# Supplementary material for: Iron acquisition in the mutualistic fungus Penicillium herquei: implications of mineral elements in insect-fungus symbiosis
Source: Microbiol Spectr. 2025 Aug 7;13(9):e01051-25. doi: 10.1128/spectrum.01051-25 (PMC12403598; doi:10.1128/spectrum.01051-25)
Supplement: Table S1 — Differentially expressed genes. [file spectrum.01051-25-s0002.xlsx]

## Sheet: WFS vs SFS.DEG_up
TABLE S1 The differentially expressed genes (DEGs) of weevil-farming strain (WFS) and soil free-living strain (SFS) of Penicillium herquei
Gene_id	readcount_WFS	readcount_SFS	log2FoldChange	pval	padj	gene_name	NR_Description
10011_g	6212.09	23.3176	8.0575	2.1782e-104	6.5128e-102	10011_g	hypothetical protein PMG11_08464 [Penicillium brasilianum]
10012_g	142.15	5.48568	4.6956	1.2355e-11	7.3438e-11	10012_g	hypothetical protein PDE_09971 [Penicillium oxalicum 114-2]
10013_g	14.7448	4.14217	1.8317	0.027627	0.047074	10013_g	Aldolase-type TIM barrel [Penicillium italicum]
10018_g	339.726	0	Inf	1.8633e-23	2.3418e-22	10018_g	hypothetical protein FPOA_12256 [Fusarium poae]
10019_g	139.585	38.319	1.865	2.3374e-06	7.9429e-06	10019_g	hypothetical protein Z519_01031 [Cladophialophora bantiana CBS 173.52]
10021_g	124.423	0	Inf	6.063e-32	1.1232e-30	-	-
10024_g	174.368	42.7896	2.0268	1.2763e-08	5.5796e-08	10024_g	hypothetical protein PMG11_03793 [Penicillium brasilianum]
10025_g	6482.67	2814.41	1.2038	0.00024772	0.00062732	10025_g	hypothetical protein ARAM_005027 [Aspergillus rambellii]
10026_g	2243.1	781.516	1.5211	2.1803e-08	9.3132e-08	10026_g	hypothetical protein AOCH_000370 [Aspergillus ochraceoroseus]
10027_g	38880.1	6710.31	2.5346	3.1946e-20	3.3805e-19	10027_g	hypothetical protein AOCH_000369 [Aspergillus ochraceoroseus]
10028_g	75384.5	10462.2	2.8491	9.7614e-07	3.4733e-06	10028_g	hypothetical protein ASPCAL04941 [Aspergillus calidoustus]
10029_g	19.4713	1.0521	4.21	2.0043e-05	6.021e-05	10029_g	phosphotransferase enzyme family protein [Aspergillus kawachii IFO 4308]
10030_g	12212.3	2921.79	2.0634	2.8638e-06	9.6412e-06	10030_g	Helix-loop-helix DNA-binding [Penicillium camemberti]
10031_g	512.329	3.09007	7.3733	3.7012e-59	2.0511e-57	10031_g	hypothetical protein CGGC5_14379 [Colletotrichum fructicola Nara gc5]
10032_g	87.3507	46.713	0.903	0.017814	0.031613	10032_g	NAD(P)-binding domain protein [Cordyceps confragosa RCEF 1005]
10035_g	1556.46	560.852	1.4726	2.3874e-06	8.1054e-06	10035_g	Amino acid/polyamine transporter I [Penicillium italicum]
10038_g	6306.61	3803.36	0.72959	0.0048544	0.0097626	10038_g	Putative Co-chaperone (Eurofung) [Penicillium brasilianum]
1003_g	230.364	113.703	1.0186	0.0012399	0.0027908	1003_g	Putative Inosine-5'-monophosphate dehydrogenase [Penicillium brasilianum]
10040_g	2063.41	1104.06	0.90221	0.0059061	0.011668	10040_g	Putative Prenyltransferase [Penicillium brasilianum]
10044_g	1247.83	128.132	3.2837	1.9515e-11	1.1369e-10	10044_g	hypothetical protein V501_08914 [Pseudogymnoascus sp. VKM F-4519 (FW-2642)]
10045_g	71.4581	19.3191	1.8871	0.00014001	0.00036895	10045_g	Putative Oxidoreductase [Penicillium brasilianum]
10048_g	100.437	0	Inf	7.8216e-05	0.00021365	10048_g	hypothetical protein FVEG_00036 [Fusarium verticillioides 7600]
10049_g	87.398	0	Inf	4.9921e-25	6.7919e-24	10049_g	GTP binding domain [Penicillium roqueforti FM164]
10050_g	1398.49	17.7474	6.3001	1.2324e-67	9.0029e-66	10050_g	hypothetical protein FOCG_13864 [Fusarium oxysporum f. sp. radicis-lycopersici 26381]
10051_g	394.413	218.587	0.8515	0.0035441	0.0073164	10051_g	hypothetical protein CH063_00302 [Colletotrichum higginsianum]
10053_g	38.1823	4.12325	3.2111	1.0666e-06	3.7735e-06	10053_g	tat pathway signal sequence domain-containing protein [Aspergillus niger]
10054_g	479.937	165.354	1.5373	7.3038e-06	2.3313e-05	10054_g	Pc16g14160 [Penicillium rubens Wisconsin 54-1255]
10063_g	1208.78	806.079	0.58456	0.02739	0.046692	10063_g	dUTPase (Dut), putative [Aspergillus flavus NRRL3357]
10064_g	12020.6	2335.96	2.3634	7.0748e-12	4.2765e-11	10064_g	hypothetical protein PMG11_00310 [Penicillium brasilianum]
10065_g	692.158	367.754	0.91236	0.00094661	0.0021745	10065_g	hypothetical protein PMG11_00305 [Penicillium brasilianum]
10068_g	23.6291	0	Inf	9.5236e-09	4.2193e-08	10068_g	Protein kinase-like protein [Metarhizium robertsii ARSEF 23]
10071_g	588.442	355.762	0.72599	0.0098635	0.018589	10071_g	Putative RAD52 DNA repair protein RADC [Penicillium brasilianum]
10072_g	16.5973	2.01936	3.039	0.0011365	0.0025799	-	-
10076_g	614.295	49.0677	3.6461	6.8869e-29	1.118e-27	10076_g	hypothetical protein ACN38_g1400 [Penicillium nordicum]
10083_g	1320.76	401.942	1.7163	7.3077e-09	3.2898e-08	10083_g	hypothetical protein PMG11_03602 [Penicillium brasilianum]
10085_g	5394.99	2708.89	0.99392	0.00017746	0.00046023	10085_g	Putative Chitin synthase export chaperone [Penicillium brasilianum]
10086_g	149.935	46.6986	1.6829	3.2756e-06	1.0939e-05	10086_g	unnamed protein product [Penicillium camemberti]
10087_g	36.9238	10.0648	1.8752	0.0013865	0.0030964	-	-
10095_g	2944.86	1663.19	0.82424	0.010944	0.02043	10095_g	Putative Cof protein [Penicillium brasilianum]
10096_g	2032.88	937.86	1.1161	0.00043026	0.0010453	10096_g	Putative Oligopeptide transporter [Penicillium brasilianum]
10097_g	127.157	14.5167	3.1308	1.4634e-13	1.0099e-12	10097_g	Pc16g03940 [Penicillium rubens Wisconsin 54-1255]
10100_g	25516.8	2519.98	3.34	7.2821e-20	7.5444e-19	10100_g	hypothetical protein PMG11_06060 [Penicillium brasilianum]
10104_g	68.1741	12.5635	2.44	3.8346e-07	1.4245e-06	10104_g	hypothetical protein AKAW_04274 [Aspergillus kawachii IFO 4308]
10107_g	2517.35	1528.85	0.71946	0.0081182	0.015541	10107_g	Putative HEAT repeat protein [Penicillium brasilianum]
10124_g	226.409	9.48199	4.5776	2.5411e-28	4.0285e-27	-	-
10125_g	209.815	84.03	1.3201	5.3935e-05	0.00015141	10125_g	Microtubule-binding protein MIP-T3 [Aspergillus parasiticus SU-1]
10128_g	218.249	22.1175	3.3027	1.9303e-18	1.8618e-17	10128_g	hypothetical protein EN45_070830 [Penicillium chrysogenum]
10130_g	3480.05	1302.22	1.4181	1.1052e-07	4.3574e-07	10130_g	hypothetical protein ACN42_g3440 [Penicillium freii]
10135_g	922.916	14.7794	5.9645	1.0692e-29	1.797e-28	10135_g	hypothetical protein V500_00939 [Pseudogymnoascus sp. VKM F-4518 (FW-2643)]
10136_g	169.678	30.9638	2.4541	2.9958e-11	1.7133e-10	10136_g	hypothetical protein S40285_06624 [Stachybotrys chlorohalonata IBT 40285]
10137_g	22.6995	0	Inf	1.9122e-08	8.2059e-08	10137_g	hypothetical protein PV10_07639 [Exophiala mesophila]
10138_g	32.9511	2.65281	3.6347	5.4622e-07	1.9911e-06	10138_g	hypothetical protein IQ06DRAFT_372608 [Stagonospora sp. SRC1lsM3a]
1013_g	61.8726	20.7795	1.5741	0.00055182	0.0013192	1013_g	hypothetical protein PMG11_02121 [Penicillium brasilianum]
10141_g	64.2252	27.4204	1.2279	0.0042372	0.0086253	10141_g	hypothetical protein VE00_09591 [Pseudogymnoascus sp. WSF 3629]
10143_g	17956.1	7165.19	1.3254	6.2194e-07	2.2556e-06	10143_g	hypothetical protein PGRI_077460 [Penicillium griseofulvum]
10148_g	8712.43	225.522	5.2717	4.9706e-29	8.1203e-28	10148_g	hypothetical protein IQ07DRAFT_637596 [Pyrenochaeta sp. DS3sAY3a]
1014_g	12723.8	3514.68	1.8561	5.774e-12	3.5183e-11	1014_g	Putative 3-hydroxy-3-methylglutaryl-coenzyme A reductase [Penicillium brasilianum]
10152_g	92.2557	14.4795	2.6716	2.5344e-09	1.2011e-08	10152_g	hypothetical protein Z518_06397 [Rhinocladiella mackenziei CBS 650.93]
10153_g	151.755	72.2208	1.0713	0.0019674	0.0042645	10153_g	arylsulfatase, putative [Talaromyces stipitatus ATCC 10500]
10154_g	4031.66	750.611	2.4252	5.2056e-16	4.3179e-15	10154_g	hypothetical protein EURHEDRAFT_410812 [Aspergillus ruber CBS 135680]
10158_g	77.6108	2.78006	4.8031	1.6728e-16	1.4272e-15	10158_g	Major facilitator superfamily domain, general substrate transporter [Penicillium expansum]
1015_g	7209.2	3814.08	0.9185	0.029242	0.049463	1015_g	hypothetical protein PMG11_02123 [Penicillium brasilianum]
10162_g	1054.91	696.057	0.59984	0.028942	0.049019	10162_g	Nucleotide-binding, alpha-beta plait [Penicillium camemberti]
10168_g	12644.2	2871.57	2.1386	5.0785e-15	3.9572e-14	10168_g	Pc12g02620 [Penicillium rubens Wisconsin 54-1255]
10169_g	16275.2	3897.52	2.062	2.7465e-14	2.0248e-13	10169_g	Putative Chitin synthase F [Penicillium brasilianum]
10172_g	11779.7	4066.84	1.5343	0.00010113	0.00027184	10172_g	Putative Protein mannosyltransferase 1 [Penicillium brasilianum]
1017_g	838.827	511.465	0.71374	0.014905	0.026945	1017_g	hypothetical protein AN5740.2 [Aspergillus nidulans FGSC A4]
10184_g	930.081	446.658	1.0582	0.0013849	0.0030935	10184_g	hypothetical protein PDE_01596 [Penicillium oxalicum 114-2]
10187_g	22.7273	6.02087	1.9164	0.0057714	0.011425	10187_g	hypothetical protein ACN38_g1441 [Penicillium nordicum]
1018_g	1041.24	292.707	1.8308	1.4504e-10	7.8254e-10	1018_g	hypothetical protein PMG11_02590 [Penicillium brasilianum]
10190_g	639.516	73.2474	3.1261	9.3325e-22	1.0694e-20	10190_g	hypothetical protein ANOM_006286, partial [Aspergillus nomius NRRL 13137]
10192_g	1036.85	462.664	1.1642	1.9531e-05	5.8726e-05	10192_g	Putative Nicotinamide N-methyltransferase Nnt1 [Penicillium brasilianum]
10193_g	9531.28	4209.35	1.1791	6.3775e-06	2.0494e-05	10193_g	hypothetical protein PGRI_054830 [Penicillium griseofulvum]
10194_g	1339.24	291.101	2.2018	1.2279e-14	9.3136e-14	10194_g	hypothetical protein THITE_2109195 [Byssochlamys spectabilis No. 5]
10195_g	25.4262	0	Inf	2.7768e-09	1.3092e-08	10195_g	unnamed protein product [Penicillium roqueforti FM164]
10196_g	496.584	2.26316	7.7776	8.3911e-28	1.2936e-26	10196_g	hypothetical protein ASPCAL04851 [Aspergillus calidoustus]
10197_g	5107.85	357.86	3.8352	8.2636e-39	2.0084e-37	10197_g	hypothetical protein PMG11_06147 [Penicillium brasilianum]
10198_g	4521.24	1298.62	1.7997	0.0042772	0.0086943	10198_g	Putative Metacaspase CasB [Penicillium brasilianum]
10203_g	118.32	21.9287	2.4318	2.5259e-07	9.5939e-07	10203_g	conserved hypothetical protein [Talaromyces stipitatus ATCC 10500]
10204_g	1576.1	143.291	3.4593	1.6974e-25	2.3441e-24	10204_g	hypothetical protein PMG11_10958 [Penicillium brasilianum]
1020_g	466.046	295.51	0.65726	0.020082	0.035287	1020_g	Putative Oligoribonuclease [Penicillium brasilianum]
10212_g	301.993	186.604	0.69454	0.021147	0.037012	10212_g	hypothetical protein PMG11_02020 [Penicillium brasilianum]
10217_g	327.097	74.6023	2.1324	2.6377e-11	1.5174e-10	10217_g	Putative Function: mutA of P. purporogenum hydrolysis 1 (Precursor) [Penicillium brasilianum]
10222_g	4347.62	2895.87	0.58623	0.029425	0.049758	10222_g	Major facilitator superfamily domain, general substrate transporter [Penicillium expansum]
10229_g	65.5497	33.6267	0.96298	0.028531	0.048426	-	-
10230_g	61.534	14.3659	2.0987	6.0008e-05	0.00016667	10230_g	Quinate/shikimate 5-dehydrogenase [Penicillium camemberti]
10231_g	46.5475	16.5632	1.4907	0.0036318	0.0074915	10231_g	Putative Pathogenesis associated protein pep2 [Penicillium brasilianum]
10234_g	54.8519	5.5598	3.3024	6.0766e-09	2.7587e-08	10234_g	dehydroquinase class II, putative [Aspergillus fischeri NRRL 181]
10237_g	91.6818	0	Inf	8.6748e-26	1.2176e-24	10237_g	conserved hypothetical protein [Histoplasma capsulatum H143]
10238_g	5178.87	10.6882	8.9205	8.0833e-22	9.2875e-21	10238_g	hypothetical protein PMG11_06606 [Penicillium brasilianum]
10239_g	92.6163	0	Inf	1.0528e-12	6.8159e-12	10239_g	hypothetical protein ACRE_032870 [Acremonium chrysogenum ATCC 11550]
1023_g	870.524	106.941	3.0251	3.5035e-05	0.00010122	1023_g	hypothetical protein ACN38_g12237 [Penicillium nordicum]
10240_g	188.401	8.84303	4.4131	9.8811e-25	1.322e-23	10240_g	GAL4-like ZnII2Cys6 or C6 zinc binuclear cluster DNA-binding domain protein [Aspergillus parasiticus SU-1]
10241_g	12.3997	0	Inf	0.00011798	0.00031438	10241_g	conserved hypothetical protein [Aspergillus flavus NRRL3357]
10242_g	49.8183	0.62003	6.3282	3.8414e-14	2.7872e-13	10242_g	putative transporter C530,02 [Talaromyces islandicus]
10244_g	46.6357	11.9282	1.9671	0.00050371	0.0012125	10244_g	hypothetical protein AKAW_06153 [Aspergillus niger]
10245_g	484.023	222.942	1.1184	0.0005411	0.001296	10245_g	hypothetical protein ARAM_002051 [Aspergillus rambellii]
10248_g	955.702	10.6607	6.4862	8.7427e-64	5.6202e-62	10248_g	G-protein beta WD- 40 repeats containing protein, putative [Talaromyces stipitatus ATCC 10500]
1024_g	184.316	15.325	3.5882	1.5419e-13	1.0613e-12	1024_g	hypothetical protein PDIP_48760 [Penicillium digitatum Pd1]
10251_g	30.6344	12.2193	1.326	0.023322	0.040467	10251_g	Acyl-CoA N-acyltransferase [Penicillium roqueforti FM164]
10252_g	542.559	244.209	1.1517	6.2173e-05	0.00017216	10252_g	Pc16g13200 [Penicillium rubens Wisconsin 54-1255]
10254_g	12004.7	4006.52	1.5832	3.51e-09	1.6351e-08	10254_g	hypothetical protein PMG11_03855 [Penicillium brasilianum]
10255_g	2572.44	618.857	2.0555	1.196e-13	8.3206e-13	10255_g	hypothetical protein PMG11_03854 [Penicillium brasilianum]
10257_g	245.493	0	Inf	2.2991e-48	8.6179e-47	10257_g	Pc12g08640 [Penicillium rubens Wisconsin 54-1255]
1025_g	385.139	125.025	1.6232	1.2664e-07	4.9625e-07	1025_g	HC-toxin synthetase [Penicillium digitatum Pd1]
10260_g	7.3543	0	Inf	0.0029686	0.0062233	10260_g	proline iminopeptidase [Microsporum canis CBS 113480]
10262_g	41.4079	0	Inf	5.0517e-14	3.6224e-13	-	-
10269_g	536.539	44.8959	3.579	4.7092e-27	7.0567e-26	10269_g	hypothetical protein CCM_02246 [Cordyceps militaris CM01]
10273_g	696.461	283.804	1.2951	5.4652e-06	1.7722e-05	10273_g	hypothetical protein PMG11_07581 [Penicillium brasilianum]
10274_g	138.375	44.6594	1.6315	5.8302e-06	1.8834e-05	10274_g	unnamed protein product [Aspergillus oryzae RIB40]
10275_g	70.0124	29.3122	1.2561	0.0033119	0.006878	-	-
1027_g	600.374	0	Inf	7.6809e-74	6.9545e-72	1027_g	kinesin light chain 1 and, putative [Talaromyces stipitatus ATCC 10500]
10284_g	230.083	7.57948	4.9239	1.3779e-26	2.02e-25	10284_g	hypothetical protein ZTR_05275 [Talaromyces verruculosus]
10289_g	613.178	0.371042	10.691	8.7456e-73	7.5465e-71	10289_g	hypothetical protein PMG11_08367 [Penicillium brasilianum]
10290_g	315.47	126.43	1.3192	1.8228e-05	5.5064e-05	10290_g	Pc12g16420 [Penicillium rubens Wisconsin 54-1255]
10296_g	28.4155	0	Inf	3.0111e-10	1.568e-09	-	-
10299_g	6.15002	0	Inf	0.0073316	0.01416	10299_g	unnamed protein product [Penicillium camemberti]
102_g	16.4422	0	Inf	2.0428e-06	7.0096e-06	102_g	Type I Iterative Polyketide synthase (PKS) [Pseudogymnoascus verrucosus]
10300_g	232.029	25.3947	3.1917	4.6892e-18	4.433e-17	10300_g	fatty acid synthase S-acetyltransferase [Nannizzia gypsea CBS 118893]
10301_g	416.498	8.01643	5.6992	9.2322e-45	2.874e-43	10301_g	hypothetical protein ACN42_g7181 [Penicillium freii]
10302_g	4411.66	2944.55	0.58328	0.025273	0.043447	10302_g	Putative Alanine aminotransferase [Penicillium brasilianum]
10304_g	55591	12718.3	2.1279	0.018123	0.032116	10304_g	hypothetical protein PDE_08873 [Penicillium oxalicum 114-2]
10310_g	207.463	54.0597	1.9402	6.8841e-09	3.1067e-08	10310_g	Putative Catalytic activity: ATP Propanoyl-CoA HCO3-= ADP Orthophosphate [Penicillium brasilianum]
10311_g	36.1556	8.94128	2.0157	0.0005137	0.0012343	10311_g	Acetyl-coenzyme A carboxyltransferase, N-terminal [Penicillium expansum]
10312_g	135.821	79.7054	0.76895	0.023678	0.040984	10312_g	hypothetical protein PMG11_08665 [Penicillium brasilianum]
10314_g	2956.2	1033.45	1.5163	0.0031928	0.0066553	10314_g	hypothetical protein PMG11_08663 [Penicillium brasilianum]
10315_g	461.886	131.696	1.8103	1.9043e-09	9.1424e-09	10315_g	hypothetical protein ACN38_g3235 [Penicillium nordicum]
10318_g	310.452	116.926	1.4088	4.5336e-06	1.4862e-05	10318_g	conserved hypothetical protein [Aspergillus clavatus NRRL 1]
10320_g	130.852	19.1632	2.7715	5.79e-12	3.5247e-11	10320_g	conserved hypothetical protein [Aspergillus fischeri NRRL 181]
10321_g	12823.3	4202.81	1.6093	3.0079e-09	1.4124e-08	10321_g	hypothetical protein PMG11_08657 [Penicillium brasilianum]
10324_g	135.791	29.6783	2.1939	8.8734e-09	3.9448e-08	10324_g	oxidoreductase, short chain dehydrogenase/reductase family [Aspergillus niger CBS 513.88]
10326_g	135.054	28.4417	2.2475	8.9827e-09	3.9893e-08	10326_g	fungal alpha-L-arabinofuranosidase, putative [Aspergillus oryzae 3.042]
10328_g	26.0106	0	Inf	1.7809e-09	8.5692e-09	10328_g	hypothetical protein A1O3_07170 [Capronia epimyces CBS 606.96]
10329_g	1350.65	783.942	0.78483	0.0038456	0.0078969	10329_g	hypothetical protein ACN38_g2660 [Penicillium nordicum]
10337_g	907.456	260.05	1.803	0.0010594	0.002416	10337_g	hypothetical protein PMG11_04778 [Penicillium brasilianum]
10344_g	16.1914	0	Inf	2.5559e-06	8.657e-06	10344_g	hypothetical protein PMG11_09256 [Penicillium brasilianum]
10351_g	698.924	346.108	1.0139	0.00026364	0.00066437	10351_g	hypothetical protein PDE_08513 [Penicillium oxalicum 114-2]
10352_g	212.272	52.9383	2.0035	3.7579e-09	1.7424e-08	10352_g	Glycosyl transferase, family 8 [Penicillium roqueforti FM164]
10353_g	45.2868	2.91219	3.9589	2.6169e-09	1.236e-08	10353_g	Peptidase aspartic [Penicillium italicum]
10354_g	752.332	178.041	2.0792	1.0421e-12	6.7499e-12	10354_g	hypothetical protein ACN38_g5877 [Penicillium nordicum]
10368_g	223.472	33.3274	2.7453	1.4431e-14	1.0882e-13	-	-
10372_g	655.872	372.949	0.81444	0.0030493	0.006383	10372_g	Cupin-like domain protein [Aspergillus parasiticus SU-1]
10373_g	129.202	54.5854	1.243	0.00048855	0.0011782	10373_g	hypothetical protein PMG11_03786 [Penicillium brasilianum]
10376_g	817.016	129.439	2.6581	0.0068257	0.013274	10376_g	hypothetical protein ASPCAL03207 [Aspergillus calidoustus]
1037_g	314.777	10.2506	4.9406	7.6767e-35	1.5894e-33	1037_g	hypothetical protein BofuT4_P034550.1 [Botrytis cinerea T4]
10381_g	3833.21	522.754	2.8743	4.2881e-24	5.5576e-23	10381_g	plasma membrane ATP-binding cassette transporter [Talaromyces cellulolyticus]
10399_g	115.117	2.099	5.7773	1.7936e-24	2.37e-23	10399_g	hypothetical protein AUD_6573 [Aspergillus udagawae]
103_g	208.812	5.71606	5.191	8.4656e-31	1.4849e-29	103_g	predicted protein [Aspergillus terreus NIH2624]
10400_g	1792.24	777.907	1.2041	9.2389e-06	2.9064e-05	10400_g	hypothetical protein PMG11_07432 [Penicillium brasilianum]
10417_g	406.389	98.6024	2.0432	3.7012e-10	1.9134e-09	10417_g	Cytochrome P450 [Penicillium camemberti]
10418_g	1057.66	89.3079	3.5659	2.16e-30	3.7177e-29	10418_g	hypothetical protein PMG11_09979 [Penicillium brasilianum]
10420_g	786.549	516.128	0.60781	0.029508	0.049879	10420_g	beta-1,6-glucanase [Aspergillus kawachii IFO 4308]
10421_g	13.1744	0.681057	4.2738	0.00045656	0.0011053	10421_g	Glycoside hydrolase, family 71 [Penicillium roqueforti FM164]
10425_g	511.234	332.364	0.62122	0.026946	0.045991	10425_g	Pc21g21700 [Penicillium rubens Wisconsin 54-1255]
10427_g	1586.58	689.714	1.2019	9.8811e-06	3.0956e-05	10427_g	Protein of unknown function DUF202 [Penicillium camemberti]
10428_g	18580	3870.56	2.2631	1.0825e-16	9.328e-16	10428_g	Putative Isopentenyl diphosphate isomerase [Penicillium brasilianum]
10429_g	1301.2	854.804	0.60617	0.020884	0.036606	10429_g	hypothetical protein PMG11_07808 [Penicillium brasilianum]
10430_g	853.013	433.4	0.97687	0.0004078	0.00099432	10430_g	Putative Deoxyhypusine synthase [Penicillium brasilianum]
10432_g	4853.52	151.875	4.9981	5.7141e-57	2.9153e-55	10432_g	Putative Fe2 transporter MMT1 [Penicillium brasilianum]
10433_g	2453.66	84.5865	4.8584	2.5252e-32	4.7465e-31	10433_g	benzoate 4-monooxygenase cytochrome p450 [Purpureocillium lilacinum]
10434_g	21632.4	843.474	4.6807	8.997e-54	4.0588e-52	10434_g	unnamed protein product [Penicillium roqueforti FM164]
10438_g	111.678	18.5029	2.5935	4.1e-10	2.1077e-09	10438_g	hypothetical protein FVEG_09866 [Fusarium verticillioides 7600]
10439_g	329.479	0	Inf	2.1068e-36	4.6462e-35	10439_g	methionyl-tRNA synthetase [Glonium stellatum]
10440_g	421.724	0	Inf	1.8327e-63	1.155e-61	10440_g	hypothetical protein EPUS_06509 [Endocarpon pusillum Z07020]
10443_g	107.906	0	Inf	6.2843e-29	1.0215e-27	10443_g	hypothetical protein AFLA70_212g002041 [Aspergillus flavus AF70]
10444_g	72.8553	0	Inf	8.1176e-22	9.3186e-21	10444_g	hypothetical protein PMG11_01752 [Penicillium brasilianum]
10445_g	94.561	3.6811	4.683	4.1402e-18	3.9256e-17	10445_g	hypothetical protein [Penicillium rubens Wisconsin 54-1255]
10447_g	8679.49	2800.07	1.6321	1.9385e-09	9.2963e-09	10447_g	Putative UDP-N-acetylglucosaminyltransferase [Penicillium brasilianum]
10450_g	591.82	381.125	0.63489	0.022373	0.03894	10450_g	Putative DNA primase large subunit [Penicillium brasilianum]
10455_g	53.8506	0.62003	6.4405	4.0643e-15	3.198e-14	10455_g	succinate dehydrogenase cytochrome b560 subunit [Byssochlamys spectabilis No. 5]
10458_g	1893.61	1224.87	0.6285	0.017711	0.031456	10458_g	Pc16g09390 [Penicillium rubens Wisconsin 54-1255]
10459_g	431.998	141.03	1.615	0.0013288	0.002978	10459_g	hypothetical protein PMG11_09154 [Penicillium brasilianum]
10465_g	554.946	1.27728	8.7631	1.4314e-57	7.4509e-56	10465_g	polyketide synthase, putative [Aspergillus clavatus NRRL 1]
10467_g	720.036	27.7796	4.696	1.0149e-41	2.7763e-40	10467_g	hypothetical protein PDE_01786 [Penicillium oxalicum 114-2]
1046_g	6257.24	2779.75	1.1706	1.0461e-05	3.2669e-05	1046_g	predicted protein [Aspergillus terreus NIH2624]
10471_g	10.7457	1.95314	2.4599	0.023868	0.041279	10471_g	hypothetical protein PMG11_01109 [Penicillium brasilianum]
10472_g	60.1435	5.19915	3.5321	1.1517e-06	4.0613e-06	10472_g	similar to toxin biosynthesis protein [Aspergillus kawachii IFO 4308]
10477_g	4480.62	2576.09	0.79852	0.0025695	0.0054533	10477_g	Proliferating cell nuclear antigen, PCNA [Penicillium camemberti]
10478_g	185.629	17.0746	3.4425	2.0764e-18	1.9938e-17	10478_g	hypothetical protein PMG11_07661 [Penicillium brasilianum]
10482_g	6.88135	0	Inf	0.0041217	0.0084156	10482_g	O-methyltransferase, putative [Talaromyces stipitatus ATCC 10500]
10486_g	7257.51	1584.8	2.1952	7.8923e-07	2.832e-06	10486_g	hypothetical protein CC77DRAFT_289044 [Alternaria alternata]
1048_g	378.843	8.33466	5.5063	6.8609e-42	1.897e-40	1048_g	NACHT nucleoside triphosphatase [Penicillium camemberti]
10491_g	1524	720.607	1.0806	6.9913e-05	0.00019223	10491_g	hypothetical protein PMG11_10037 [Penicillium brasilianum]
10495_g	243.482	1.62452	7.2277	3.116e-42	8.7663e-41	10495_g	hypothetical protein HMPREF1541_10024 [Cyphellophora europaea CBS 101466]
10496_g	688.015	0	Inf	2.0368e-25	2.8007e-24	10496_g	glutaredoxin [Colletotrichum simmondsii]
10497_g	3104.12	527.127	2.558	4.6146e-10	2.3656e-09	10497_g	ferredoxin (plastid) [Kumanoa americana]
10499_g	16982.3	3653.95	2.2165	5.8361e-14	4.1616e-13	10499_g	Taurine catabolism dioxygenase TauD/TfdA [Penicillium roqueforti FM164]
10504_g	199.919	30.6435	2.7058	8.7599e-09	3.9025e-08	10504_g	hypothetical protein PMG11_01252 [Penicillium brasilianum]
10505_g	4259.04	2539.02	0.74626	0.0052996	0.010567	10505_g	hypothetical protein PMG11_09898 [Penicillium brasilianum]
10506_g	8356.81	25.6128	8.3499	1.5662e-14	1.1776e-13	10506_g	Putative Related to carboxyphosphonoenolpyruvate phosphonomutase [Penicillium brasilianum]
10508_g	217.38	50.6514	2.1015	1.2865e-09	6.2631e-09	10508_g	triacylglycerol lipase [Exophiala dermatitidis NIH/UT8656]
10509_g	105.633	15.2264	2.7944	1.4879e-10	8.0209e-10	10509_g	hypothetical protein FVEG_12496 [Fusarium verticillioides 7600]
10510_g	33.8932	1.92112	4.141	7.0036e-08	2.8245e-07	10510_g	hypothetical protein UCREL1_8166 [Eutypa lata UCREL1]
10516_g	174.51	62.3076	1.4858	1.8325e-05	5.5308e-05	-	-
10520_g	316.549	143.292	1.1435	0.00016231	0.00042364	10520_g	hypothetical protein PFICI_02459 [Pestalotiopsis fici W106-1]
10521_g	9.47332	0	Inf	0.00048374	0.0011671	10521_g	Protein of unknown function DUF3176 [Penicillium expansum]
10522_g	70.962	22.9524	1.6284	0.0013119	0.0029451	10522_g	dihydrolipoyllysine-residue acetyltransferase component of acetoin cleaving system [Aspergillus udagawae]
10523_g	768.655	225.391	1.7699	4.9672e-10	2.5363e-09	-	-
10524_g	1025.62	378.426	1.4384	4.0968e-06	1.3506e-05	10524_g	hypothetical protein MGU_06768 [Metarhizium guizhouense ARSEF 977]
10525_g	1829.46	281.306	2.7012	8.4464e-21	9.1719e-20	10525_g	C2H2 type zinc finger domain protein [Aspergillus fischeri NRRL 181]
10526_g	1578.02	107.896	3.8704	4.6912e-36	1.012e-34	10526_g	hypothetical protein AUD_4132 [Aspergillus udagawae]
10528_g	389.172	14.1121	4.7854	9.0729e-15	6.9311e-14	10528_g	hypothetical protein PMG11_04948 [Penicillium brasilianum]
10529_g	3773.36	1810.84	1.0592	7.7065e-05	0.00021072	10529_g	Putative INO80 chromatin remodeling complex [Penicillium brasilianum]
10530_g	5976.65	3492.22	0.7752	0.0033233	0.0068981	10530_g	hypothetical protein PMG11_07973 [Penicillium brasilianum]
10532_g	1480.59	511.146	1.5344	0.00039851	0.00097316	10532_g	hypothetical protein V492_01747 [Pseudogymnoascus sp. VKM F-4246]
10534_g	1427.74	461.207	1.6302	0.00069515	0.0016327	10534_g	efflux pump antibiotic resistance [Colletotrichum fructicola Nara gc5]
10535_g	15.6383	2.01936	2.9531	0.0019425	0.0042138	-	-
10536_g	726.451	323.595	1.1667	4.0172e-05	0.00011498	10536_g	Protein of unknown function DUF3632 [Penicillium camemberti]
10547_g	46.9732	17.5402	1.4212	0.0063097	0.01237	10547_g	hypothetical protein ACN42_g4208 [Penicillium freii]
10548_g	566.613	21.9927	4.6873	1.3937e-19	1.4221e-18	10548_g	short-chain dehydrogenase [Aspergillus flavus AF70]
10549_g	149.987	8.89399	4.0759	1.1414e-20	1.2353e-19	10549_g	hypothetical protein PMG11_02135 [Penicillium brasilianum]
10555_g	15.2611	0	Inf	5.3579e-06	1.7396e-05	10555_g	hypothetical protein BBA_06825 [Beauveria bassiana ARSEF 2860]
10557_g	1851.66	561.402	1.7217	4.7066e-10	2.4109e-09	10557_g	hypothetical protein PMG11_08066 [Penicillium brasilianum]
10559_g	262.878	0	Inf	3.779e-50	1.4813e-48	10559_g	hypothetical protein H634G_09471 [Metarhizium anisopliae BRIP 53293]
1055_g	839.392	21.3977	5.2938	3.4477e-13	2.3196e-12	1055_g	hypothetical protein PMG11_04962 [Penicillium brasilianum]
10560_g	44.0027	0	Inf	1.0931e-14	8.3406e-14	10560_g	hypothetical protein MAJ_03409, partial [Metarhizium majus ARSEF 297]
10561_g	6588.71	1435.62	2.1983	1.7247e-15	1.3877e-14	10561_g	Putative DDENN domain protein [Penicillium brasilianum]
10568_g	100.03	10.1285	3.3039	2.6676e-07	1.0096e-06	-	-
1056_g	17.6909	5.15674	1.7785	0.025005	0.043021	1056_g	hypothetical protein PMG11_04963 [Penicillium brasilianum]
10573_g	115.084	2.35319	5.6119	1.0596e-23	1.3435e-22	10573_g	hypothetical protein ACN38_g8684 [Penicillium nordicum]
10578_g	4121.64	1556.57	1.4048	1.6873e-07	6.5342e-07	10578_g	hypothetical protein ALT_2679 [Aspergillus lentulus]
10579_g	8231.94	3172.88	1.3754	3.3587e-07	1.2568e-06	10579_g	hypothetical protein ANI_1_990084 [Byssochlamys spectabilis No. 5]
10580_g	4404.32	1456.74	1.5962	3.6364e-05	0.00010476	10580_g	hypothetical protein PMG11_06565 [Penicillium brasilianum]
10585_g	516.686	266.049	0.9576	0.00082295	0.001908	10585_g	Arylamine N-acetyltransferase, liver isozyme [Penicillium chrysogenum]
10590_g	296.939	157.453	0.91525	0.0027622	0.0058237	10590_g	Sugar and other transporter [Aspergillus parasiticus SU-1]
10591_g	197.402	18.0366	3.4521	3.9055e-15	3.0787e-14	10591_g	Protein kinase-like domain [Penicillium camemberti]
10598_g	4.8898	0	Inf	0.021597	0.037722	-	-
1059_g	2904.81	1617.22	0.84493	0.014158	0.025733	1059_g	Phospholipase D/Transphosphatidylase [Penicillium camemberti]
10600_g	6.0587	0	Inf	0.015039	0.027157	10600_g	hypothetical protein ASPCAL08496 [Aspergillus calidoustus]
10601_g	843.285	88.8184	3.2471	1.3204e-25	1.8332e-24	10601_g	transcriptional repressor XBP1 [Aspergillus udagawae]
10604_g	772.29	0	Inf	2.5177e-81	2.8395e-79	10604_g	HNWD1 [Blastomyces gilchristii SLH14081]
10607_g	962.132	57.3425	4.0686	8.3784e-37	1.8702e-35	10607_g	metalloprotease [Verticillium alfalfae VaMs.102]
10608_g	111.031	8.89065	3.6425	3.4754e-15	2.7498e-14	10608_g	CDR ABC transporter [Penicillium expansum]
10612_g	65.7607	18.1743	1.8553	4.2831e-05	0.00012191	10612_g	hypothetical protein ANOM_005091 [Aspergillus nomius NRRL 13137]
10613_g	479.297	0	Inf	9.2173e-51	3.7266e-49	10613_g	hypothetical protein ACN38_g12979, partial [Penicillium nordicum]
10617_g	74.0686	17.0135	2.1222	2.7024e-06	9.124e-06	10617_g	maltose permease Mal61 [Aspergillus niger]
10620_g	1379.55	906.296	0.60615	0.024462	0.0422	10620_g	Putative Single-stranded DNA-binding replication protein A [Penicillium brasilianum]
10627_g	969.905	243.727	1.9926	0.0072782	0.014067	10627_g	NRPS-like enzyme [Aspergillus niger CBS 513.88]
10628_g	1118.55	256.253	2.126	1.6133e-10	8.6642e-10	10628_g	hypothetical protein PMG11_07603 [Penicillium brasilianum]
10630_g	657.9	193.74	1.7637	1.0362e-09	5.1159e-09	10630_g	pheromone response protein [Aspergillus flavus AF70]
10634_g	2280.52	162.915	3.8072	5.5791e-31	9.8531e-30	10634_g	hypothetical protein PMG11_04254 [Penicillium brasilianum]
10635_g	127.898	54.4982	1.2307	0.0080996	0.01551	10635_g	hypothetical protein PDE_06752 [Penicillium oxalicum 114-2]
10636_g	407.728	32.9564	3.629	4.46e-26	6.3714e-25	-	-
10637_g	3321.71	437.846	2.9234	2.1124e-19	2.1368e-18	-	-
10638_g	2079.54	40.3097	5.689	4.4834e-63	2.7982e-61	-	-
10642_g	23836	13024.1	0.87197	0.0044707	0.0090477	10642_g	unnamed protein product [Penicillium camemberti]
10647_g	432.536	4.42319	6.6116	4.4478e-36	9.6272e-35	10647_g	hypothetical protein ACN42_g7091 [Penicillium freii]
10649_g	545.606	41.1101	3.7303	5.3535e-29	8.7237e-28	10649_g	Putative C4-dicarboxylate transporter/malic acid transport protein [Penicillium brasilianum]
10652_g	91.1992	0	Inf	7.9932e-26	1.1256e-24	10652_g	hypothetical protein VF21_05711 [Pseudogymnoascus sp. 05NY08]
10653_g	29.5495	0	Inf	1.3378e-09	6.5052e-09	10653_g	NACHT and WD40 domain protein [Talaromyces stipitatus ATCC 10500]
10656_g	41.1142	3.79494	3.4375	3.6908e-05	0.00010613	10656_g	hypothetical protein ASPCAL13720 [Aspergillus calidoustus]
10658_g	322.11	0	Inf	1.1107e-55	5.4093e-54	-	-
10659_g	701.167	38.2358	4.1968	0.00077329	0.0018028	10659_g	hypothetical protein ACN38_g4332 [Penicillium nordicum]
10660_g	459.672	295.423	0.63782	0.022842	0.039708	10660_g	hypothetical protein ACN38_g12138 [Penicillium nordicum]
10664_g	29.3941	0	Inf	5.537e-09	2.5244e-08	10664_g	hypothetical protein VE00_04904 [Pseudogymnoascus sp. WSF 3629]
10665_g	236.08	0	Inf	3.8801e-47	1.384e-45	10665_g	hypothetical protein ACN38_g1166 [Penicillium nordicum]
10666_g	699.835	32.64	4.4223	8.1916e-37	1.8316e-35	10666_g	hypothetical protein ACN42_g1654 [Penicillium freii]
10668_g	264.405	0	Inf	2.5925e-50	1.0256e-48	10668_g	hypothetical protein PITC_080710 [Penicillium italicum]
10672_g	1419.53	60.3377	4.5562	2.6868e-23	3.3506e-22	10672_g	Aromatic-ring hydroxylase-like [Penicillium camemberti]
10674_g	2413.5	913.667	1.4014	1.986e-07	7.6223e-07	10674_g	hypothetical protein PMG11_08784 [Penicillium brasilianum]
10675_g	70.1208	15.1928	2.2065	1.8557e-06	6.4086e-06	-	-
10681_g	347.702	56.1325	2.6309	1.1734e-15	9.5241e-15	10681_g	hypothetical protein X797_004588 [Metarhizium robertsii]
10683_g	743.509	407.294	0.86828	0.0017028	0.0037335	10683_g	DNA repair protein, partial [Aspergillus rambellii]
10684_g	91.833	47.7804	0.94259	0.012577	0.023106	10684_g	hypothetical protein PDIP_06040 [Penicillium digitatum Pd1]
10686_g	502.84	163.69	1.6191	8.4128e-07	3.0121e-06	10686_g	unnamed protein product [Aspergillus oryzae RIB40]
10687_g	2522.8	510.079	2.3062	0.0041384	0.0084454	10687_g	Putative Psi-producing oxygenase A [Penicillium brasilianum]
10688_g	30.4993	2.62078	3.5407	2.8187e-05	8.2514e-05	10688_g	hypothetical protein PDE_03137 [Penicillium oxalicum 114-2]
10689_g	2166.36	1303.13	0.7333	0.0062984	0.01235	10689_g	Pc22g07000 [Penicillium rubens Wisconsin 54-1255]
1068_g	270.479	61.9183	2.1271	1.0726e-10	5.8559e-10	1068_g	hypothetical protein PMG11_04977 [Penicillium brasilianum]
10695_g	541.802	110.993	2.2873	4.9943e-14	3.5832e-13	10695_g	hypothetical protein PMG11_00354 [Penicillium brasilianum]
10696_g	4121.72	2087.61	0.98139	0.00020282	0.00052131	10696_g	G protein gamma subunit [Aspergillus niger ATCC 1015]
10697_g	3406.32	1904.97	0.83845	0.001301	0.0029232	10697_g	hypothetical protein PMG11_00683 [Penicillium brasilianum]
1069_g	1195.63	651.866	0.87512	0.001358	0.003038	1069_g	hypothetical protein PMG11_04984 [Penicillium brasilianum]
106_g	1926.81	59.7598	5.0109	5.7004e-53	2.4677e-51	106_g	hypothetical protein EN45_071090 [Penicillium chrysogenum]
10700_g	3027.51	221.796	3.7708	0.010191	0.019164	10700_g	Major facilitator superfamily domain, general substrate transporter [Penicillium expansum]
10707_g	25.8718	9.64614	1.4234	0.021207	0.037106	10707_g	carboxylesterase [Fistulina hepatica ATCC 64428]
1070_g	204.064	42.7756	2.2542	8.8051e-09	3.9199e-08	1070_g	SRSF protein kinase 3 [Aspergillus lentulus]
10710_g	906.876	493.793	0.877	0.0011322	0.0025718	10710_g	DNA double-strand break repair and VJ recombination XRCC4 [Penicillium camemberti]
10713_g	302.261	3.63047	6.3795	1.3951e-42	3.9772e-41	10713_g	hypothetical protein ACN38_g11745 [Penicillium nordicum]
10718_g	779.163	368.464	1.0804	0.011955	0.022116	10718_g	O-methyltransferase [Aspergillus kawachii IFO 4308]
10724_g	32.4021	0.742084	5.4484	1.5507e-06	5.3971e-06	10724_g	hypothetical protein OIDMADRAFT_46487 [Oidiodendron maius Zn]
10735_g	11.95	0	Inf	7.1271e-05	0.00019584	10735_g	ATS1 like protein [Aspergillus parasiticus SU-1]
10736_g	882.26	226.484	1.9618	1.0383e-11	6.2061e-11	10736_g	hypothetical protein PMG11_07232 [Penicillium brasilianum]
10738_g	32.3666	5.78498	2.4841	0.00013546	0.00035791	10738_g	aspergillopepsin, putative [Aspergillus fischeri NRRL 181]
1073_g	239.068	96.7087	1.3057	3.4046e-05	9.8476e-05	1073_g	Putative DUF1275 domain protein [Penicillium brasilianum]
10742_g	463.008	257.667	0.84553	0.0034735	0.0071857	10742_g	Putative PAP2 domain protein [Penicillium brasilianum]
10745_g	85.6749	24.0359	1.8337	1.2318e-05	3.8191e-05	10745_g	conserved hypothetical protein [Aspergillus clavatus NRRL 1]
10746_g	190.094	86.2355	1.1404	0.0005518	0.0013192	10746_g	hypothetical protein PGRI_078710 [Penicillium griseofulvum]
10749_g	402.649	123.153	1.7091	1.5975e-08	6.8991e-08	10749_g	hypothetical protein PMG11_08156 [Penicillium brasilianum]
10753_g	961.668	467.073	1.0419	0.00013298	0.00035164	10753_g	hypothetical protein PMG11_02909 [Penicillium brasilianum]
10754_g	172.579	25.2652	2.772	3.2543e-13	2.1929e-12	-	-
10756_g	914.933	74.1666	3.6248	3.2703e-26	4.7084e-25	10756_g	hypothetical protein O988_00021, partial [Pseudogymnoascus sp. VKM F-3808]
10758_g	1594.25	174.794	3.1892	6.3459e-27	9.4214e-26	10758_g	hypothetical protein AFLA70_149g002220 [Aspergillus flavus AF70]
10769_g	29.2732	0	Inf	6.0071e-10	3.0467e-09	10769_g	hypothetical protein ACN38_g6306 [Penicillium nordicum]
10770_g	4908.24	2166.29	1.18	8.4969e-05	0.00023072	10770_g	hypothetical protein PMG11_01575 [Penicillium brasilianum]
10777_g	17.2645	1.85521	3.2182	0.00035977	0.00088611	10777_g	hypothetical protein FOMG_06276 [Fusarium oxysporum f. sp. melonis 26406]
10780_g	2769.45	711.702	1.9603	5.591e-11	3.1227e-10	10780_g	hypothetical protein PDE_02948 [Penicillium oxalicum 114-2]
10789_g	136.856	11.8672	3.5276	1.5158e-16	1.2958e-15	10789_g	hypothetical protein An12g09790 [Aspergillus niger]
10790_g	519.175	15.6093	5.0557	1.4536e-42	4.1346e-41	10790_g	benomyl/methotrexate resistance protein [Gloeophyllum trabeum ATCC 11539]
10791_g	1189.63	123.216	3.2712	2.4236e-27	3.6659e-26	10791_g	NACHT and WD40 domain protein [Aspergillus kawachii IFO 4308]
10792_g	20.3614	0	Inf	1.0524e-07	4.1555e-07	-	-
10793_g	196.054	0	Inf	2.672e-29	4.4213e-28	10793_g	hypothetical protein PEX2_081880 [Penicillium expansum]
10794_g	159.179	6.23566	4.674	3.6323e-24	4.7125e-23	10794_g	hypothetical protein SNOG_08285 [Parastagonospora nodorum SN15]
10795_g	3338.5	0.371042	13.135	6.5651e-123	4.6893e-120	10795_g	P-loop containing nucleoside triphosphate hydrolase protein, partial [Aspergillus ruber CBS 135680]
10796_g	2218.54	0	Inf	1.2094e-112	5.0158e-110	10796_g	hypothetical protein PEX2_081880 [Penicillium expansum]
10798_g	320.991	15.8263	4.3421	1.3118e-30	2.2819e-29	10798_g	hypothetical protein PMG11_02669 [Penicillium brasilianum]
10801_g	793.514	428.754	0.8881	0.0014055	0.0031346	10801_g	Tic20-like protein [Penicillium roqueforti FM164]
10802_g	549.468	282.238	0.96112	0.00065311	0.0015402	10802_g	Putative DASH complex subunit duo1 [Penicillium brasilianum]
10804_g	182.187	21.5689	3.0784	1.4946e-11	8.8109e-11	10804_g	unnamed protein product [Penicillium camemberti]
10812_g	1436.21	812.376	0.82205	0.002349	0.0050314	10812_g	Putative Rho-GDP dissociation inhibitor [Penicillium brasilianum]
10818_g	24.6751	0.371042	6.0553	4.0784e-08	1.6937e-07	10818_g	hypothetical protein M7I_0145 [Glarea lozoyensis 74030]
1081_g	1281.27	625.485	1.0345	0.00013224	0.00034985	1081_g	Putative Pyrimidine 5'-nucleotidase [Penicillium brasilianum]
10822_g	440.939	0	Inf	1.0026e-43	2.9978e-42	10822_g	polyketide synthase, putative [Aspergillus flavus NRRL3357]
10823_g	152.547	0	Inf	2.1172e-36	4.6612e-35	10823_g	hypothetical protein ANOM_004941 [Aspergillus nomius NRRL 13137]
10824_g	17050	3840.66	2.1503	0.00039108	0.00095683	10824_g	unnamed protein product [Penicillium camemberti]
10825_g	3475.78	899.765	1.9497	1.0282e-12	6.6667e-12	10825_g	Putative Transcriptional regulator Medusa [Penicillium brasilianum]
10832_g	389.763	120.874	1.6891	3.1536e-08	1.3246e-07	10832_g	hypothetical protein T310_0447 [Rasamsonia emersonii CBS 393.64]
10834_g	244.313	52.2032	2.2265	5.0029e-09	2.289e-08	10834_g	unnamed protein product [Penicillium camemberti]
10836_g	58.6335	0	Inf	9.455e-17	8.164e-16	10836_g	major facilitator superfamily transporter [Trichoderma harzianum]
10839_g	45.6692	18.1136	1.3341	0.0052894	0.010552	-	-
10844_g	669.508	400.708	0.74055	0.0067974	0.013228	10844_g	ATPase, AAA-type, core [Penicillium griseofulvum]
10849_g	34.7752	3.92187	3.1484	3.4533e-06	1.1496e-05	10849_g	hypothetical protein ASPCAL08671 [Aspergillus calidoustus]
10855_g	791.367	81.9853	3.2709	7.0012e-22	8.0803e-21	10855_g	hypothetical protein PDE_09688 [Penicillium oxalicum 114-2]
10856_g	14232.2	2346.59	2.6005	1.0293e-15	8.3759e-15	-	-
10857_g	645.095	0	Inf	6.8068e-76	6.5309e-74	10857_g	hypothetical protein PMG11_01898 [Penicillium brasilianum]
10858_g	393.074	0	Inf	1.6493e-61	9.6828e-60	-	-
10859_g	53252.6	2.03798	14.673	3.7145e-194	2.3879e-190	10859_g	hypothetical protein ZTR_02579 [Talaromyces verruculosus]
10860_g	125266	2.40902	15.666	1.7619e-216	2.2653e-212	-	-
10861_g	1842.07	0	Inf	5.6428e-64	3.6457e-62	10861_g	hypothetical protein EN45_061540 [Penicillium chrysogenum]
10862_g	6769.88	27.263	7.956	1.6496e-103	4.4186e-101	10862_g	Probable transposable element [Penicillium roqueforti FM164]
10863_g	700.521	0	Inf	2.9787e-08	1.2548e-07	10863_g	hypothetical protein LEL_06230 [Cordyceps confragosa RCEF 1005]
10864_g	347.598	0	Inf	6.1384e-58	3.2478e-56	10864_g	hypothetical protein NOR_08126 [Metarhizium rileyi RCEF 4871]
10865_g	681.885	0	Inf	1.2403e-77	1.2758e-75	10865_g	hypothetical protein EN45_061480 [Penicillium chrysogenum]
10866_g	2292.64	0	Inf	9.6705e-114	4.7821e-111	10866_g	hypothetical protein PDIP_59740 [Penicillium digitatum Pd1]
10869_g	29.0683	0	Inf	1.909e-10	1.018e-09	10869_g	Putative Dynamin [Penicillium brasilianum]
10870_g	2218.41	0	Inf	8.0944e-113	3.469e-110	10870_g	hypothetical protein PMG11_11046 [Penicillium brasilianum]
10871_g	5209.51	0	Inf	1.5189e-137	2.1698e-134	10871_g	hypothetical protein AFUB_097650 [Aspergillus fumigatus A1163]
10872_g	242.586	0	Inf	4.3064e-48	1.6049e-46	10872_g	Ankyrin repeat-containing domain [Penicillium camemberti]
10873_g	240.459	0	Inf	7.4879e-41	1.9449e-39	10873_g	Ankyrin repeat-containing domain [Penicillium camemberti]
10880_g	12.6851	0	Inf	4.1113e-05	0.00011744	10880_g	Pc21g10780 [Penicillium rubens Wisconsin 54-1255]
10882_g	61.1405	29.7733	1.0381	0.016392	0.029308	10882_g	Amino acid/polyamine transporter I [Penicillium camemberti]
10888_g	246.93	0	Inf	9.9453e-47	3.4373e-45	10888_g	hypothetical protein TCE0_015f02628 [Talaromyces cellulolyticus]
10889_g	1113.11	0	Inf	3.5717e-92	6.2055e-90	10889_g	Amidase [Penicillium italicum]
1088_g	31894.5	7383.69	2.1109	7.2055e-10	3.6287e-09	1088_g	Putative Chitin synthase 6 [Penicillium brasilianum]
10892_g	321.261	134.018	1.2613	0.00010673	0.00028589	10892_g	hypothetical protein PMG11_10543 [Penicillium brasilianum]
10894_g	1269.12	590.47	1.1039	5.7109e-05	0.00015948	10894_g	DJ-1 domain, InhA-type [Penicillium roqueforti FM164]
10896_g	949.003	57.8103	4.037	5.3516e-36	1.1506e-34	10896_g	UbiA prenyltransferase family [Penicillium expansum]
10897_g	10333	320.347	5.0115	3.8734e-55	1.8309e-53	10897_g	Cytochrome P450 [Penicillium camemberti]
10898_g	1002.73	454.267	1.1423	0.00039145	0.00095755	10898_g	Glucose/ribitol dehydrogenase [Penicillium expansum]
10905_g	232.654	0	Inf	1.5617e-32	2.9527e-31	10905_g	unnamed protein product [Penicillium camemberti]
10909_g	883.993	305.397	1.5333	0.026493	0.045313	10909_g	Multidrug resistance-associated protein [Penicillium chrysogenum]
1090_g	165.401	37.3869	2.1454	3.6034e-09	1.675e-08	1090_g	hypothetical protein PMG11_05114 [Penicillium brasilianum]
10910_g	728.24	244.748	1.5731	0.00010564	0.00028315	10910_g	protein zinc induced facilitator 1 [Aspergillus udagawae]
10911_g	245.292	101.774	1.2691	4.5199e-05	0.00012814	10911_g	DNA methylase, N-6 adenine-specific, conserved site [Penicillium roqueforti FM164]
10917_g	861.026	558.524	0.62444	0.026972	0.046028	10917_g	hypothetical protein SI65_07372 [Aspergillus cristatus]
10922_g	2790.49	236.201	3.5624	4.291e-33	8.3086e-32	10922_g	NAD(P)-binding domain protein [Ophiocordyceps sinensis CO18]
10924_g	1013.94	664.017	0.61068	0.023624	0.040907	10924_g	hypothetical protein PMG11_06841 [Penicillium brasilianum]
1092_g	204.631	53.6428	1.9316	4.335e-06	1.4251e-05	1092_g	hypothetical protein ATEG_09923 [Aspergillus terreus NIH2624]
10934_g	308.476	24.6269	3.6468	4.915e-24	6.3446e-23	10934_g	Ankyrin repeat protein [Aspergillus clavatus NRRL 1]
10938_g	5000.09	2823.79	0.82432	0.0016705	0.0036694	10938_g	hypothetical protein PMG11_08457 [Penicillium brasilianum]
1093_g	116.775	0	Inf	5.5362e-14	3.9544e-13	1093_g	hypothetical protein AFLA70_13g006281 [Aspergillus flavus AF70]
10941_g	1008.78	664.56	0.60214	0.026563	0.045415	10941_g	Putative Cell differentiation and development protein Fsr1/Pro11 [Penicillium brasilianum]
10944_g	954.14	179.618	2.4093	2.0442e-16	1.7348e-15	10944_g	Glutamate carboxypeptidase, putative [Penicillium digitatum Pd1]
1094_g	19.6332	0	Inf	6.1755e-06	1.987e-05	1094_g	unnamed protein product [Aspergillus niger]
10953_g	2838.5	1706.07	0.73445	0.0060239	0.011875	10953_g	Putative Nuclear export receptor CSE1/CAS [Penicillium brasilianum]
10954_g	184.984	16.0991	3.5224	2.6778e-07	1.0132e-06	10954_g	hypothetical protein PV11_00178 [Exophiala sideris]
10955_g	627.113	203.952	1.6205	6.376e-08	2.586e-07	10955_g	hypothetical protein AOCH_003250 [Aspergillus ochraceoroseus]
10956_g	3397.93	999.631	1.7652	5.7563e-07	2.0948e-06	10956_g	conserved hypothetical protein [Aspergillus fischeri NRRL 181]
10957_g	1759.93	891.003	0.98201	0.00022774	0.00058062	10957_g	hypothetical protein ANI_1_212134 [Aspergillus niger]
10958_g	1461.96	519.283	1.4933	4.4698e-08	1.8447e-07	10958_g	hypothetical protein ACN42_g3455 [Penicillium freii]
10959_g	47.5776	23.4616	1.02	0.0278	0.047322	-	-
1095_g	135.19	39.8094	1.7638	1.6338e-06	5.668e-06	1095_g	hypothetical protein PMG11_10707 [Penicillium brasilianum]
10960_g	1295.65	401.821	1.6891	1.3801e-09	6.7062e-09	10960_g	pimeloyl-[acyl-carrier protein] methyl ester esterase [Aspergillus lentulus]
10961_g	457.344	33.2536	3.7817	2.0978e-16	1.778e-15	10961_g	Pc12g03710 [Penicillium rubens Wisconsin 54-1255]
10962_g	22.3696	5.2974	2.0782	0.0041212	0.0084156	10962_g	putative mfs monocarboxylate protein [Eutypa lata UCREL1]
10963_g	38.7593	0	Inf	3.0687e-13	2.0722e-12	10963_g	protein of unknown function DUF2263 [Penicillium expansum]
10964_g	12.0093	0	Inf	6.9716e-05	0.00019173	10964_g	hypothetical protein PEX2_001140 [Penicillium expansum]
10966_g	4179.18	1120.59	1.899	4.6682e-12	2.858e-11	10966_g	ABC transporter, integral membrane type 1 [Penicillium griseofulvum]
10968_g	47.8596	21.1713	1.1767	0.013566	0.02473	10968_g	Carboxylesterase, type B [Penicillium camemberti]
10969_g	313.875	5.12805	5.9356	6.9063e-42	1.9054e-40	10969_g	hypothetical protein [Penicillium rubens Wisconsin 54-1255]
1096_g	52.1357	21.2134	1.2973	0.0055609	0.011035	1096_g	conserved hypothetical protein [Aspergillus terreus NIH2624]
10970_g	74.0956	11.9331	2.6344	3.5916e-08	1.4997e-07	10970_g	predicted protein [Aspergillus terreus NIH2624]
10971_g	263.14	42.3209	2.6364	2.4224e-14	1.7993e-13	10971_g	hypothetical protein A1O5_07178 [Cladophialophora psammophila CBS 110553]
10972_g	844.443	121.935	2.7919	1.8416e-20	1.9731e-19	10972_g	hypothetical protein AK830_g4429 [Neonectria ditissima]
10973_g	719.36	22.4751	5.0003	2.3695e-45	7.5407e-44	10973_g	hypothetical protein PMG11_10504 [Penicillium brasilianum]
10980_g	129.953	1.64313	6.3054	1.3213e-27	2.0199e-26	10980_g	hypothetical protein PGRI_088960 [Penicillium griseofulvum]
10983_g	132.284	73.687	0.84415	0.022293	0.038816	10983_g	Low-affinity glucose transporter [Talaromyces islandicus]
10986_g	5.11624	0	Inf	0.017064	0.030386	10986_g	hypothetical protein PEX1_054540 [Penicillium expansum]
10987_g	15.9813	0	Inf	2.7578e-06	9.2989e-06	10987_g	unnamed protein product [Penicillium camemberti]
10988_g	322.845	1.33831	7.9143	1.248e-50	5.0301e-49	10988_g	hypothetical protein PMG11_03023 [Penicillium brasilianum]
10989_g	218.538	0	Inf	2.5122e-45	7.9753e-44	10989_g	hypothetical protein ACN42_g10826 [Penicillium freii]
10990_g	15.7619	1.97695	2.9951	0.0016988	0.0037253	10990_g	sugar transporter [Aspergillus kawachii IFO 4308]
10991_g	201.548	0	Inf	5.6932e-31	1.0041e-29	10991_g	predicted protein [Aspergillus terreus NIH2624]
10992_g	474.879	24.3563	4.2852	7.9918e-34	1.5808e-32	10992_g	similar to An09g04690 [Aspergillus kawachii IFO 4308]
109_g	2476.15	0.985876	11.294	2.1152e-111	8.4984e-109	109_g	Thioredoxin-like protein, partial [Metarhizium majus ARSEF 297]
11006_g	273.294	45.4647	2.5876	2.0977e-14	1.5662e-13	11006_g	unnamed protein product [Aspergillus oryzae RIB40]
11008_g	241.707	79.7623	1.5995	1.5129e-05	4.6235e-05	11008_g	Putative Catalase [Penicillium brasilianum]
11013_g	5332.73	3104.74	0.7804	0.0030887	0.0064572	11013_g	Endonuclease/exonuclease/phosphatase [Penicillium expansum]
11019_g	16.6807	4.22701	1.9805	0.012001	0.022192	11019_g	uncharacterized oxidoreductase C162.03 [Aspergillus lentulus]
1101_g	530.407	22.1468	4.5819	5.5498e-38	1.3068e-36	1101_g	metallo-beta-lactamase superfamily protein [Aspergillus fischeri NRRL 181]
11020_g	260.651	86.4012	1.593	2.1615e-06	7.3853e-06	11020_g	Monooxygenase, FAD-binding [Penicillium italicum]
11022_g	1222.72	0	Inf	5.1861e-95	1.0755e-92	11022_g	Aminoglycoside phosphotransferase [Penicillium camemberti]
11023_g	43.979	0	Inf	1.1004e-14	8.3914e-14	11023_g	predicted protein [Histoplasma capsulatum H88]
11025_g	51.9526	0	Inf	8.0381e-17	6.9876e-16	11025_g	Oxoglutarate/iron-dependent dioxygenase [Penicillium expansum]
11026_g	4.90959	0	Inf	0.021428	0.037447	11026_g	Major facilitator superfamily domain, general substrate transporter [Penicillium expansum]
11043_g	49.0872	15.8153	1.634	0.0013755	0.0030745	11043_g	hypothetical protein ACN42_g2087 [Penicillium freii]
11044_g	364.026	92.976	1.9691	7.4117e-06	2.3622e-05	11044_g	Putative Thiamine pyrophosphate enzyme [Penicillium brasilianum]
11045_g	1388.7	354.514	1.9698	3.1696e-12	1.9744e-11	11045_g	methionine synthase [Aureobasidium pullulans EXF-150]
11046_g	2217.34	343.81	2.6891	6.3057e-21	6.888e-20	11046_g	FAD binding domain protein [Aspergillus niger CBS 513.88]
11047_g	4960.1	266.579	4.2177	3.6069e-41	9.5813e-40	11047_g	metallo-beta-lactamase domain protein [Aspergillus niger CBS 513.88]
11048_g	16030.6	1034.65	3.9536	3.9283e-41	1.0414e-39	11048_g	AdaA [Aspergillus niger]
11049_g	71563.8	478	7.2261	4.084e-29	6.7146e-28	11049_g	MFS transporter [Aspergillus kawachii IFO 4308]
1104_g	174.146	4.38597	5.3113	1.4838e-11	8.751e-11	1104_g	hypothetical protein PFICI_04022 [Pestalotiopsis fici W106-1]
11050_g	94.2158	4.31152	4.4497	3.5191e-17	3.1376e-16	11050_g	Cyclin-like F-box [Penicillium camemberti]
11051_g	7992.35	3866.1	1.0477	8.64e-05	0.00023435	11051_g	unnamed protein product [Aspergillus niger]
11056_g	557.311	300.272	0.89221	0.0015411	0.003408	11056_g	hypothetical protein PMG11_09382 [Penicillium brasilianum]
11064_g	200.387	53.6567	1.901	3.0679e-08	1.2903e-07	11064_g	hypothetical protein PMG11_06401 [Penicillium brasilianum]
11067_g	120.585	45.3625	1.4105	0.0016945	0.0037172	11067_g	Ubiquitin supergroup [Penicillium griseofulvum]
11071_g	13.0154	1.97175	2.7227	0.0071831	0.013907	11071_g	SEC14 cytosolic factor, putative [Talaromyces stipitatus ATCC 10500]
11073_g	8521.06	12.1641	9.4523	3.3064e-44	1.0074e-42	11073_g	Pc21g15630 [Penicillium rubens Wisconsin 54-1255]
11077_g	1934.55	613.756	1.6563	1.4619e-09	7.0849e-09	11077_g	hypothetical protein ZTR_01866 [Talaromyces verruculosus]
11079_g	203.697	68.6297	1.5695	1.9667e-06	6.7593e-06	11079_g	hypothetical protein ASPCAL11370 [Aspergillus calidoustus]
11080_g	552.319	1.42314	8.6003	3.485e-36	7.5815e-35	-	-
11081_g	204.727	5.35323	5.2571	4.6966e-30	7.9663e-29	11081_g	hypothetical protein ANOM_006703 [Aspergillus nomius NRRL 13137]
11082_g	607.462	354	0.77904	0.0053092	0.010583	11082_g	hypothetical protein PMG11_08304 [Penicillium brasilianum]
11083_g	32.657	0.657251	5.6348	1.1004e-09	5.4165e-09	11083_g	hypothetical protein PMG11_00307 [Penicillium brasilianum]
11086_g	188.463	49.4372	1.9306	2.5572e-08	1.0869e-07	11086_g	Putative Cysteine dioxygenase [Penicillium brasilianum]
11088_g	1922.37	674.848	1.5103	3.339e-08	1.3988e-07	11088_g	Glycosyl transferase, family 8 [Penicillium italicum]
11089_g	98.5964	2.98663	5.0449	1.5202e-08	6.583e-08	-	-
11096_g	112.413	0	Inf	2.5447e-21	2.84e-20	-	-
11097_g	209.03	16.1409	3.6949	8.8424e-21	9.5938e-20	11097_g	hypothetical protein PMG11_09979 [Penicillium brasilianum]
11098_g	4109.13	129.394	4.989	1.5812e-28	2.5223e-27	11098_g	hypothetical protein SI65_05459 [Aspergillus cristatus]
110_g	227.07	1.64832	7.106	2.1606e-40	5.5446e-39	110_g	predicted protein [Aspergillus terreus NIH2624]
11101_g	1951.15	450.8	2.1138	6.9442e-14	4.9164e-13	11101_g	Putative UPF0187 domain membrane protein (AFU_orthologue; AFUA_5G06660) [Penicillium brasilianum]
11102_g	706.282	236.819	1.5765	4.5444e-08	1.8739e-07	11102_g	hypothetical protein PV05_08771 [Exophiala xenobiotica]
11103_g	180.887	43.4999	2.056	9.5314e-09	4.2199e-08	11103_g	hypothetical protein PMG11_08032 [Penicillium brasilianum]
11104_g	2096.69	1292.95	0.69745	0.0095445	0.018044	11104_g	hypothetical protein PMG11_08031 [Penicillium brasilianum]
11105_g	116.693	33.4285	1.8036	2.9063e-05	8.4845e-05	11105_g	hypothetical protein PMG11_08029 [Penicillium brasilianum]
1110_g	43.5425	9.21408	2.2405	5.5914e-05	0.00015645	1110_g	hypothetical protein AKAW_00172 [Aspergillus kawachii IFO 4308]
11114_g	12498.4	0	Inf	3.802e-162	9.7763e-159	11114_g	P-loop containing nucleoside triphosphate hydrolase protein [Phialocephala scopiformis]
11115_g	2307.55	0	Inf	5.3982e-114	2.7762e-111	11115_g	hypothetical protein SBOR_1807 [Sclerotinia borealis F-4128]
11116_g	295.106	99.2003	1.5728	4.4682e-07	1.6461e-06	11116_g	hypothetical protein ACN38_g3230 [Penicillium nordicum]
11117_g	273.153	7.65578	5.157	4.2278e-07	1.5624e-06	11117_g	Putative C-5 sterol desaturase [Penicillium brasilianum]
11118_g	408.855	1.60591	7.9921	3.6306e-56	1.7953e-54	11118_g	Putative Amine oxidase [Penicillium brasilianum]
11119_g	861.929	0	Inf	1.4402e-84	1.8704e-82	11119_g	hypothetical protein PGRI_084390 [Penicillium griseofulvum]
11120_g	28.6857	8.02131	1.8384	0.023959	0.041426	11120_g	predicted protein [Aspergillus terreus NIH2624]
11121_g	407.689	215.142	0.92218	0.0025634	0.005443	11121_g	hypothetical protein ACN38_g12687 [Penicillium nordicum]
11122_g	16872.6	6330.98	1.4142	1.9342e-07	7.441e-07	11122_g	Pc21g01360 [Penicillium rubens Wisconsin 54-1255]
11131_g	52.104	0	Inf	7.7228e-17	6.718e-16	11131_g	unnamed protein product [Penicillium camemberti]
11136_g	1940.28	161.412	3.5874	5.8894e-07	2.1396e-06	11136_g	sarcosine oxidase, putative [Aspergillus flavus NRRL3357]
11137_g	16202.6	1134.93	3.8355	2.0412e-08	8.7392e-08	11137_g	Putative AMP dependent ligase [Penicillium brasilianum]
11138_g	185.672	81.6078	1.186	0.0090774	0.017216	11138_g	Allantoin permease [Rasamsonia emersonii CBS 393.64]
11142_g	15.4438	0	Inf	0.00015831	0.00041403	-	-
11148_g	741.207	462.434	0.68063	0.014188	0.025783	11148_g	hypothetical protein EURHEDRAFT_412205 [Aspergillus ruber CBS 135680]
1114_g	22.6943	2.70042	3.0711	0.00012904	0.00034194	1114_g	hypothetical protein PEX2_074970 [Penicillium expansum]
11151_g	153.306	0	Inf	1.4435e-36	3.1998e-35	11151_g	Putative Kinetoplast-associated protein kap [Penicillium brasilianum]
11154_g	81.0803	0.328625	7.9468	2.4948e-22	2.9618e-21	11154_g	hypothetical protein H072_10739 [Dactylellina haptotyla CBS 200.50]
11155_g	173.84	1.07071	7.343	8.6707e-36	1.8487e-34	11155_g	hypothetical protein PDE_07550 [Penicillium oxalicum 114-2]
11160_g	209.434	0	Inf	1.8579e-12	1.179e-11	11160_g	hypothetical protein PMG11_11276 [Penicillium brasilianum]
11161_g	2010.73	149.394	3.7505	0.0089698	0.01702	11161_g	hypothetical protein PMG11_05320 [Penicillium brasilianum]
11162_g	162.817	92.359	0.81792	0.014141	0.025705	-	-
11164_g	114.328	0	Inf	3.7071e-30	6.3212e-29	11164_g	hypothetical protein PEX2_052210 [Penicillium expansum]
11169_g	292.805	87.0903	1.7494	3.5771e-08	1.4942e-07	11169_g	DASH complex, subunit Spc19 [Penicillium roqueforti FM164]
11174_g	362.584	192.762	0.91149	0.0021311	0.0045934	11174_g	zeaxanthin epoxidase, chloroplastic [Aspergillus udagawae]
11175_g	79.6639	43.5991	0.86963	0.025773	0.044206	11175_g	hypothetical protein SI65_06243 [Aspergillus cristatus]
11181_g	23751.3	10454.1	1.1839	5.9145e-06	1.9073e-05	11181_g	hypothetical protein PISL3812_06033 [Talaromyces islandicus]
11189_g	54.701	9.80208	2.4804	5.9261e-05	0.00016484	11189_g	hypothetical protein PMG11_02036 [Penicillium brasilianum]
1118_g	252.959	14.8319	4.0921	6.8129e-26	9.6151e-25	1118_g	hypothetical protein CNBD2850 [Byssochlamys spectabilis No. 5]
11190_g	474.14	0	Inf	7.1579e-67	5.0016e-65	11190_g	hypothetical protein EN45_094320 [Penicillium chrysogenum]
11191_g	252.747	44.1624	2.5168	3.7942e-06	1.2553e-05	11191_g	ribosomal protein L7A [Blastocystis sp. ATCC 50177/Nand II]
11195_g	235.99	2.35319	6.648	1.0253e-39	2.5847e-38	11195_g	hypothetical protein PMG11_03073 [Penicillium brasilianum]
11196_g	344.362	87.7862	1.9719	0.0018409	0.0040081	11196_g	hypothetical protein PMG11_00723 [Penicillium brasilianum]
11197_g	292.377	61.9266	2.2392	0.0027652	0.0058292	11197_g	hypothetical protein PMG11_00724 [Penicillium brasilianum]
111_g	298.623	28.6611	3.3812	7.0212e-22	8.0961e-21	111_g	hypothetical protein FOQG_17083 [Fusarium oxysporum f. sp. raphani 54005]
11201_g	36.5848	5.36362	2.77	1.0719e-05	3.3426e-05	11201_g	hypothetical protein PMG11_00963 [Penicillium brasilianum]
11207_g	820.847	253.779	1.6935	2.1359e-09	1.0193e-08	11207_g	Protein sym1 [Penicillium roqueforti FM164]
1121_g	825.839	165.259	2.3211	7.1482e-10	3.6041e-09	1121_g	hypothetical protein ANI_1_1164034 [Byssochlamys spectabilis No. 5]
11225_g	892.294	254.399	1.8104	0.00038144	0.00093519	11225_g	hypothetical protein T310_6204 [Rasamsonia emersonii CBS 393.64]
11226_g	639.424	191.079	1.7426	0.010712	0.020047	11226_g	hypothetical protein PEXP_063710 [Penicillium expansum]
11229_g	20851.3	3110.15	2.7451	5.5837e-23	6.8501e-22	11229_g	hypothetical protein PMG11_04350 [Penicillium brasilianum]
1122_g	252.714	28.2861	3.1593	2.374e-18	2.2727e-17	1122_g	hypothetical protein MYCGRDRAFT_69921 [Byssochlamys spectabilis No. 5]
11232_g	57.462	28.6284	1.0052	0.021986	0.038339	11232_g	hypothetical protein PDE_08063 [Penicillium oxalicum 114-2]
11238_g	7151.6	1276.19	2.4864	1.0541e-15	8.572e-15	11238_g	Putative Methionine aminopeptidase [Penicillium brasilianum]
11243_g	260.544	59.8724	2.1216	1.7059e-10	9.1501e-10	11243_g	hypothetical protein ANOM_000989 [Aspergillus nomius NRRL 13137]
11246_g	104.857	15.1266	2.7933	7.9446e-11	4.3952e-10	11246_g	hypothetical protein PMG11_07593 [Penicillium brasilianum]
11248_g	25.7794	2.88319	3.1605	4.4865e-05	0.00012725	11248_g	Putative Hexose carrier protein [Penicillium brasilianum]
11252_g	1122.64	651.564	0.78492	0.0038231	0.0078583	11252_g	hypothetical protein PMG11_00032 [Penicillium brasilianum]
11255_g	30.9679	0.985876	4.9732	1.3159e-08	5.7427e-08	-	-
11266_g	1541.65	686.165	1.1679	2.1407e-05	6.4068e-05	11266_g	unnamed protein product [Penicillium roqueforti FM164]
11268_g	17.8215	0.991072	4.1685	5.1522e-05	0.00014498	11268_g	Pc21g08720 [Penicillium rubens Wisconsin 54-1255]
11270_g	3451.6	637.028	2.4378	1.8829e-08	8.0858e-08	11270_g	hypothetical protein PMG11_08217 [Penicillium brasilianum]
11275_g	2921.91	1367.35	1.0955	4.24e-05	0.00012079	11275_g	hypothetical protein PMG11_00163 [Penicillium brasilianum]
11277_g	25.1755	0	Inf	3.4229e-09	1.5962e-08	11277_g	Uncharacterized protein PITC_095160 [Penicillium italicum]
11278_g	116.018	0	Inf	5.4639e-18	5.1465e-17	11278_g	hypothetical protein PMG11_02554 [Penicillium brasilianum]
11281_g	102.099	13.9473	2.8719	5.5703e-11	3.1124e-10	11281_g	hypothetical protein MGYG_00728 [Byssochlamys spectabilis No. 5]
11287_g	39.6705	0	Inf	1.6613e-13	1.141e-12	-	-
11288_g	63.5253	1.86009	5.0939	1.4541e-14	1.0959e-13	-	-
11290_g	11.9812	0	Inf	7.0447e-05	0.00019366	-	-
11291_g	6.82579	0	Inf	0.0042129	0.0085813	11291_g	Zinc finger C2H2-type/integrase DNA-binding domain [Penicillium roqueforti FM164]
11292_g	21.0687	0	Inf	4.3937e-06	1.4437e-05	-	-
11293_g	232.564	0	Inf	1.2666e-13	8.7975e-13	11293_g	hypothetical protein AKAW_03324 [Aspergillus kawachii IFO 4308]
11294_g	13096	7177.12	0.86765	0.00083333	0.0019301	11294_g	hypothetical protein PDE_07922 [Penicillium oxalicum 114-2]
11295_g	9520.25	5662.87	0.74947	0.0037381	0.007697	11295_g	ATP-grasp fold, subdomain 2 [Penicillium italicum]
11296_g	19.8165	1.93453	3.3566	0.00018889	0.00048775	-	-
11298_g	3912.95	1383.01	1.5005	2.6384e-08	1.1192e-07	11298_g	Putative Kinesin family protein [Penicillium brasilianum]
11299_g	908.591	122.079	2.8958	4.7791e-22	5.5606e-21	11299_g	CRAL/TRIO domain protein [Aspergillus fischeri NRRL 181]
11300_g	1682.35	240.114	2.8087	2.9368e-22	3.4641e-21	11300_g	Putative DNA polymerase alpha subunit B [Penicillium brasilianum]
11302_g	47.2465	19.2599	1.2946	0.0085499	0.016288	11302_g	hypothetical protein EN45_033410 [Penicillium chrysogenum]
11308_g	4677.75	0	Inf	2.097e-134	2.2467e-131	11308_g	Heterokaryon incompatibility protein R [Metarhizium guizhouense ARSEF 977]
11309_g	3045.69	1412.09	1.1089	3.2158e-05	9.3373e-05	11309_g	hypothetical protein PMG11_07747 [Penicillium brasilianum]
11312_g	335.314	154.233	1.1204	0.00019659	0.00050653	11312_g	hypothetical protein PEX2_085440 [Penicillium expansum]
11313_g	712.805	45.4345	3.9716	1.0649e-33	2.0967e-32	11313_g	Major facilitator superfamily domain, general substrate transporter [Penicillium expansum]
11314_g	12269.4	1477.16	3.0542	1.8708e-19	1.8984e-18	11314_g	Putative Function: RhoGAPs stimulate the activity of Rho-type GTPases [Penicillium brasilianum]
1131_g	1857.56	381.896	2.2822	7.9103e-12	4.7703e-11	1131_g	hypothetical protein ZTR_06238 [Talaromyces verruculosus]
11323_g	226.945	50.24	2.1754	1.553e-10	8.3545e-10	11323_g	conserved hypothetical protein [Talaromyces stipitatus ATCC 10500]
11338_g	453.759	1.93973	7.8699	2.595e-58	1.3787e-56	11338_g	Protein kinase-like domain [Penicillium camemberti]
11339_g	333.841	0	Inf	8.4254e-57	4.2648e-55	11339_g	unnamed protein product [Penicillium camemberti]
11341_g	261.843	78.5746	1.7366	5.8337e-08	2.3786e-07	11341_g	hypothetical protein ACN42_g297 [Penicillium freii]
11347_g	421.94	126.74	1.7352	2.9953e-07	1.1257e-06	11347_g	CMP/dCMP deaminase, zinc-binding [Penicillium griseofulvum]
11355_g	483.132	0	Inf	2.2569e-67	1.6032e-65	11355_g	Pc12g09200 [Penicillium rubens Wisconsin 54-1255]
11358_g	4773.66	1566.94	1.6071	1.2068e-05	3.745e-05	11358_g	Putative Carboxypeptidase 2 [Penicillium brasilianum]
1135_g	573.349	329.096	0.8009	0.0074356	0.014339	1135_g	Putative Catalytic activity: ATP D-hexose = ADP D-hexose 6-phosphate [Penicillium brasilianum]
11360_g	27087.3	14056.4	0.94639	0.00042281	0.0010288	11360_g	hypothetical protein NECHADRAFT_95023 [Byssochlamys spectabilis No. 5]
11361_g	492.359	15.2215	5.0155	2.798e-41	7.4946e-40	11361_g	hypothetical protein ARAM_006913 [Aspergillus rambellii]
11372_g	307.548	190.847	0.6884	0.023502	0.040733	-	-
11374_g	6528.26	1902.16	1.7791	0.020966	0.036735	11374_g	Putative P-type ATPase [Penicillium brasilianum]
11380_g	186.036	99.2879	0.9059	0.0044004	0.0089167	11380_g	hypothetical protein TCE0_034r11147 [Talaromyces cellulolyticus]
11383_g	42.6594	0	Inf	2.5107e-14	1.8584e-13	11383_g	hypothetical protein CC84DRAFT_1216430 [Paraphaeosphaeria sporulosa]
11392_g	26.2815	3.23562	3.0219	5.7443e-05	0.00016027	11392_g	hypothetical protein ZTR_00808 [Talaromyces verruculosus]
11393_g	764.065	196.628	1.9582	8.2375e-06	2.6073e-05	11393_g	hypothetical protein AC578_2923 [Pseudocercospora eumusae]
11394_g	3433.2	1032.79	1.733	1.9039e-10	1.0157e-09	11394_g	hypothetical protein PMG11_06320 [Penicillium brasilianum]
11405_g	1800.46	676.533	1.4121	2.3521e-07	8.9524e-07	11405_g	hypothetical protein PMG11_02178 [Penicillium brasilianum]
11407_g	18.1514	4.12325	2.1382	0.0087205	0.016586	11407_g	hypothetical protein PMG11_02176 [Penicillium brasilianum]
11420_g	82.8339	28.7453	1.5269	0.00019951	0.00051334	11420_g	hypothetical protein PVAR5_2814 [Byssochlamys spectabilis No. 5]
11423_g	156.141	71.6987	1.1228	0.00082827	0.0019191	11423_g	hypothetical protein ACN42_g6634 [Penicillium freii]
11424_g	1320.93	433.507	1.6074	6.3043e-09	2.8566e-08	11424_g	unnamed protein product [Aspergillus niger]
11425_g	71.3659	3.7574	4.2474	1.7232e-13	1.1822e-12	-	-
11426_g	63.3399	21.4334	1.5633	0.00058211	0.001386	11426_g	hypothetical protein PMG11_00020 [Penicillium brasilianum]
11428_g	226.763	57.4094	1.9818	2.4505e-09	1.1639e-08	11428_g	Pc16g11830 [Penicillium rubens Wisconsin 54-1255]
11432_g	484.774	207.082	1.2271	1.9499e-05	5.8643e-05	11432_g	hypothetical protein PMG11_07120 [Penicillium brasilianum]
11438_g	3985.04	2227.79	0.83898	0.0051027	0.010219	11438_g	Pc21g06130 [Penicillium rubens Wisconsin 54-1255]
11439_g	51.2259	21.9881	1.2201	0.022117	0.038552	-	-
11445_g	67.5447	2.80874	4.5878	5.1206e-14	3.6698e-13	-	-
11446_g	48.2097	1.55007	4.9589	9.09e-12	5.4561e-11	11446_g	RNA-directed DNA polymerase (reverse transcriptase) [Penicillium camemberti]
11447_g	13.679	0	Inf	1.6451e-05	4.9895e-05	-	-
11449_g	1143.41	302.556	1.9181	1.527e-11	8.9975e-11	11449_g	hypothetical protein PMG11_02315 [Penicillium brasilianum]
11455_g	148.889	39.164	1.9266	1.5342e-07	5.9701e-07	11455_g	Putative MFS quinate transporter QutD [Penicillium brasilianum]
11459_g	495.36	35.8796	3.7872	9.8926e-17	8.5362e-16	11459_g	hypothetical protein PMG11_04339 [Penicillium brasilianum]
11462_g	469.508	54.7724	3.0996	5.7478e-06	1.8586e-05	11462_g	hypothetical protein PMG11_06757 [Penicillium brasilianum]
11463_g	722.879	357.28	1.0167	0.0003054	0.00076185	11463_g	hypothetical protein PMG11_06754 [Penicillium brasilianum]
11468_g	506.172	116.041	2.125	8.918e-10	4.4338e-09	11468_g	Glutathione S-transferase/chloride channel, C-terminal [Penicillium expansum]
11469_g	55.4326	0	Inf	1.0046e-15	8.1852e-15	11469_g	hypothetical protein FOXG_21831 [Fusarium oxysporum f. sp. lycopersici 4287]
11470_g	370.661	32.0923	3.5298	0.0001058	0.00028351	11470_g	Putative Transcriptional corepressor (Eurofung) [Penicillium brasilianum]
11471_g	197.913	77.9615	1.344	3.8294e-05	0.00010985	11471_g	hypothetical protein PITC_040370 [Penicillium italicum]
11472_g	47.8229	2.85116	4.0681	6.6061e-10	3.3412e-09	-	-
11474_g	166.442	59.3278	1.4882	0.0033975	0.0070409	11474_g	hypothetical protein PMG11_05823 [Penicillium brasilianum]
11476_g	848.172	411.027	1.0451	0.00019534	0.0005039	11476_g	Alpha/beta hydrolase fold-3 [Penicillium griseofulvum]
11479_g	17.7024	3.99112	2.1491	0.0080299	0.015391	11479_g	putative peptidoglycan N-acetylglucosamine deacetylase [Penicillium oxalicum 114-2]
1147_g	2325.38	1542.34	0.59234	0.025371	0.043603	1147_g	hypothetical protein PMG11_05560 [Penicillium brasilianum]
11480_g	743.875	47.3031	3.9751	1.0614e-33	2.0931e-32	11480_g	hypothetical protein PMG11_01350 [Penicillium brasilianum]
11481_g	1567.89	837.362	0.90491	0.00078339	0.0018243	11481_g	hypothetical protein PMG11_09603 [Penicillium brasilianum]
11483_g	10526.3	719.293	3.8713	2.6185e-12	1.6406e-11	11483_g	acid phosphatase PHOa [Aspergillus niger]
11484_g	11190.1	2844.59	1.9759	2.1492e-13	1.4674e-12	11484_g	hypothetical protein PISL3812_03583 [Talaromyces islandicus]
11485_g	189.951	72.8551	1.3825	0.0008302	0.0019232	11485_g	hypothetical protein ACN42_g8208 [Penicillium freii]
11486_g	38.1034	15.996	1.2522	0.014684	0.026594	-	-
11487_g	123.848	45.9614	1.4301	8.263e-05	0.00022494	-	-
11488_g	1211.9	582.852	1.0561	0.00012255	0.00032581	11488_g	hypothetical protein ACN42_g4384 [Penicillium freii]
1148_g	300.705	128.929	1.2218	5.8374e-05	0.00016259	1148_g	hypothetical protein PGRI_045570 [Penicillium griseofulvum]
11490_g	350.902	0	Inf	3.5859e-55	1.7012e-53	11490_g	hypothetical protein EPUS_06509 [Endocarpon pusillum Z07020]
11491_g	215.051	0	Inf	5.2961e-45	1.6527e-43	11491_g	hypothetical protein OIDMADRAFT_138909 [Oidiodendron maius Zn]
11492_g	3022.88	35.3017	6.42	1.2044e-76	1.182e-74	11492_g	hypothetical protein AFLA70_433g001130 [Aspergillus flavus AF70]
11493_g	959.603	0	Inf	1.0156e-87	1.5184e-85	11493_g	conserved hypothetical protein [Talaromyces stipitatus ATCC 10500]
11496_g	69.1265	28.557	1.2754	0.0026691	0.0056461	11496_g	hypothetical protein PMG11_01686 [Penicillium brasilianum]
11497_g	501.206	64.8852	2.9494	3.0463e-20	3.2289e-19	11497_g	Aldehyde dehydrogenase, N-terminal [Penicillium expansum]
11498_g	1909.38	560.794	1.7676	7.5692e-06	2.4071e-05	11498_g	hypothetical protein ACN38_g8924 [Penicillium nordicum]
11499_g	6754.21	165.397	5.3518	1.2132e-63	7.7217e-62	11499_g	hypothetical protein PITC_050520 [Penicillium italicum]
11500_g	339.223	156.73	1.114	0.00026274	0.00066223	-	-
11501_g	1082.64	656.009	0.72277	0.008512	0.016218	11501_g	Putative Phosphatidylinositol:UDP-GlcNAc transferase PIG-C [Penicillium brasilianum]
11505_g	191.141	21.0672	3.1816	4.8444e-10	2.4775e-09	11505_g	beta-hexosaminidase [Byssochlamys spectabilis No. 5]
11506_g	3729.64	1808.1	1.0446	8.9792e-05	0.00024299	11506_g	hypothetical protein PMG11_06883 [Penicillium brasilianum]
11509_g	1588.23	119.635	3.7307	3.3393e-34	6.7505e-33	11509_g	hypothetical protein V502_11001 [Pseudogymnoascus sp. VKM F-4520 (FW-2644)]
11518_g	8.92463	0	Inf	0.00079196	0.0018429	11518_g	hypothetical protein ACN38_g6432 [Penicillium nordicum]
1151_g	3215.95	1192.19	1.4316	1.1155e-07	4.3954e-07	1151_g	hypothetical protein PMG11_05567 [Penicillium brasilianum]
11527_g	40.7066	14.3235	1.5069	0.0038322	0.0078744	11527_g	hypothetical protein ACN38_g9406 [Penicillium nordicum]
11528_g	2860.65	100.421	4.8322	5.8924e-06	1.9006e-05	11528_g	hypothetical protein PMG11_02227 [Penicillium brasilianum]
11534_g	4866.33	3087.26	0.65651	0.012549	0.023059	11534_g	Putative Palmitoyltransferase erf2 [Penicillium brasilianum]
11539_g	8381.27	1652.6	2.3424	2.0012e-17	1.8235e-16	11539_g	hypothetical protein PMG11_05645 [Penicillium brasilianum]
11542_g	477.97	45.4592	3.3943	9.4019e-25	1.2605e-23	11542_g	hypothetical protein TESG_03051 [Trichophyton tonsurans CBS 112818]
11543_g	210.055	29.8447	2.8152	1.1795e-14	8.9574e-14	11543_g	hypothetical protein CIMG_05128 [Coccidioides immitis RS]
11544_g	16434.5	9467.35	0.7957	0.0021588	0.0046524	11544_g	Zinc finger, C2H2 [Penicillium expansum]
11546_g	151.318	44.9002	1.7528	1.0494e-06	3.7189e-06	11546_g	NACHT, LRR and PYD domains-containing protein [Penicillium chrysogenum]
11550_g	1218.12	270.709	2.1698	2.4318e-14	1.805e-13	11550_g	hypothetical protein ASPCAL01084 [Aspergillus calidoustus]
11551_g	21.24	0	Inf	5.2673e-08	2.1622e-07	11551_g	hypothetical protein ASPCAL01085 [Aspergillus calidoustus]
11556_g	543.635	0	Inf	9.4875e-71	7.5764e-69	11556_g	hypothetical protein ACN38_g10242 [Penicillium nordicum]
11562_g	103.924	15.6615	2.7302	3.4866e-10	1.8061e-09	11562_g	hypothetical protein PISL3812_01989 [Talaromyces islandicus]
11563_g	96.8792	17.737	2.4494	1.0927e-08	4.8081e-08	11563_g	hypothetical protein PEX2_072950 [Penicillium expansum]
11564_g	187.633	88.9861	1.0763	0.0012324	0.0027744	11564_g	hypothetical protein ACN38_g4673 [Penicillium nordicum]
11565_g	1331.52	644.242	1.0474	0.0019417	0.0042127	11565_g	Alpha/beta hydrolase fold-1 [Penicillium griseofulvum]
11566_g	278.561	130.217	1.0971	0.0002756	0.00069179	11566_g	hypothetical protein PDE_02815 [Penicillium oxalicum 114-2]
11567_g	187.13	0	Inf	2.5561e-41	6.8898e-40	11567_g	ankyrin repeat-containing protein, putative [Talaromyces stipitatus ATCC 10500]
11568_g	43.8962	0	Inf	1.0297e-09	5.0898e-09	11568_g	hypothetical protein ACN42_g8804 [Penicillium freii]
11573_g	48.6543	24.0627	1.0158	0.02812	0.047816	11573_g	Putative Deoxyribose-phosphate aldolase [Penicillium brasilianum]
11577_g	1667.56	1028.64	0.69701	0.011193	0.020838	11577_g	Pc22g04710 [Penicillium rubens Wisconsin 54-1255]
11578_g	458.784	145.39	1.6579	3.0002e-08	1.2631e-07	11578_g	DNA replication complex GINS protein psf3 [Penicillium digitatum Pd1]
11584_g	384.595	158.663	1.2774	3.2873e-05	9.5319e-05	11584_g	hypothetical protein PISL3812_04831 [Talaromyces islandicus]
11587_g	167.249	22.1959	2.9136	7.1808e-14	5.0783e-13	-	-
11591_g	120.873	0	Inf	2.3461e-31	4.207e-30	11591_g	hypothetical protein ACN42_g1655 [Penicillium freii]
11594_g	591.098	225.926	1.3875	4.4515e-06	1.4611e-05	11594_g	hypothetical protein PMG11_09293 [Penicillium brasilianum]
11597_g	27.1597	4.40977	2.6227	0.00016825	0.00043789	11597_g	hypothetical protein A1O1_04653 [Capronia coronata CBS 617.96]
11610_g	44.1377	11.7958	1.9037	0.00034038	0.00084175	11610_g	hypothetical protein PMG11_09722 [Penicillium brasilianum]
11612_g	2642.4	228.209	3.5334	5.9327e-33	1.1419e-31	11612_g	hypothetical protein PFICI_11316 [Pestalotiopsis fici W106-1]
11613_g	4.59118	0	Inf	0.028159	0.047864	-	-
11614_g	227.102	138.793	0.7104	0.021098	0.036931	-	-
11616_g	907.468	435.98	1.0576	0.0001296	0.00034322	11616_g	hypothetical protein AN2878.2 [Aspergillus nidulans FGSC A4]
11620_g	180.623	95.5833	0.91815	0.0042856	0.0087073	-	-
11621_g	1243.59	355.737	1.8056	1.4028e-10	7.5843e-10	11621_g	putative xylanase/chitin deacetylase [Aspergillus oryzae 3.042]
11631_g	1437.38	705.515	1.0267	0.00015948	0.00041685	11631_g	hypothetical protein PMG11_07432 [Penicillium brasilianum]
11632_g	11317.8	6126.74	0.8854	0.0024509	0.0052292	11632_g	hypothetical protein PMG11_08875 [Penicillium brasilianum]
11636_g	191.844	8.38747	4.5156	9.337e-26	1.3063e-24	11636_g	Aldo/keto reductase [Phialocephala scopiformis]
1163_g	37.8103	0.328625	6.8462	6.4421e-12	3.9032e-11	1163_g	cytochrome P450, putative [Aspergillus flavus NRRL3357]
11646_g	134.173	0	Inf	1.5829e-33	3.1023e-32	-	-
11647_g	48359.8	31192.4	0.63261	0.0126	0.023141	11647_g	hypothetical protein PDE_09149 [Penicillium oxalicum 114-2]
11649_g	41.9111	6.55607	2.6764	6.8334e-06	2.1904e-05	11649_g	Putative Carbohydrate esterase family 8 protein [Penicillium brasilianum]
11652_g	1800.93	975.169	0.88502	0.00077237	0.0018009	11652_g	Putative Ran specific GTPase activating protein An-RanGAP (Eurofung) [Penicillium brasilianum]
11655_g	15963.1	3815.69	2.0647	0.0033221	0.0068968	-	-
11659_g	56.4896	0	Inf	5.6197e-18	5.2855e-17	11659_g	Tetracycline resistance protein, TetA/multidrug resistance protein MdtG [Penicillium italicum]
11660_g	26.9448	0	Inf	9.0124e-10	4.479e-09	11660_g	hypothetical protein ASPCAL04753 [Aspergillus calidoustus]
11661_g	25.7426	0	Inf	7.6899e-05	0.00021034	11661_g	geranylgeranyl pyrophosphate synthase like protein [Zymoseptoria brevis]
11662_g	148.68	89.8696	0.72631	0.02829	0.048073	11662_g	porphobilinogen deaminase [Aspergillus kawachii IFO 4308]
11664_g	500.439	209.171	1.2585	1.2706e-05	3.9295e-05	11664_g	Haloacid dehalogenase, type II [Penicillium griseofulvum]
11666_g	127.021	44.6856	1.5072	0.0014387	0.003203	11666_g	hypothetical protein MYCFIDRAFT_196288 [Pseudocercospora fijiensis CIRAD86]
11668_g	75.0352	9.5137	2.9795	1.201e-09	5.8781e-09	11668_g	oxidoreductase, short-chain dehydrogenase/reductase family [Aspergillus clavatus NRRL 1]
11669_g	79.0839	41.4394	0.93238	0.0171	0.030442	11669_g	hypothetical protein HMPREF1541_08931 [Cyphellophora europaea CBS 101466]
11673_g	23.9035	6.53746	1.8704	0.0067214	0.013099	11673_g	interferon-induced GTP-binding protein Mx [Aspergillus udagawae]
11684_g	73.2433	0	Inf	1.7756e-18	1.7152e-17	11684_g	hypothetical protein PEX2_081880 [Penicillium expansum]
11685_g	42.2138	0	Inf	6.9782e-12	4.2201e-11	11685_g	reverse transcriptase [Aspergillus oryzae 3.042]
11686_g	128.442	0	Inf	1.3756e-11	8.1242e-11	11686_g	hypothetical protein ACN38_g12979, partial [Penicillium nordicum]
11687_g	141.752	66.2845	1.0966	0.0016729	0.0036741	11687_g	hypothetical protein PDE_04476 [Penicillium oxalicum 114-2]
11688_g	58.4774	0	Inf	1.8936e-11	1.1056e-10	-	-
11689_g	266.789	0	Inf	1.4307e-50	5.7303e-49	11689_g	Pfs, NACHT and Ankyrin domain protein, partial [Metarhizium brunneum ARSEF 3297]
11693_g	5127.09	2408.91	1.0898	3.6644e-05	0.00010547	11693_g	Putative HSP90 co-chaperone CPR7/Cyclophilin [Penicillium brasilianum]
11694_g	476.536	26.4979	4.1686	2.0887e-32	3.9319e-31	11694_g	hypothetical protein ACN38_g6119 [Penicillium nordicum]
11695_g	928.767	446.869	1.0555	0.00015594	0.00040825	11695_g	Putative Ubiquinone/menaquinone biosynthesis-related protein [Penicillium brasilianum]
11696_g	1008.06	325.099	1.6326	6.7884e-09	3.0667e-08	11696_g	hypothetical protein PMG11_02707 [Penicillium brasilianum]
116_g	138.18	70.1334	0.97838	0.0043698	0.0088643	116_g	hypothetical protein PMG11_10175 [Penicillium brasilianum]
11701_g	427.126	166.85	1.3561	4.7804e-06	1.5619e-05	11701_g	hypothetical protein PMG11_03346 [Penicillium brasilianum]
11705_g	309.772	55.9454	2.4691	7.8775e-14	5.5649e-13	11705_g	hypothetical protein PMG11_02350 [Penicillium brasilianum]
11707_g	229.216	75.6858	1.5986	1.3477e-06	4.7226e-06	11707_g	RecName: Full=Penicillolysin; AltName: Full=Deuterolysin; Flags: Precursor
11708_g	381.925	3.21213	6.8936	1.9432e-18	1.8728e-17	11708_g	hypothetical protein ACN38_g10824 [Penicillium nordicum]
11720_g	118.346	24.4338	2.2761	1.0039e-08	4.4341e-08	11720_g	hypothetical protein PMG11_05965 [Penicillium brasilianum]
11725_g	5433.65	1578.17	1.7837	0.00030981	0.00077165	11725_g	Putative Carboxypeptidase 5 [Penicillium brasilianum]
11726_g	14.8639	0	Inf	6.1963e-06	1.9931e-05	-	-
11729_g	102.951	43.0685	1.2573	0.00093927	0.0021596	11729_g	unnamed protein product [Aspergillus oryzae RIB40]
11730_g	747.245	14.3153	5.706	2.6576e-53	1.1701e-51	11730_g	hypothetical protein [Penicillium rubens Wisconsin 54-1255]
11733_g	11.2861	0	Inf	0.00010513	0.000282	11733_g	hypothetical protein PDIG_35060 [Penicillium digitatum PHI26]
11735_g	967.153	0	Inf	1.5796e-23	1.995e-22	11735_g	putative peptidase family protein [Aspergillus parasiticus SU-1]
11736_g	580.123	330.497	0.81172	0.0045013	0.0091054	11736_g	hypothetical protein PDE_05740 [Penicillium oxalicum 114-2]
11737_g	5095.39	1210.25	2.0739	0.015975	0.028646	11737_g	Taurine catabolism dioxygenase TauD/TfdA [Penicillium camemberti]
11738_g	3502.43	448.46	2.9653	0.0037755	0.0077679	11738_g	Taurine catabolism dioxygenase TauD/TfdA [Penicillium expansum]
11740_g	11.942	0.310015	5.2676	0.00032132	0.00079784	-	-
11743_g	211.616	18.1133	3.5463	3.3285e-20	3.5135e-19	11743_g	unnamed protein product [Penicillium camemberti]
11755_g	1388.35	69.3648	4.323	5.9692e-42	1.654e-40	11755_g	hypothetical protein PDE_06693 [Penicillium oxalicum 114-2]
11757_g	1462.37	149.269	3.2923	2.9393e-28	4.6368e-27	11757_g	Major Facilitator Superfamily protein [Aspergillus parasiticus SU-1]
11760_g	59127.2	22103.2	1.4196	0.01318	0.024087	11760_g	hypothetical protein PMG11_04132 [Penicillium brasilianum]
11763_g	35.0853	0	Inf	3.7578e-12	2.3261e-11	11763_g	Pc22g25770 [Penicillium rubens Wisconsin 54-1255]
11775_g	1938.92	918.32	1.0782	7.511e-05	0.00020586	11775_g	hypothetical protein PMG11_03812 [Penicillium brasilianum]
11776_g	184.05	0	Inf	6.2127e-34	1.2346e-32	11776_g	hypothetical protein RIB2604_00604120 [Aspergillus luchuensis]
11777_g	487.131	163.85	1.5719	0.013524	0.02467	11777_g	unnamed protein product [Aspergillus niger]
11779_g	280.205	168.428	0.73435	0.013541	0.024692	11779_g	Histidine phosphatase superfamily, clade-1 [Penicillium griseofulvum]
1177_g	141.207	57.0875	1.3066	0.00020224	0.00052003	1177_g	metallo-beta-lactamase domain protein, putative [Aspergillus clavatus NRRL 1]
11782_g	1704.04	0	Inf	2.0754e-17	1.8884e-16	11782_g	hypothetical protein ACN42_g7553 [Penicillium freii]
11783_g	26223.6	7.87577	11.701	5.8351e-16	4.8339e-15	11783_g	hypothetical protein ACN42_g10157 [Penicillium freii]
11784_g	5227.82	3191.65	0.71191	0.0069297	0.013461	11784_g	hypothetical protein PMG11_04636 [Penicillium brasilianum]
11790_g	824.8	406.642	1.0203	0.00025952	0.00065464	11790_g	Phosphoglucomutase-3 [Penicillium roqueforti FM164]
11791_g	170.214	4.67737	5.1855	8.2378e-28	1.2715e-26	-	-
11793_g	9.2028	0	Inf	0.00061781	0.0014631	-	-
11796_g	254.591	4.33013	5.8776	8.9097e-30	1.5013e-28	11796_g	Cyanovirin-N [Penicillium camemberti]
11799_g	86.3706	43.5743	0.98706	0.012787	0.023449	11799_g	hypothetical protein ABL_01143 [Aspergillus niger]
1179_g	6217.24	3066.84	1.0195	8.9955e-05	0.00024338	1179_g	probable cytochrome b5 [Aspergillus udagawae]
11800_g	1291.36	122.945	3.3928	3.2508e-29	5.3653e-28	11800_g	hypothetical protein GGTG_13519 [Gaeumannomyces tritici R3-111a-1]
11803_g	198.088	64.7865	1.6124	1.3978e-06	4.89e-06	11803_g	hypothetical protein FGSG_00045 [Fusarium graminearum PH-1]
11804_g	28.7245	0	Inf	1.408e-08	6.1157e-08	11804_g	hypothetical protein ASPCAL06983 [Aspergillus calidoustus]
11808_g	89.8468	6.94572	3.6933	1.0232e-13	7.1571e-13	11808_g	Carboxylesterase, type B [Penicillium expansum]
1180_g	3448.25	1899.48	0.86026	0.0014996	0.0033236	1180_g	hypothetical protein PMG11_05354 [Penicillium brasilianum]
11814_g	2988.16	1076.88	1.4724	5.2623e-08	2.1609e-07	11814_g	hypothetical protein ACN42_g406 [Penicillium freii]
11816_g	231.303	79.868	1.5341	1.9931e-06	6.8443e-06	11816_g	Monooxygenase, FAD-binding [Penicillium expansum]
11818_g	12.117	0	Inf	5.8312e-05	0.00016245	11818_g	hypothetical protein ASPCAL13691 [Aspergillus calidoustus]
11833_g	67.3926	1.75177	5.2657	4.8262e-16	4.0136e-15	-	-
11837_g	18.1032	1.0521	4.1049	4.7118e-05	0.00013332	11837_g	Pc12g11330 [Penicillium rubens Wisconsin 54-1255]
1183_g	1228.54	215.989	2.5079	0.012186	0.022491	1183_g	Putative Cytochrome P450 [Penicillium brasilianum]
11840_g	110.07	8.55163	3.6861	9.2529e-09	4.1065e-08	11840_g	nacht and ankyrin domain containing protein [Grosmannia clavigera kw1407]
11846_g	1599.49	69.7368	4.5196	7.2658e-46	2.3892e-44	11846_g	Nucleoside phosphorylase [Penicillium camemberti]
1184_g	37.2925	0	Inf	8.4803e-13	5.5346e-12	1184_g	hypothetical protein PGRI_043570 [Penicillium griseofulvum]
11857_g	1274.2	758.394	0.74857	0.006115	0.012034	11857_g	hypothetical protein PMG11_00840 [Penicillium brasilianum]
11858_g	13.7065	1.79418	2.9335	0.0028698	0.0060368	11858_g	Cyclin-like F-box [Penicillium camemberti]
1185_g	9.79108	0	Inf	0.00037219	0.00091391	1185_g	hypothetical protein ACN38_g10398 [Penicillium nordicum]
11861_g	980.138	5.68186	7.4305	1.8044e-72	1.5363e-70	-	-
11862_g	344.201	0	Inf	1.3531e-57	7.0718e-56	-	-
11863_g	465.746	0	Inf	7.6923e-37	1.723e-35	11863_g	hypothetical protein ACN38_g3912 [Penicillium nordicum]
11864_g	28.2526	4.84672	2.5433	0.00022848	0.00058215	-	-
1187_g	6.7581	0.310015	4.4462	0.014752	0.026698	1187_g	hypothetical protein PMG11_05344 [Penicillium brasilianum]
11881_g	458.747	293.176	0.64593	0.022035	0.038419	11881_g	hypothetical protein PMG11_05858 [Penicillium brasilianum]
11889_g	1051.71	234.269	2.1665	2.8789e-14	2.1175e-13	11889_g	hypothetical protein ASPNIDRAFT_213911 [Aspergillus niger]
1188_g	14.4704	0	Inf	9.3695e-06	2.9468e-05	1188_g	Putative Iron/ascorbate family oxidoreductase [Penicillium brasilianum]
11894_g	4252.47	1882.54	1.1756	9.7434e-06	3.0569e-05	11894_g	hypothetical protein PMG11_09322 [Penicillium brasilianum]
11896_g	1441.44	483.84	1.5749	1.4494e-08	6.287e-08	11896_g	hypothetical protein EN45_105760 [Penicillium chrysogenum]
11897_g	369.42	4.38597	6.3962	2.0935e-47	7.5395e-46	11897_g	predicted protein [Aspergillus terreus NIH2624]
1189_g	437.484	283.605	0.62535	0.029212	0.049418	1189_g	hypothetical protein PMG11_05342 [Penicillium brasilianum]
118_g	514.394	114.345	2.1695	3.8129e-07	1.4172e-06	118_g	Aldehyde dehydrogenase, N-terminal [Penicillium italicum]
11900_g	73.5963	2.97322	4.6295	3.6959e-15	2.9206e-14	-	-
11901_g	453.953	78.0583	2.5399	1.1709e-15	9.5102e-15	11901_g	hypothetical protein LY89DRAFT_705802 [Phialocephala scopiformis]
11902_g	4489.07	2089.27	1.1034	3.9692e-05	0.00011363	11902_g	Putative Meiosis induction protein kinase [Penicillium brasilianum]
11903_g	709.261	0	Inf	3.5129e-43	1.0312e-41	11903_g	hypothetical protein SS1G_00112 [Sclerotinia sclerotiorum 1980 UF-70]
11908_g	271.098	140.829	0.94487	0.0023498	0.0050319	11908_g	Protein of unknown function DUF250 [Penicillium camemberti]
11910_g	1270.77	613.396	1.0508	0.00011285	0.00030134	11910_g	hypothetical protein PMG11_10337 [Penicillium brasilianum]
11912_g	749.577	286.964	1.3852	8.7698e-07	3.132e-06	11912_g	Putative Actin-like protein [Penicillium brasilianum]
11913_g	1042.65	233.334	2.1598	5.259e-14	3.7627e-13	11913_g	UDP-N-acetylglucosamine transferase subunit [Penicillium chrysogenum]
11915_g	92.6687	4.95838	4.2241	4.3011e-16	3.5862e-15	11915_g	BTB/POZ fold [Penicillium camemberti]
11916_g	227.327	56.5419	2.0074	2.3924e-09	1.138e-08	11916_g	putative protein kinase domain-containing protein [Eutypa lata UCREL1]
11917_g	670.973	0.742084	9.8205	2.5084e-37	5.7488e-36	11917_g	hypothetical protein ACN42_g1655 [Penicillium freii]
11918_g	482.533	3.31526	7.1854	2.7932e-28	4.4173e-27	11918_g	hypothetical protein ACN42_g1654 [Penicillium freii]
11923_g	123.787	33.1429	1.9011	9.6987e-07	3.4523e-06	-	-
11925_g	77.5555	17.5439	2.1443	1.2203e-06	4.2914e-06	11925_g	hypothetical protein AK830_g9240 [Neonectria ditissima]
11932_g	6772.15	483.238	3.8088	1.06e-12	6.8555e-12	11932_g	hypothetical protein PMG11_10202 [Penicillium brasilianum]
11933_g	374.538	55.0834	2.7654	3.4913e-17	3.1156e-16	11933_g	hypothetical protein A1O9_08901 [Exophiala aquamarina CBS 119918]
11934_g	119.541	0	Inf	4.6244e-12	2.8339e-11	11934_g	unnamed protein product [Aspergillus oryzae RIB40]
11938_g	736.36	37.8678	4.2814	3.3246e-37	7.5922e-36	11938_g	Putative Endo-beta-1,4-glucanase B [Penicillium brasilianum]
1193_g	663.354	92.2262	2.8465	1.532e-20	1.6497e-19	-	-
11942_g	205.698	0	Inf	8.826e-44	2.6451e-42	11942_g	NACHT nucleoside triphosphatase [Penicillium expansum]
11945_g	6262.5	978.54	2.678	1.4495e-21	1.6434e-20	11945_g	hypothetical protein PMG11_07907 [Penicillium brasilianum]
11947_g	13154.4	5293.45	1.3133	7.0804e-07	2.5528e-06	11947_g	hypothetical protein PDE_04124 [Penicillium oxalicum 114-2]
11952_g	308.316	0	Inf	1.7598e-54	8.1976e-53	11952_g	hypothetical protein PMG11_02813 [Penicillium brasilianum]
11959_g	47.5417	13.6235	1.8031	0.002358	0.0050477	11959_g	Putative Catalytic activity: hydrolysis of terminal [Penicillium brasilianum]
11962_g	148.769	0.681057	7.7711	2.7839e-23	3.4649e-22	-	-
11963_g	127.823	0.63864	7.6449	7.2209e-21	7.8611e-20	-	-
11964_g	181.534	0	Inf	3.3238e-20	3.5115e-19	-	-
11972_g	984.603	109.35	3.1706	1.1528e-17	1.0678e-16	11972_g	hypothetical protein PMG11_03428 [Penicillium brasilianum]
1197_g	552.21	119.3	2.2106	2.7868e-13	1.8888e-12	1197_g	hypothetical protein PMG11_05332 [Penicillium brasilianum]
11984_g	1023.8	358.89	1.5123	7.6717e-08	3.0785e-07	11984_g	hypothetical protein PDE_07360 [Penicillium oxalicum 114-2]
11985_g	15.9421	0	Inf	0.0084914	0.016183	11985_g	Protein of unknown function DUF3716 [Penicillium roqueforti FM164]
11986_g	18.1233	0	Inf	5.0607e-07	1.8506e-06	-	-
1198_g	1023.35	4.77562	7.7434	1.751e-53	7.763e-52	1198_g	hypothetical protein PMG11_05330 [Penicillium brasilianum]
11994_g	201.861	124.474	0.69752	0.027628	0.047074	11994_g	unnamed protein product [Penicillium roqueforti FM164]
11995_g	3158.23	376.154	3.0697	8.9184e-28	1.3699e-26	11995_g	Protein of unknown function DUF4419 [Penicillium roqueforti FM164]
11996_g	184.265	28.5915	2.6881	7.9705e-09	3.5656e-08	11996_g	Alpha/beta hydrolase fold-3 [Penicillium italicum]
11999_g	2223.21	858.817	1.3722	1.2923e-06	4.5335e-06	11999_g	NAD(P)-binding domain [Penicillium roqueforti FM164]
1199_g	13016.1	3.86906	11.716	9.0141e-57	4.5449e-55	1199_g	hypothetical protein ACN38_g8743 [Penicillium nordicum]
119_g	1024.95	338.57	1.598	5.9946e-05	0.00016657	119_g	Putative Alcohol dehydrogenase, class V [Penicillium brasilianum]
11_g	446.273	0	Inf	3.8811e-53	1.6915e-51	11_g	hypothetical protein EN45_050210 [Penicillium chrysogenum]
12000_g	1387.97	0	Inf	2.5952e-40	6.6203e-39	12000_g	hypothetical protein OIDMADRAFT_144110 [Oidiodendron maius Zn]
12001_g	816.861	0	Inf	5.9582e-83	7.1593e-81	12001_g	hypothetical protein COCMIDRAFT_10014 [Bipolaris oryzae ATCC 44560]
12002_g	440.559	0	Inf	1.12e-64	7.4224e-63	12002_g	ankyrin repeat-containing protein, putative [Talaromyces stipitatus ATCC 10500]
12005_g	238.523	48.8968	2.2863	4.2005e-08	1.7415e-07	12005_g	hypothetical protein PMG11_07371 [Penicillium brasilianum]
12006_g	2510.91	1372	0.87193	0.0013651	0.0030529	12006_g	hypothetical protein PMG11_00476 [Penicillium brasilianum]
12008_g	1142.77	48.5196	4.5578	4.97e-21	5.4475e-20	-	-
12009_g	18791.7	2960.17	2.6663	7.1012e-22	8.1811e-21	12009_g	hypothetical protein PMG11_06475 [Penicillium brasilianum]
12011_g	41.1689	6.31228	2.7053	5.8701e-06	1.8939e-05	12011_g	putative ketoreductase [Phaeomoniella chlamydospora]
12012_g	365.27	23.6804	3.9472	2.8158e-28	4.4475e-27	12012_g	hypothetical protein PDIP_08910 [Penicillium digitatum Pd1]
12015_g	2869.92	1424.96	1.0101	0.00017228	0.00044757	12015_g	Putative Golgi complex component [Penicillium brasilianum]
12017_g	11.3691	0	Inf	0.00010184	0.00027353	12017_g	hypothetical protein ASPCAL11221 [Aspergillus calidoustus]
12018_g	243.445	0	Inf	3.0624e-48	1.1446e-46	12018_g	hypothetical protein V494_05331 [Pseudogymnoascus sp. VKM F-4513 (FW-928)]
12019_g	322.181	183.398	0.81289	0.006346	0.012436	12019_g	hypothetical protein PMG11_04864 [Penicillium brasilianum]
1201_g	4589.83	2544.42	0.8511	0.0014699	0.003264	1201_g	Putative Catabolite repression protein creC [Penicillium brasilianum]
12020_g	1266.83	645.368	0.97303	0.00034663	0.00085623	12020_g	hypothetical protein ARAM_007631 [Aspergillus rambellii]
12021_g	158.995	13.3562	3.5734	5.8597e-18	5.5072e-17	12021_g	hypothetical protein PMG11_04865 [Penicillium brasilianum]
12022_g	17.0781	0	Inf	1.8882e-06	6.5102e-06	12022_g	hypothetical protein A1O3_09388 [Capronia epimyces CBS 606.96]
12024_g	80.349	0	Inf	1.6184e-23	2.04e-22	12024_g	hypothetical protein [Tuber melanosporum Mel28]
12027_g	19.3204	2.9256	2.7233	0.0016837	0.0036959	12027_g	hypothetical protein TRIVIDRAFT_221425 [Trichoderma virens Gv29-8]
12028_g	590.208	19.5676	4.9147	9.0496e-08	3.6033e-07	12028_g	Outer membrane protein, beta-barrel [Sporothrix insectorum RCEF 264]
12030_g	21.8202	0	Inf	3.7936e-08	1.581e-07	-	-
12032_g	684.792	309.818	1.1442	5.6229e-05	0.00015723	12032_g	hypothetical protein PDE_02876 [Penicillium oxalicum 114-2]
12034_g	102.964	29.477	1.8045	5.0381e-06	1.6399e-05	12034_g	hypothetical protein PMG11_01249 [Penicillium brasilianum]
12039_g	406.895	214.277	0.92518	0.0016445	0.003618	12039_g	hypothetical protein PMG11_07568 [Penicillium brasilianum]
12040_g	6.70598	0	Inf	0.0067853	0.013208	-	-
12043_g	1030.76	272.716	1.9182	1.3415e-11	7.9374e-11	12043_g	Trimethyllysine dioxygenase [Penicillium griseofulvum]
12044_g	23.7802	1.95834	3.6021	1.8244e-05	5.5087e-05	12044_g	hypothetical protein PITC_071630 [Penicillium italicum]
12045_g	3423.31	1718.56	0.99419	0.00027206	0.00068344	12045_g	unnamed protein product [Penicillium roqueforti FM164]
12046_g	834.692	230.303	1.8577	8.3501e-11	4.6056e-10	12046_g	Putative NUDIX domain protein [Penicillium brasilianum]
12047_g	29.3611	10.4306	1.4931	0.0113	0.021016	12047_g	hypothetical protein ACN38_g9713 [Penicillium nordicum]
12050_g	12738.1	5064.79	1.3306	5.5019e-07	2.0045e-06	12050_g	hypothetical protein PDIP_21720 [Penicillium digitatum Pd1]
12051_g	2608.99	660.092	1.9828	6.5481e-13	4.313e-12	12051_g	short chain dehydrogenase [Aspergillus parasiticus SU-1]
12052_g	2574.09	1205.84	1.094	0.00020544	0.00052741	12052_g	hypothetical protein PMG11_09466 [Penicillium brasilianum]
12058_g	745.592	491.947	0.59988	0.026826	0.045804	12058_g	DSBA oxidoreductase [Penicillium camemberti]
12059_g	10.0814	0.967265	3.3816	0.007476	0.014415	12059_g	hypothetical protein V497_07129 [Pseudogymnoascus sp. VKM F-4516 (FW-969)]
1205_g	2388.02	0	Inf	4.8629e-115	2.7184e-112	1205_g	hypothetical protein PISMIDRAFT_6677 [Pisolithus microcarpus 441]
12061_g	403.51	83.1762	2.2784	5.8136e-09	2.644e-08	12061_g	hypothetical protein PISL3812_09039 [Talaromyces islandicus]
12062_g	76.1672	11.2234	2.7627	5.1431e-09	2.3498e-08	12062_g	hypothetical protein PGRI_037350 [Penicillium griseofulvum]
12063_g	10051.8	2732.17	1.8793	3.6371e-12	2.2525e-11	12063_g	hypothetical protein PEXP_031400 [Penicillium expansum]
12065_g	1604.23	295.084	2.4427	8.9535e-09	3.9777e-08	12065_g	hypothetical protein PMG11_06342 [Penicillium brasilianum]
12068_g	857.902	532.482	0.68808	0.01233	0.022716	12068_g	hypothetical protein PMG11_06634 [Penicillium brasilianum]
12069_g	577.177	367.674	0.65059	0.020186	0.035455	12069_g	hypothetical protein PMG11_06634 [Penicillium brasilianum]
1206_g	8.59408	0	Inf	0.0030973	0.0064741	1206_g	Hemopexin/matrixin [Penicillium camemberti]
12079_g	70.6301	2.39041	4.885	1.3012e-15	1.0528e-14	12079_g	hypothetical protein AFLA70_212g001980 [Aspergillus flavus AF70]
1207_g	10.0654	0	Inf	0.0002914	0.00072988	1207_g	hypothetical protein AFLA70_133g002571 [Aspergillus flavus AF70]
12082_g	2456.11	1339.7	0.87447	0.0010674	0.0024334	12082_g	hypothetical protein PMG11_07245 [Penicillium brasilianum]
12084_g	5532.49	79.2772	6.1249	7.2426e-41	1.885e-39	12084_g	hypothetical protein ANI_1_2246094 [Aspergillus niger CBS 513.88]
12089_g	54.6089	3.63047	3.9109	1.1644e-10	6.3409e-10	-	-
12093_g	7964.99	1089.43	2.8701	1.4406e-24	1.9114e-23	12093_g	hypothetical protein ALT_5933 [Aspergillus lentulus]
12100_g	51675.2	26689.2	0.95322	0.00026832	0.00067458	12100_g	Putative Protein ecm33 [Penicillium brasilianum]
12102_g	80.2982	32.8923	1.2876	0.0016125	0.0035524	12102_g	hypothetical protein TRIATDRAFT_292285 [Trichoderma atroviride IMI 206040]
12103_g	81.8193	39.7499	1.0415	0.0098036	0.018493	12103_g	hypothetical protein ANOM_004265 [Aspergillus nomius NRRL 13137]
12114_g	7368.76	1545.11	2.2537	2.4253e-16	2.046e-15	12114_g	hypothetical protein PDE_09067 [Penicillium oxalicum 114-2]
12119_g	243.567	61.656	1.982	4.8058e-09	2.2044e-08	12119_g	Putative Beta-glucosidase (Fragment) [Penicillium brasilianum]
12122_g	33.5681	2.26316	3.8907	1.7914e-07	6.9185e-07	12122_g	Acyltransferase 3 [Penicillium italicum]
12123_g	153.984	0	Inf	2.6944e-14	1.9886e-13	12123_g	hypothetical protein PMG11_06305 [Penicillium brasilianum]
12124_g	61.7495	13.7511	2.1669	6.1181e-06	1.9695e-05	12124_g	hypothetical protein PV08_11548 [Exophiala spinifera]
12125_g	727.495	282.254	1.3659	1.5463e-06	5.3835e-06	12125_g	hypothetical protein PDE_01056 [Penicillium oxalicum 114-2]
12126_g	18515.8	6721.59	1.4619	4.0019e-08	1.663e-07	12126_g	hypothetical protein PMG11_03143 [Penicillium brasilianum]
12127_g	655.299	18.7043	5.1307	3.6815e-19	3.6692e-18	12127_g	Zn2Cys6 transcription factor [Fusarium heterosporum]
12128_g	152.245	56.0518	1.4416	4.1244e-05	0.00011771	12128_g	ser/Thr protein phosphatase [Aspergillus ruber CBS 135680]
12129_g	263.838	20.2492	3.7037	3.5658e-05	0.00010288	-	-
1212_g	144.565	45.2984	1.6742	6.0149e-05	0.00016703	1212_g	hypothetical protein PMG11_05316 [Penicillium brasilianum]
12131_g	60.3503	0.681057	6.4694	1.1175e-16	9.6043e-16	-	-
12135_g	8772.31	1186.38	2.8864	8.6353e-25	1.1589e-23	12135_g	hypothetical protein PMG11_09077 [Penicillium brasilianum]
12138_g	1073.67	105.955	3.341	8.4585e-28	1.3024e-26	12138_g	hypothetical protein PITC_093560 [Penicillium italicum]
1213_g	1596.95	1006.52	0.66593	0.013069	0.023902	1213_g	hypothetical protein PITC_095520 [Penicillium italicum]
12141_g	2336.77	1388.86	0.75062	0.02017	0.035432	12141_g	hypothetical protein PMG11_05853 [Penicillium brasilianum]
12142_g	650.072	293.834	1.1456	0.0010208	0.0023345	12142_g	hypothetical protein PMG11_06214 [Penicillium brasilianum]
12143_g	2048.78	293.727	2.8022	4.1162e-22	4.8286e-21	12143_g	hypothetical protein ANI_1_948164 [Aspergillus niger CBS 513.88]
12145_g	161.61	92.4685	0.80548	0.017661	0.031372	12145_g	sugar transporter [Aspergillus nomius NRRL 13137]
12146_g	29.107	0	Inf	4.0709e-08	1.6911e-07	12146_g	Ankyrin repeat protein [Aspergillus fischeri NRRL 181]
12148_g	57.8774	0	Inf	3.2175e-16	2.6985e-15	-	-
1214_g	121.736	0	Inf	1.4909e-31	2.7036e-30	1214_g	katanin P80 subunit, putative [Talaromyces stipitatus ATCC 10500]
12152_g	896.717	27.461	5.0292	2.0141e-47	7.2739e-46	12152_g	hypothetical protein PMG11_05267 [Penicillium brasilianum]
12154_g	380.458	104.198	1.8684	1.003e-09	4.9615e-09	12154_g	Putative (Trans)glycosidase [Penicillium brasilianum]
12155_g	4686.93	388.091	3.5942	1.0838e-09	5.3388e-09	12155_g	hypothetical protein PMG11_00559 [Penicillium brasilianum]
12157_g	4179.23	644.846	2.6962	6.9535e-08	2.8061e-07	-	-
12158_g	8080.37	2307.09	1.8083	2.7933e-11	1.6019e-10	12158_g	Putative Leucine rich repeat domain-containing protein [Penicillium brasilianum]
12162_g	1324.38	431.759	1.617	5.3556e-09	2.4435e-08	12162_g	hypothetical protein PDE_01571 [Penicillium oxalicum 114-2]
12165_g	880.62	329.702	1.4174	3.2833e-07	1.23e-06	12165_g	hypothetical protein PMG11_06892 [Penicillium brasilianum]
12167_g	6855.49	1615.19	2.0856	5.1829e-11	2.9074e-10	12167_g	hypothetical protein PDE_06680 [Penicillium oxalicum 114-2]
12170_g	10.3755	1.79418	2.5318	0.018034	0.031967	12170_g	Higher eukaryotic phosphomevalonate kinase [Penicillium expansum]
12171_g	24.4918	2.5973	3.2372	2.3921e-05	7.088e-05	12171_g	hypothetical protein L203_02580 [Cryptococcus depauperatus CBS 7841]
12173_g	25.5932	2.24455	3.5113	1.4673e-05	4.4937e-05	12173_g	hypothetical protein VE03_01613 [Pseudogymnoascus sp. 23342-1-I1]
1217_g	632.885	210.176	1.5903	3.896e-08	1.6221e-07	1217_g	pectinesterase [Aspergillus udagawae]
12185_g	563.455	280.208	1.0078	0.00036365	0.00089466	12185_g	Putative ELMO/CED-12 family protein [Penicillium brasilianum]
12187_g	162.458	0	Inf	3.9235e-21	4.3374e-20	12187_g	Uncharacterized protein YkgE [Talaromyces marneffei PM1]
12188_g	2749.79	704.406	1.9648	8.674e-09	3.8683e-08	12188_g	hypothetical protein PMG11_09981 [Penicillium brasilianum]
12191_g	3193.56	896.195	1.8333	2.7032e-10	1.4169e-09	12191_g	Putative Cytokinesis protein sepA [Penicillium brasilianum]
12195_g	1147.47	0	Inf	7.7787e-20	8.0394e-19	12195_g	conserved hypothetical protein [Talaromyces marneffei ATCC 18224]
12207_g	1298.74	410.37	1.6621	3.3357e-09	1.5578e-08	12207_g	hypothetical protein PMG11_10831 [Penicillium brasilianum]
12208_g	1240.81	40.6625	4.9314	2.6867e-49	1.025e-47	12208_g	isocitrate dehydrogenase [Talaromyces islandicus]
1220_g	696.813	262.261	1.4098	7.9716e-07	2.8597e-06	1220_g	hypothetical protein PMG11_03004 [Penicillium brasilianum]
12211_g	256.882	79.3598	1.6946	4.3581e-05	0.00012383	12211_g	hypothetical protein PMG11_07911 [Penicillium brasilianum]
12212_g	19636.4	9082.32	1.1124	0.0022517	0.0048363	12212_g	Putative Purine-cytosine permease [Penicillium brasilianum]
12216_g	49.1072	3.9829	3.624	3.2422e-09	1.5158e-08	12216_g	Aminoglycoside phosphotransferase [Penicillium italicum]
12217_g	701.396	36.8963	4.2487	7.3689e-37	1.6563e-35	12217_g	methyltransferase [Fusarium sp. FN080326]
12218_g	58.2732	9.4954	2.6175	3.0534e-07	1.1465e-06	12218_g	Putative Ethanolamine utilization protein [Penicillium brasilianum]
1221_g	15413.7	764.103	4.3343	2.448e-47	8.7673e-46	1221_g	hypothetical protein PP103 [Penicillium paxilli]
12226_g	954.916	347.67	1.4577	1.7755e-06	6.1446e-06	12226_g	Putative Monocarboxylate transporter [Penicillium brasilianum]
12229_g	432.114	77.1804	2.4851	3.8371e-15	3.0303e-14	12229_g	hypothetical protein SI65_06576 [Aspergillus cristatus]
1222_g	37232.2	2114.49	4.1382	1.8762e-44	5.7572e-43	1222_g	hypothetical protein PMG11_03008 [Penicillium brasilianum]
12230_g	27.7546	0	Inf	1.0806e-08	4.7612e-08	12230_g	hypothetical protein PEX2_016960 [Penicillium expansum]
12231_g	373.102	27.1473	3.7807	4.0288e-25	5.4987e-24	12231_g	unnamed protein product [Penicillium camemberti]
12234_g	50.28	21.3462	1.236	0.0082868	0.015829	-	-
12236_g	5.27526	0	Inf	0.016015	0.028698	12236_g	hypothetical protein ACN38_g3349 [Penicillium nordicum]
12237_g	7156.44	2489.43	1.5234	1.5178e-05	4.6373e-05	-	-
12238_g	4633.55	1337.86	1.7922	5.0706e-11	2.8456e-10	12238_g	hypothetical protein PMG11_06344 [Penicillium brasilianum]
12239_g	38.2385	13.3715	1.5159	0.0055304	0.010978	12239_g	BTB/POZ-like [Penicillium camemberti]
1223_g	517.785	24.608	4.3952	8.3706e-16	6.8724e-15	1223_g	hypothetical protein PMG11_03009 [Penicillium brasilianum]
12243_g	123.354	0.371042	8.377	2.5257e-30	4.3356e-29	12243_g	hypothetical protein PDE_09374 [Penicillium oxalicum 114-2]
12244_g	16506.8	7468.39	1.1442	1.5251e-05	4.6564e-05	12244_g	Putative ER membrane protein [Penicillium brasilianum]
1224_g	509.694	41.1718	3.6299	3.8457e-10	1.9846e-09	1224_g	Putative Arylacetamide deacetylase [Penicillium brasilianum]
12252_g	1168.25	115.309	3.3408	2.7964e-19	2.8045e-18	12252_g	hypothetical protein PMG11_01761 [Penicillium brasilianum]
12256_g	126.806	40.3409	1.6523	0.00016821	0.00043788	12256_g	hypothetical protein AFLA70_433g001130 [Aspergillus flavus AF70]
12260_g	335.771	28.124	3.5776	1.2863e-05	3.9733e-05	12260_g	Putative Thioesterase family protein [Penicillium brasilianum]
12262_g	169.486	20.363	3.0571	3.8555e-15	3.043e-14	-	-
12263_g	16564.6	3836.59	2.1102	2.9404e-15	2.3351e-14	12263_g	hypothetical protein PMG11_06878 [Penicillium brasilianum]
12264_g	249.675	11.9484	4.3852	6.9813e-19	6.857e-18	12264_g	C2H2 finger domain protein, putative [Aspergillus clavatus NRRL 1]
12265_g	1228.85	605.823	1.0203	0.00016615	0.00043322	12265_g	cyanate hydratase, putative [Aspergillus flavus NRRL3357]
12266_g	160.088	60.1038	1.4133	3.153e-05	9.1653e-05	12266_g	hypothetical protein PISL3812_08128 [Talaromyces islandicus]
12270_g	3226.17	0.699667	12.171	2.9969e-46	1.0113e-44	12270_g	Fatty acid/sphingolipid desaturase [Penicillium griseofulvum]
12274_g	35.8534	0.967265	5.2121	7.5146e-10	3.7785e-09	12274_g	hypothetical protein PMG11_01276 [Penicillium brasilianum]
12275_g	63.0674	0.371042	7.4092	2.8055e-18	2.6778e-17	12275_g	hypothetical protein PMG11_01276 [Penicillium brasilianum]
12279_g	612.499	266.364	1.2013	3.0307e-05	8.8278e-05	12279_g	hypothetical protein SI65_03355 [Aspergillus cristatus]
1227_g	129.204	30.6237	2.0769	6.7236e-08	2.7193e-07	1227_g	hypothetical protein PMG11_03014 [Penicillium brasilianum]
12293_g	172.966	59.1491	1.5481	4.8222e-06	1.574e-05	12293_g	hypothetical protein ACN42_g2881 [Penicillium freii]
12294_g	95.4718	47.7361	0.99999	0.0076	0.014634	12294_g	Zinc finger, MYND-type [Penicillium italicum]
1229_g	111.292	36.3375	1.6148	0.0040393	0.0082618	-	-
12307_g	49.3211	4.2453	3.5383	6.3056e-09	2.8566e-08	12307_g	hypothetical protein PMAA_038860 [Talaromyces marneffei ATCC 18224]
12310_g	181.521	0.310015	9.1936	1.0607e-15	8.62e-15	-	-
12311_g	7.6561	0	Inf	0.0022866	0.0049073	12311_g	hypothetical protein [Penicillium rubens Wisconsin 54-1255]
12312_g	34.8835	0	Inf	3.9949e-12	2.4682e-11	12312_g	hypothetical protein PEXP_047710 [Penicillium expansum]
12313_g	9.25875	0	Inf	0.00249	0.0053056	12313_g	hypothetical protein ASPCAL01086 [Aspergillus calidoustus]
12314_g	850.367	51.1201	4.0561	0.0011492	0.0026054	12314_g	aldehyde dehydrogenase [Byssochlamys spectabilis No. 5]
12317_g	2941.88	0	Inf	2.8508e-42	8.0378e-41	12317_g	hypothetical protein ASPCAL10014 [Aspergillus calidoustus]
12328_g	557.788	346.805	0.68559	0.015619	0.028066	12328_g	Putative DNA primase [Penicillium brasilianum]
12329_g	523.83	199.731	1.391	0.0061606	0.012109	12329_g	hypothetical protein PDE_03934 [Penicillium oxalicum 114-2]
1232_g	100.451	27.8064	1.853	5.5769e-06	1.807e-05	1232_g	Pc22g03320 [Penicillium rubens Wisconsin 54-1255]
12334_g	107.015	9.14266	3.5491	2.0579e-14	1.5392e-13	12334_g	hypothetical protein PMG11_07186 [Penicillium brasilianum]
12335_g	3882.19	507.051	2.9367	6.7366e-25	9.0884e-24	12335_g	Pc20g09150 [Penicillium rubens Wisconsin 54-1255]
12339_g	1795.38	526.773	1.769	1.2546e-05	3.884e-05	12339_g	hypothetical protein LY89DRAFT_653420 [Phialocephala scopiformis]
1233_g	304.287	54.9055	2.4704	1.0672e-13	7.4529e-13	1233_g	Vacuolar membrane amino acid uptake transporter [Penicillium chrysogenum]
12340_g	1938.76	121.514	3.9959	2.9585e-39	7.329e-38	12340_g	hypothetical protein PMG11_09055 [Penicillium brasilianum]
12341_g	1686.03	44.4333	5.2458	1.1703e-55	5.678e-54	12341_g	hypothetical protein ACN42_g1368 [Penicillium freii]
12345_g	4657.45	149.927	4.9572	1.2603e-45	4.0509e-44	12345_g	hypothetical protein AUD_3419 [Aspergillus udagawae]
12350_g	15.8696	0.310015	5.6778	1.8442e-05	5.5634e-05	12350_g	conserved hypothetical protein [Aspergillus fischeri NRRL 181]
12351_g	88.2369	47.175	0.90336	0.02217	0.038633	12351_g	hypothetical protein PGRI_054770 [Penicillium griseofulvum]
12352_g	286.936	53.4564	2.4243	4.5574e-13	3.0407e-12	12352_g	hypothetical protein PMG11_06159 [Penicillium brasilianum]
12354_g	137.185	8.63646	3.9895	2.2411e-06	7.6389e-06	12354_g	Tyrosine-protein kinase, active site [Penicillium camemberti]
12356_g	7.17932	0	Inf	0.0031776	0.0066246	12356_g	hypothetical protein PGRI_076430 [Penicillium griseofulvum]
12358_g	905.784	507.008	0.83716	0.0026432	0.0055941	12358_g	hypothetical protein PEX1_101900 [Penicillium expansum]
12359_g	358.235	78.467	2.1907	4.632e-12	2.8372e-11	12359_g	Putative Myb transcription factor [Penicillium brasilianum]
12366_g	9358.82	4988.26	0.90779	0.00053205	0.0012757	12366_g	hypothetical protein PMG11_05991 [Penicillium brasilianum]
12368_g	17504.9	3865.84	2.1789	8.3427e-05	0.00022682	12368_g	phenylalanine ammonia-lyase [Aspergillus terreus NIH2624]
12369_g	1221.85	331.764	1.8808	2.6076e-11	1.5007e-10	12369_g	Protein of unknown function DUF3632 [Penicillium camemberti]
1236_g	91.9503	27.1684	1.7589	1.3613e-05	4.1901e-05	1236_g	Pc22g03400 [Penicillium rubens Wisconsin 54-1255]
12370_g	57.788	0	Inf	3.2815e-18	3.1183e-17	12370_g	Guanine-specific ribonuclease N1/T1 [Penicillium camemberti]
12371_g	826.78	5.64983	7.1932	1.7469e-67	1.2618e-65	12371_g	hypothetical protein ALT_7383 [Aspergillus lentulus]
12372_g	77.9592	41.7863	0.89969	0.02183	0.038093	12372_g	hypothetical protein PMG11_02909 [Penicillium brasilianum]
12373_g	58.8596	5.62603	3.3871	1.2688e-09	6.1814e-09	12373_g	penicillin-binding protein [Pochonia chlamydosporia 170]
12385_g	1513.51	452.196	1.7429	2.9161e-10	1.521e-09	12385_g	hypothetical protein PMG11_03806 [Penicillium brasilianum]
1238_g	9.2028	0	Inf	0.00061781	0.0014631	-	-
12391_g	415.684	216.482	0.94124	0.0011128	0.0025292	12391_g	hypothetical protein PMG11_05268 [Penicillium brasilianum]
12392_g	425.837	144.448	1.5597	2.054e-07	7.8735e-07	12392_g	Protein of unknown function DUF2855 [Penicillium griseofulvum]
12393_g	56.0992	9.39684	2.5777	1.0171e-06	3.6116e-06	12393_g	exo-arabinanase GH93 [Talaromyces purpureogenus]
12399_g	226.152	8.78201	4.6866	1.6311e-28	2.5955e-27	12399_g	hypothetical protein PMG11_01968 [Penicillium brasilianum]
1239_g	218.489	23.4207	3.2217	3.2854e-16	2.7536e-15	1239_g	hypothetical protein PMG11_10259 [Penicillium brasilianum]
12400_g	44.3736	0	Inf	1.2522e-11	7.4295e-11	12400_g	cytochrome P450, putative [Talaromyces stipitatus ATCC 10500]
12402_g	327.729	0	Inf	2.3719e-56	1.1866e-54	12402_g	hypothetical protein ACN42_g6761 [Penicillium freii]
12403_g	18719.3	6206.67	1.5926	2.4253e-09	1.1523e-08	12403_g	Putative HECT-type ubiquitin ligase-interacting protein creD [Penicillium brasilianum]
12406_g	284.877	0	Inf	4.1267e-29	6.7761e-28	-	-
12408_g	617.245	52.3329	3.5601	1.186e-12	7.6392e-12	12408_g	hypothetical protein VFPFJ_07320 [Purpureocillium lilacinum]
1240_g	1736.59	576.252	1.5915	5.7271e-09	2.6083e-08	1240_g	hypothetical protein PMG11_08825 [Penicillium brasilianum]
12410_g	279.031	55.8843	2.3199	3.5603e-12	2.2071e-11	12410_g	hypothetical protein PMG11_04845 [Penicillium brasilianum]
12411_g	26.3298	0	Inf	0.00011823	0.00031497	-	-
12412_g	10342.8	3249.42	1.6704	3.97e-10	2.0466e-09	12412_g	hypothetical protein PDE_06125 [Penicillium oxalicum 114-2]
12415_g	177.538	0	Inf	3.5827e-40	9.0853e-39	12415_g	hypothetical protein PDIG_10330 [Penicillium digitatum PHI26]
12416_g	63.5081	0	Inf	6.3454e-16	5.2465e-15	12416_g	hypothetical protein ACN38_g12979, partial [Penicillium nordicum]
12418_g	360.506	139.737	1.3673	9.7513e-06	3.0586e-05	12418_g	hypothetical protein ACN38_g1135 [Penicillium nordicum]
12420_g	488.477	224.232	1.1233	0.00031652	0.0007876	12420_g	aldehyde dehydrogenase [Trichoderma reesei QM6a]
12422_g	4897.57	792.774	2.6271	1.3674e-06	4.7879e-06	12422_g	unnamed protein product [Penicillium roqueforti FM164]
12426_g	333.774	27.627	3.5947	2.6457e-24	3.4674e-23	12426_g	hypothetical protein ALT_7383 [Aspergillus lentulus]
12427_g	1823.29	300.753	2.5999	3.0664e-12	1.9111e-11	12427_g	G2/M phase checkpoint control protein Sum2 [Aspergillus niger CBS 513.88]
12429_g	691.147	380.499	0.8611	0.00189	0.0041082	12429_g	hypothetical protein PMG11_05431 [Penicillium brasilianum]
12430_g	10910	2746.05	1.9902	1.1623e-09	5.6992e-09	12430_g	Putative Cellulose synthase catalytic subunit [Penicillium brasilianum]
12431_g	90.49	31.3408	1.5297	0.00018433	0.00047657	12431_g	hypothetical protein ACN38_g5757 [Penicillium nordicum]
12436_g	206.199	46.1976	2.1581	0.00016779	0.00043687	12436_g	Putative Solute carrier family 2 [Penicillium brasilianum]
12437_g	69.3609	0	Inf	4.764e-21	5.2306e-20	12437_g	hypothetical protein AN8505.2 [Aspergillus nidulans FGSC A4]
12438_g	51.938	0	Inf	8.0694e-17	7.01e-16	-	-
12442_g	688.416	161.801	2.0891	1.1183e-12	7.2289e-12	12442_g	poly polymerase (Poly[ADP-ribose] synthetase) [Aspergillus kawachii IFO 4308]
12444_g	90.3988	0	Inf	1.1185e-25	1.5597e-24	12444_g	hypothetical protein ACN42_g1775 [Penicillium freii]
12448_g	441.478	223.65	0.9811	0.0017996	0.0039222	12448_g	hypothetical protein GQ26_0130120 [Talaromyces marneffei PM1]
12456_g	37.7498	0	Inf	5.8602e-13	3.8757e-12	12456_g	hypothetical protein EN45_025430 [Penicillium chrysogenum]
12460_g	943.109	248.237	1.9257	1.7831e-11	1.0445e-10	12460_g	hypothetical protein PMG11_07372 [Penicillium brasilianum]
12461_g	53.7816	0	Inf	2.9169e-17	2.6207e-16	12461_g	hypothetical protein ACN38_g12884 [Penicillium nordicum]
12466_g	186.913	20.8506	3.1642	2.2018e-16	1.8624e-15	12466_g	alpha/beta-hydrolase [Fistulina hepatica ATCC 64428]
12470_g	240.846	81.7458	1.5589	1.8748e-06	6.4675e-06	12470_g	hypothetical protein PMG11_09722 [Penicillium brasilianum]
12474_g	3933.7	1393.85	1.4968	2.6632e-08	1.1282e-07	12474_g	hypothetical protein PDE_01598 [Penicillium oxalicum 114-2]
12475_g	1246.82	185.587	2.7481	4.1935e-21	4.624e-20	12475_g	hypothetical protein PMG11_05623 [Penicillium brasilianum]
12476_g	1035.7	365.51	1.5026	5.7088e-08	2.334e-07	12476_g	Glycosyl transferase, family 8 [Penicillium camemberti]
12481_g	101.229	53.8125	0.9116	0.014362	0.026067	-	-
12484_g	2435.02	785.395	1.6324	1.775e-09	8.5439e-09	12484_g	hypothetical protein PMG11_03351 [Penicillium brasilianum]
12485_g	398.649	105.623	1.9162	2.6764e-10	1.404e-09	12485_g	Thioesterase superfamily [Penicillium griseofulvum]
12486_g	1068	229.591	2.2178	2.3772e-13	1.618e-12	12486_g	ATPase, AAA-type, core [Penicillium griseofulvum]
12488_g	445.73	82.3509	2.4363	7.9534e-15	6.0939e-14	12488_g	alpha-amylase [Aspergillus awamori]
12492_g	3297.63	1684.56	0.96906	0.00034001	0.00084116	12492_g	Putative Septin [Penicillium brasilianum]
12493_g	604.578	0	Inf	3.1462e-36	6.856e-35	-	-
12494_g	8.29676	0	Inf	0.0013404	0.0030019	12494_g	Pc12g07720 [Penicillium rubens Wisconsin 54-1255]
12495_g	2239.13	0	Inf	5.7147e-113	2.5336e-110	12495_g	hypothetical protein AFUA_1G00230 [Aspergillus fumigatus Af293]
12496_g	156.567	0	Inf	4.984e-37	1.1301e-35	12496_g	unnamed protein product [Penicillium roqueforti FM164]
12497_g	2174.2	963.04	1.1748	5.0261e-05	0.00014174	12497_g	Putative NADPH oxidase regulator NoxR [Penicillium brasilianum]
12505_g	615.126	72.5015	3.0848	2.4349e-12	1.5293e-11	12505_g	Putative Dicarboxylic amino acid permease [Penicillium brasilianum]
12506_g	4483.3	2736.11	0.71244	0.0061842	0.01215	12506_g	hypothetical protein PDE_08510 [Penicillium oxalicum 114-2]
12508_g	644.217	312.276	1.0447	0.0001973	0.00050804	12508_g	hypothetical protein PMG11_00840 [Penicillium brasilianum]
12509_g	197.845	86.0243	1.2016	0.00032412	0.00080432	12509_g	hypothetical protein ASPNIDRAFT_129126, partial [Aspergillus niger ATCC 1015]
12510_g	133.786	47.6623	1.489	0.00020981	0.00053803	12510_g	hypothetical protein H634G_10604 [Metarhizium anisopliae BRIP 53293]
12512_g	61.8558	9.2751	2.7375	9.5281e-08	3.7821e-07	12512_g	Putative Rhamnogalacturonan acetylesterase RgaE [Penicillium brasilianum]
12516_g	3632.84	1318.88	1.4618	0.0033165	0.0068864	12516_g	Putative Hexokinase-1 [Penicillium brasilianum]
12517_g	5.60516	0	Inf	0.012149	0.022433	12517_g	polyketide synthase, putative [Aspergillus flavus NRRL3357]
12521_g	1324.19	358.027	1.887	6.8445e-12	4.1412e-11	12521_g	hypothetical protein PMG11_07079 [Penicillium brasilianum]
12526_g	1235.43	807.593	0.61331	0.024244	0.041856	12526_g	hypothetical protein PMG11_05817 [Penicillium brasilianum]
1252_g	25.2994	0	Inf	1.119e-06	3.9535e-06	1252_g	Fungal transcriptional regulatory protein, N-terminal [Penicillium camemberti]
12533_g	7963.46	2041.91	1.9635	6.0069e-13	3.9667e-12	12533_g	hypothetical protein PMG11_02379 [Penicillium brasilianum]
12534_g	269.991	143.63	0.91056	0.0064404	0.012601	-	-
12537_g	5139.3	1820.29	1.4974	2.1629e-08	9.2418e-08	12537_g	hypothetical protein ACN38_g2467 [Penicillium nordicum]
12538_g	23.9744	9.14297	1.3908	0.02874	0.048702	-	-
1253_g	34.8807	0	Inf	9.8883e-10	4.8954e-09	1253_g	unnamed protein product [Penicillium camemberti]
12540_g	51355.1	240.628	7.7376	1.6197e-09	7.82e-09	-	-
12541_g	136995	524.263	8.0296	1.009e-10	5.5253e-10	12541_g	Retrotransposon polyprotein, putative [Penicillium digitatum PHI26]
12542_g	26430.6	105.78	7.965	1.7851e-12	1.1345e-11	12542_g	gag-pol polyprotein [Aspergillus flavus]
12547_g	308.84	14.9756	4.3662	2.795e-30	4.785e-29	12547_g	Putative Short chain dehydrogenase [Penicillium brasilianum]
12548_g	60.1347	0.948655	5.9862	8.5269e-16	6.9828e-15	12548_g	hypothetical protein SI65_01142 [Aspergillus cristatus]
12549_g	41.6736	2.18872	4.251	2.5997e-09	1.2288e-08	12549_g	protein kinase subdomain-containing protein [Aspergillus niger]
12550_g	125.432	1.33831	6.5504	1.5109e-27	2.2989e-26	12550_g	hypothetical protein PMG11_06863 [Penicillium brasilianum]
12551_g	207.464	64.4763	1.686	7.1538e-07	2.5786e-06	12551_g	hypothetical protein PMG11_03696 [Penicillium brasilianum]
12553_g	271.243	0	Inf	1.7654e-38	4.219e-37	12553_g	hypothetical protein PMG11_02209 [Penicillium brasilianum]
12558_g	15.913	1.42314	3.4831	0.00039607	0.00096757	12558_g	hypothetical protein ANI_1_594064 [Aspergillus niger CBS 513.88]
12559_g	65.2086	29.4978	1.1445	0.0067526	0.013154	12559_g	Putative Unsaturated rhamnogalacturonyl hydrolase yesR [Penicillium brasilianum]
12560_g	167.94	0	Inf	9.9946e-39	2.4154e-37	12560_g	hypothetical protein PITC_086750 [Penicillium italicum]
12563_g	35.8302	0.310015	6.8527	2.2681e-11	1.3124e-10	12563_g	multicopper oxidase [Aspergillus niger CBS 513.88]
12566_g	216.291	31.8448	2.7638	0.00020336	0.00052253	-	-
12569_g	22.1697	0.371042	5.9009	7.615e-07	2.7386e-06	-	-
12570_g	11.4534	0	Inf	9.8634e-05	0.00026541	-	-
12576_g	140.311	15.977	3.1346	2.2321e-14	1.6627e-13	-	-
12577_g	39.7012	6.82367	2.5406	2.2775e-05	6.7815e-05	12577_g	Carbon-nitrogen hydrolase [Penicillium expansum]
12578_g	363.215	0	Inf	3.585e-59	1.9953e-57	12578_g	hypothetical protein VE03_08801 [Pseudogymnoascus sp. 23342-1-I1]
12579_g	479.351	117.161	2.0326	2.2077e-11	1.2797e-10	12579_g	Putative Taurine catabolism dioxygenase TauD [Penicillium brasilianum]
12584_g	1015.49	535.417	0.92344	0.0011334	0.0025736	12584_g	hypothetical protein PDE_08792 [Penicillium oxalicum 114-2]
12586_g	23.4301	4.90255	2.2568	0.0020052	0.0043402	12586_g	hypothetical protein PMG11_10958 [Penicillium brasilianum]
12589_g	303.315	52.6338	2.5268	1.8539e-05	5.5911e-05	12589_g	Putative Solute carrier family 2 [Penicillium brasilianum]
1258_g	29.1485	3.93529	2.8889	0.0042434	0.0086338	1258_g	hypothetical protein EURHEDRAFT_463501 [Aspergillus ruber CBS 135680]
12599_g	10.3477	0.742084	3.8016	0.0032141	0.0066942	12599_g	Dynamin [Penicillium italicum]
1259_g	39.9752	0	Inf	1.168e-12	7.5346e-12	1259_g	hypothetical protein PEX2_052780 [Penicillium expansum]
12602_g	5.58537	0	Inf	0.012244	0.022582	12602_g	aspartate aminotransferase, mitochondrial precursor [Aspergillus terreus NIH2624]
1260_g	68.2911	0	Inf	3.472e-16	2.9062e-15	1260_g	hypothetical protein PISL3812_08173 [Talaromyces islandicus]
12612_g	173.643	96.1743	0.8524	0.0077853	0.01496	12612_g	unnamed protein product [Aspergillus niger]
12615_g	472.669	292.821	0.69081	0.016006	0.028693	12615_g	hypothetical protein PMG11_06875 [Penicillium brasilianum]
12618_g	9.82685	0	Inf	0.00036711	0.000903	12618_g	hypothetical protein V492_03686 [Pseudogymnoascus sp. VKM F-4246]
12619_g	24.9334	0	Inf	3.7091e-09	1.7203e-08	12619_g	NACHT nucleoside triphosphatase [Penicillium camemberti]
12623_g	20051.3	5095.92	1.9763	0.0018978	0.0041243	12623_g	Putative Function: High levels of CP-RBP30 mRNA was found in leaves but not in roots [Penicillium brasilianum]
12628_g	11.0749	0	Inf	0.00013072	0.00034595	12628_g	hypothetical protein PDE_07104 [Penicillium oxalicum 114-2]
12629_g	133.525	4.05734	5.0404	6.884e-24	8.8154e-23	12629_g	hypothetical protein ASPCAL07664 [Aspergillus calidoustus]
12630_g	23.9188	0	Inf	7.6095e-09	3.416e-08	12630_g	unnamed protein product [Penicillium camemberti]
12632_g	48.6009	21.3113	1.1894	0.014262	0.025902	-	-
12635_g	16.0522	2.72423	2.5589	0.0037871	0.0077906	-	-
12637_g	64.6746	0	Inf	5.7478e-20	6.0032e-19	12637_g	hypothetical protein PMG11_07007 [Penicillium brasilianum]
1265_g	20.2618	6.16154	1.7174	0.014991	0.027078	-	-
1266_g	30.1525	7.664	1.9761	0.0015294	0.0033849	1266_g	Cytochrome P450, E-class, group I [Penicillium expansum]
1268_g	90.8273	32.1848	1.4967	0.00016115	0.00042094	1268_g	xylosidase/arabinosidase [Colletotrichum nymphaeae SA-01]
1270_g	62.8555	17.7419	1.8249	0.0086842	0.016526	1270_g	aspartic protease pepAc [Aspergillus niger CBS 513.88]
1273_g	87.3148	4.45219	4.2936	5.8107e-13	3.8455e-12	1273_g	hypothetical protein ARAM_003456 [Aspergillus rambellii]
1275_g	247.89	3.32045	6.2222	9.5424e-39	2.3105e-37	1275_g	putative NACHT nucleoside triphosphatase [Rosellinia necatrix]
1276_g	133.37	75.828	0.81463	0.018878	0.033362	1276_g	hypothetical protein TCE0_044f16170 [Talaromyces cellulolyticus]
1280_g	15.051	2.3718	2.6658	0.003997	0.0081791	1280_g	Putative Phytanoyl-CoA dioxygenase [Aspergillus calidoustus]
1281_g	16.7884	3.83704	2.1294	0.015879	0.028493	1281_g	hypothetical protein AFLA70_38g004270 [Aspergillus flavus AF70]
1282_g	702.94	166.935	2.0741	2.7543e-12	1.7232e-11	1282_g	hypothetical protein BAUCODRAFT_148763 [Baudoinia panamericana UAMH 10762]
1284_g	2305.16	1167.2	0.98182	0.00029899	0.00074787	1284_g	1,4-alpha-glucan branching enzyme, core region [Penicillium camemberti]
1286_g	9.24305	0.371042	4.6387	0.0025342	0.0053909	-	-
1288_g	5.28357	0	Inf	0.026055	0.044618	1288_g	plasma membrane iron permease [Histoplasma capsulatum H143]
128_g	4564.94	998.224	2.1932	1.5662e-15	1.2632e-14	128_g	Putative IMP-specific 5'-nucleotidase 1 [Penicillium brasilianum]
1291_g	27.8706	8.07195	1.7878	0.0056488	0.011199	1291_g	Cytochrome P450 [Penicillium roqueforti FM164]
1298_g	32.4152	10.1441	1.676	0.0046804	0.0094335	1298_g	Putative Hexose transporter protein [Penicillium brasilianum]
12_g	12116.1	7481.73	0.69548	0.0082754	0.015809	12_g	Putative Cytoplasm protein [Penicillium brasilianum]
1302_g	244.76	72.3196	1.7589	2.3319e-05	6.9281e-05	-	-
1303_g	20534.1	851.484	4.5919	5.4524e-52	2.306e-50	-	-
1304_g	28228.2	626.717	5.4932	8.5791e-68	6.3392e-66	1304_g	integral membrane protein [Aspergillus kawachii IFO 4308]
1306_g	352.084	117.379	1.5847	5.1367e-06	1.6699e-05	1306_g	unnamed protein product [Penicillium camemberti]
1307_g	221.703	92.4016	1.2626	0.00010558	0.00028305	1307_g	Amidase [Penicillium italicum]
1308_g	67.2636	8.34506	3.0108	3.5511e-09	1.6512e-08	1308_g	unnamed protein product [Penicillium camemberti]
1309_g	116.098	33.2243	1.805	2.2451e-06	7.6504e-06	-	-
1311_g	2124.85	46.9345	5.5006	6.9085e-22	7.9804e-21	1311_g	Maltose/galactoside acetyltransferase [Penicillium expansum]
1312_g	3249.9	687.333	2.2413	2.4826e-15	1.9788e-14	1312_g	hypothetical protein PMG11_01854 [Penicillium brasilianum]
1313_g	4712.08	2729.81	0.78756	0.0028961	0.0060862	1313_g	Pc18g03580 [Penicillium rubens Wisconsin 54-1255]
131_g	145.122	66.5301	1.1252	0.0011185	0.0025417	131_g	glutathione synthetase [Aspergillus oryzae 3.042]
1322_g	57.0316	0	Inf	2.3034e-11	1.3316e-10	1322_g	hypothetical protein ACN42_g8359 [Penicillium freii]
1325_g	13541.1	4004.69	1.7576	0.00030343	0.00075781	1325_g	hypothetical protein PEX2_007740 [Penicillium expansum]
1329_g	74.9622	14.376	2.3825	3.0516e-07	1.1462e-06	1329_g	conserved hypothetical protein [Aspergillus flavus NRRL3357]
1331_g	64.6211	9.41577	2.7789	3.3876e-08	1.4187e-07	1331_g	hypothetical protein PEX2_021740 [Penicillium expansum]
1338_g	25772.8	9688.93	1.4114	1.035e-07	4.0883e-07	1338_g	unnamed protein product [Penicillium roqueforti FM164]
133_g	343.863	93.5934	1.8774	5.6994e-08	2.3314e-07	133_g	autophagy protein [Grosmannia clavigera kw1407]
1353_g	4776.78	2117.81	1.1735	1.2878e-05	3.9762e-05	1353_g	Putative Oocyte zinc finger protein XlCOF20 [Penicillium brasilianum]
1354_g	119.712	0	Inf	3.5925e-31	6.3797e-30	1354_g	hypothetical protein PITC_093100 [Penicillium italicum]
1357_g	95.8503	39.2128	1.2895	0.00091673	0.0021107	1357_g	hypothetical protein PEXP_060780 [Penicillium expansum]
1365_g	1546.18	188.485	3.0362	3.0133e-21	3.3428e-20	1365_g	Putative Function: mixed-linked glucanases are extracellular enzymes able to hydrolyze beta 1 [Penicillium brasilianum]
1366_g	1561.61	45.4974	5.1011	7.1479e-54	3.2474e-52	1366_g	hypothetical protein IQ06DRAFT_282455 [Stagonospora sp. SRC1lsM3a]
1367_g	130.158	56.2975	1.2091	0.000788	0.0018344	1367_g	Proline racemase [Penicillium griseofulvum]
1370_g	121.917	33.3397	1.8706	3.8464e-06	1.2713e-05	1370_g	Carboxylesterase, type B [Penicillium expansum]
1372_g	13.2023	0	Inf	2.2506e-05	6.7059e-05	1372_g	hypothetical protein PEX2_082170 [Penicillium expansum]
1373_g	17.7896	0	Inf	6.5003e-07	2.3509e-06	1373_g	hypothetical protein PEX2_082170 [Penicillium expansum]
1378_g	24.3004	8.66027	1.4885	0.021842	0.038103	1378_g	hypothetical protein PMG11_03762 [Penicillium brasilianum]
1383_g	786.9	356.488	1.1423	0.0023492	0.0050314	1383_g	Homoserine acetyltransferase [Penicillium italicum]
1384_g	234.181	38.0256	2.6226	7.1326e-14	5.047e-13	1384_g	hypothetical protein PISL3812_08229 [Talaromyces islandicus]
1388_g	530.742	255.039	1.0573	0.00026596	0.00066943	1388_g	hypothetical protein PMG11_03768 [Penicillium brasilianum]
1389_g	393.84	154.364	1.3513	8.6522e-06	2.7325e-05	1389_g	hypothetical protein PMG11_03769 [Penicillium brasilianum]
1391_g	358.105	65.5086	2.4506	2.7543e-06	9.2898e-06	1391_g	Delta-9 acyl-CoA desaturase, haem/steroid binding domain-containing [Penicillium roqueforti FM164]
1401_g	252.617	11.2048	4.4948	4.052e-29	6.6706e-28	1401_g	hypothetical protein PISL3812_06700 [Talaromyces islandicus]
1403_g	222.366	114.888	0.95271	0.0026594	0.0056264	1403_g	hypothetical protein PMG11_04008 [Penicillium brasilianum]
1408_g	312.224	70.4281	2.1484	2.5855e-11	1.4887e-10	1408_g	Transcription factor, fungi [Penicillium expansum]
140_g	740.852	196.084	1.9177	7.2532e-06	2.3163e-05	140_g	Aminotransferase, class IV [Penicillium italicum]
1410_g	50.3767	13.4121	1.9092	0.0041527	0.0084682	1410_g	MFS transporter [Aspergillus niger CBS 513.88]
1412_g	398.137	7.71161	5.6901	5.0861e-44	1.5386e-42	1412_g	unnamed protein product [Penicillium camemberti]
1413_g	70.9117	20.8845	1.7636	8.7362e-05	0.00023667	1413_g	hypothetical protein PMG11_04009 [Penicillium brasilianum]
1419_g	1561.66	166.059	3.2333	1.3306e-24	1.7691e-23	1419_g	hypothetical protein THAR02_00626 [Trichoderma harzianum]
141_g	10.6016	1.38072	2.9408	0.010574	0.019807	141_g	hypothetical protein PDE_01214 [Penicillium oxalicum 114-2]
1420_g	32.9118	0.371042	6.4709	1.6684e-10	8.9566e-10	1420_g	hypothetical protein PITC_031780 [Penicillium italicum]
1421_g	25.3785	7.97402	1.6702	0.02413	0.041693	1421_g	FAD linked oxidase, N-terminal [Penicillium expansum]
1426_g	264.696	87.3574	1.5993	6.6628e-05	0.00018379	1426_g	unnamed protein product [Penicillium camemberti]
1434_g	747.092	388.01	0.94519	0.00069633	0.0016349	1434_g	hypothetical protein PMG11_02440 [Penicillium brasilianum]
1439_g	2191.99	1059.09	1.0494	0.006718	0.013098	1439_g	hypothetical protein PMG11_02435 [Penicillium brasilianum]
143_g	309.256	16.5763	4.2216	5.2243e-29	8.524e-28	143_g	Pc16g06230 [Penicillium rubens Wisconsin 54-1255]
1440_g	178.451	26.2353	2.7659	1.3819e-13	9.5551e-13	-	-
1442_g	821.432	293.443	1.4851	1.1221e-07	4.4201e-07	1442_g	hypothetical protein PMG11_02431 [Penicillium brasilianum]
1446_g	1274.13	458.137	1.4757	8.6551e-08	3.4527e-07	1446_g	hypothetical protein PMG11_02447 [Penicillium brasilianum]
1448_g	1476.87	714.683	1.0472	0.00012617	0.00033461	1448_g	hypothetical protein PMG11_02449 [Penicillium brasilianum]
144_g	22416.1	2315.77	3.275	1.2923e-30	2.2515e-29	144_g	hypothetical protein PGRI_024130 [Penicillium griseofulvum]
1453_g	73.6818	31.8967	1.2079	0.0030794	0.0064387	1453_g	hypothetical protein PMG11_10278 [Penicillium brasilianum]
1454_g	453.113	276.261	0.71384	0.013381	0.024419	1454_g	hypothetical protein PMG11_10279 [Penicillium brasilianum]
1455_g	1020.44	665.578	0.61651	0.021371	0.037363	1455_g	Putative Ubiquitin C-terminal hydrolase L3 [Penicillium brasilianum]
145_g	5243.27	43.3476	6.9184	2.5625e-87	3.7017e-85	145_g	Putative Arylamine N-acetyltransferase 3 [Penicillium brasilianum]
1460_g	81.5814	0	Inf	9.4308e-24	1.197e-22	-	-
146_g	6643.49	4235.1	0.64954	0.012823	0.023505	146_g	hypothetical protein PDE_01314 [Penicillium oxalicum 114-2]
1471_g	7348.41	4941.66	0.57244	0.028399	0.048239	1471_g	Putative CTLH domain-containing protein [Penicillium brasilianum]
1479_g	5394.77	389.115	3.7933	3.0458e-14	2.2339e-13	1479_g	unnamed protein product [Penicillium camemberti]
1484_g	58559.3	5584.05	3.3905	1.5184e-32	2.8752e-31	1484_g	hypothetical protein PMG11_10311 [Penicillium brasilianum]
1485_g	1103.16	178.065	2.6312	6.7288e-13	4.4297e-12	-	-
1491_g	11.3419	0.967265	3.5516	0.0072052	0.013945	1491_g	hypothetical protein AC579_2616 [Pseudocercospora musae]
1492_g	131.108	33.1502	1.9837	7.3375e-06	2.3403e-05	1492_g	hypothetical protein AK830_g2609 [Neonectria ditissima]
1493_g	50.1041	0	Inf	2.5108e-16	2.114e-15	-	-
1494_g	913.501	0	Inf	2.6078e-86	3.6052e-84	1494_g	integral membrane protein [Aspergillus flavus NRRL3357]
1495_g	4413.02	3.02905	10.509	8.1884e-111	3.0964e-108	1495_g	hypothetical protein FPOA_06064 [Fusarium poae]
1496_g	402.663	8.70237	5.532	1.577e-42	4.4758e-41	1496_g	hypothetical protein PV04_05372 [Phialophora americana]
1498_g	932.718	288.149	1.6946	1.4203e-09	6.8906e-09	1498_g	hypothetical protein PEXP_021260 [Penicillium expansum]
149_g	60.2473	6.6119	3.1878	3.7061e-09	1.7196e-08	149_g	Putative Extracellular dihydrogeodin oxidase laccase [Penicillium brasilianum]
1502_g	4.59118	0	Inf	0.028159	0.047864	-	-
1507_g	1333.54	479.991	1.4742	9.1284e-08	3.6313e-07	1507_g	Bicoid-interacting 3 [Penicillium italicum]
1512_g	610.34	142.015	2.1036	1.1484e-12	7.4124e-12	1512_g	hypothetical protein PMG11_01967 [Penicillium brasilianum]
1513_g	2202.37	254.395	3.1139	6.5692e-25	8.8719e-24	1513_g	hypothetical protein PMG11_10016 [Penicillium brasilianum]
1514_g	85.8	28.5756	1.5862	0.00010019	0.00026938	1514_g	hypothetical protein AOCH_002882 [Aspergillus ochraceoroseus]
1517_g	3308.4	1177.53	1.4904	4.3711e-08	1.807e-07	1517_g	Putative RNA polymerase, subunit L [Penicillium brasilianum]
1518_g	703.293	53.1842	3.7251	1.1866e-13	8.26e-13	-	-
1519_g	14383.1	4124.23	1.8022	0.011533	0.021415	1519_g	unnamed protein product [Penicillium roqueforti FM164]
1520_g	13444.9	4914.62	1.4519	0.00065372	0.0015411	1520_g	Putative Dolichyl-phosphate-mannose:protein O-mannosyl transferase [Penicillium brasilianum]
1521_g	171.219	19.433	3.1393	4.2209e-09	1.9437e-08	1521_g	hypothetical protein PROQFM164_S01g001854 [Penicillium roqueforti FM164]
1522_g	442.19	138.95	1.6701	2.2302e-08	9.5168e-08	1522_g	hypothetical protein PMG11_11131 [Penicillium brasilianum]
1524_g	203.027	122.576	0.72799	0.019733	0.034722	1524_g	Major facilitator superfamily domain, general substrate transporter [Penicillium expansum]
1527_g	417.233	176.476	1.2414	2.9618e-05	8.6389e-05	1527_g	Heterokaryon incompatibility [Penicillium camemberti]
1528_g	1046.37	592.194	0.82126	0.0024941	0.0053108	1528_g	Putative Cytoplasmic dynein 1 intermediate chain 1 [Penicillium brasilianum]
152_g	101.612	14.6369	2.7954	1.0806e-10	5.8969e-10	152_g	conserved hypothetical protein [Talaromyces stipitatus ATCC 10500]
1537_g	147.572	9.91343	3.8959	7.1519e-19	7.0193e-18	1537_g	hypothetical protein PMG11_03307 [Penicillium brasilianum]
1541_g	7.6561	0	Inf	0.0022866	0.0049073	1541_g	hypothetical protein ARAM_002824 [Aspergillus rambellii]
1542_g	46.9249	0	Inf	1.593e-15	1.2841e-14	1542_g	zinc-containing alcohol [Colletotrichum fructicola Nara gc5]
1543_g	224.969	0	Inf	4.6129e-46	1.5365e-44	1543_g	C2H2 transcription factor [Colletotrichum fructicola Nara gc5]
1544_g	14.7211	0	Inf	7.4667e-06	2.3768e-05	1544_g	nadh:flavin oxidoreductase nadh oxidase [Colletotrichum fructicola Nara gc5]
1545_g	266.505	21.0389	3.663	1.6324e-06	5.6647e-06	1545_g	Similar to 3-hydroxybenzoate 6-hydroxylase; acc. no. Q3S4B7 [Pyronema omphalodes CBS 100304]
1546_g	435.514	16.0783	4.7595	2.8103e-10	1.4688e-09	1546_g	multicopper oxidase [Aspergillus niger]
1547_g	2627.81	27.5894	6.5736	1.2162e-71	9.8963e-70	1547_g	integral membrane protein [Aspergillus niger]
1548_g	2937.86	100.086	4.8755	1.4669e-25	2.0301e-24	1548_g	O-methyltransferase B [Aspergillus niger CBS 513.88]
1549_g	338.068	2.82736	6.9017	1.5154e-22	1.8124e-21	1549_g	UbiA family prenyltransferase [Aspergillus kawachii IFO 4308]
1557_g	25.6488	7.81474	1.7146	0.0096363	0.018197	1557_g	hypothetical protein PMG11_04031 [Penicillium brasilianum]
1558_g	864.601	563.984	0.61638	0.024353	0.042033	1558_g	hypothetical protein PGRI_059400 [Penicillium griseofulvum]
155_g	111.277	24.6983	2.1717	6.178e-08	2.5089e-07	155_g	hypothetical protein PMG11_10125 [Penicillium brasilianum]
1563_g	516.36	24.6696	4.3876	5.4453e-36	1.1688e-34	1563_g	hypothetical protein ANOM_008390 [Aspergillus nomius NRRL 13137]
1567_g	245.587	8.06373	4.9286	1.1519e-19	1.1811e-18	1567_g	Glucose-methanol-choline oxidoreductase, C-terminal [Penicillium expansum]
1568_g	255.443	43.2018	2.5638	8.5152e-09	3.8014e-08	1568_g	toxin biosynthesis [Ustilaginoidea virens]
1569_g	601.498	69.7129	3.1091	3.106e-09	1.4559e-08	1569_g	Beta-ketoacyl synthase [Penicillium camemberti]
1572_g	183.575	40.5609	2.1782	1.4733e-09	7.1347e-09	1572_g	Glucose-methanol-choline oxidoreductase [Penicillium expansum]
1573_g	1552.52	784.318	0.9851	0.00025672	0.00064769	1573_g	hypothetical protein PMG11_09529 [Penicillium brasilianum]
1574_g	2128.14	1214.74	0.80895	0.0032938	0.0068469	1574_g	Putative Permease of the major facilitator superfamily [Penicillium brasilianum]
157_g	707.979	45.5263	3.9589	1.6489e-33	3.2169e-32	157_g	hypothetical protein PMG11_10123 [Penicillium brasilianum]
1580_g	998.545	556.804	0.84266	0.0020162	0.0043624	1580_g	Putative Peroxin 8 [Penicillium brasilianum]
1581_g	194.08	8.16717	4.5707	4.7844e-26	6.8121e-25	1581_g	similar to feruloyl esterase B precursor [Botrytis cinerea T4]
1582_g	3160.14	875.053	1.8525	1.2455e-11	7.3933e-11	1582_g	hypothetical protein PGRI_013190 [Penicillium griseofulvum]
1583_g	8115.87	422.013	4.2654	1.2964e-31	2.3576e-30	1583_g	Thioesterase [Penicillium griseofulvum]
1584_g	7246.91	734.639	3.3023	3.3723e-20	3.5569e-19	1584_g	O-methyltransferase, family 2 [Penicillium griseofulvum]
1587_g	182.889	13.7965	3.7286	3.24e-20	3.4257e-19	1587_g	conserved hypothetical protein [Aspergillus terreus NIH2624]
1588_g	110.423	6.29149	4.1335	1.8293e-17	1.6752e-16	1588_g	hypothetical protein TCE0_034r11750 [Talaromyces cellulolyticus]
1591_g	59.3595	9.16678	2.695	1.9276e-07	7.42e-07	1591_g	hypothetical protein ANOM_005920 [Aspergillus nomius NRRL 13137]
1593_g	117.283	54.712	1.1001	0.0031679	0.0066074	1593_g	hypothetical protein MMYC01_206226 [Madurella mycetomatis]
1594_g	30.7178	3.00524	3.3535	3.5484e-06	1.1798e-05	-	-
1601_g	1110.94	118.978	3.223	2.2596e-26	3.2752e-25	1601_g	hypothetical protein AFLA70_1g009851 [Aspergillus flavus AF70]
1602_g	5588.33	2535.75	1.14	1.5394e-05	4.6935e-05	1602_g	unnamed protein product [Penicillium camemberti]
1605_g	866.905	218.731	1.9867	5.8227e-12	3.5429e-11	1605_g	hypothetical protein PMG11_09783 [Penicillium brasilianum]
1606_g	1626.93	180.154	3.1748	1.1053e-26	1.6296e-25	1606_g	Fungal transcriptional regulatory protein, N-terminal [Penicillium camemberti]
160_g	1303.7	741.629	0.81385	0.0024523	0.0052306	160_g	hypothetical protein PMG11_10121 [Penicillium brasilianum]
1611_g	1205.85	224.949	2.4224	5.9385e-17	5.2046e-16	1611_g	hypothetical protein PMG11_09773 [Penicillium brasilianum]
1612_g	4249.59	1102.32	1.9468	6.8843e-13	4.5297e-12	1612_g	hypothetical protein PMG11_09772 [Penicillium brasilianum]
1616_g	3527.82	969.329	1.8637	2.6531e-08	1.1249e-07	1616_g	Putative DUF1275 domain protein [Penicillium brasilianum]
1617_g	356.1	198.033	0.84654	0.0054692	0.010866	-	-
1623_g	1036.32	334.513	1.6313	5.7496e-09	2.6176e-08	1623_g	Ferroporti-1 [Penicillium roqueforti FM164]
1624_g	404.942	244.881	0.72563	0.013017	0.023816	1624_g	hypothetical protein PMG11_07350 [Penicillium brasilianum]
1625_g	41.1125	3.85565	3.4145	1.4743e-07	5.7492e-07	1625_g	hypothetical protein PDE_04086 [Penicillium oxalicum 114-2]
1631_g	21.9873	6.55639	1.7457	0.010383	0.019492	1631_g	hypothetical protein PMG11_07358 [Penicillium brasilianum]
1638_g	259.614	5.89362	5.4611	1.6884e-35	3.5705e-34	1638_g	hypothetical protein V496_00531 [Pseudogymnoascus sp. VKM F-4515 (FW-2607)]
1640_g	57.0216	3.9777	3.8415	8.7696e-11	4.8287e-10	-	-
1643_g	477.151	119.362	1.9991	7.6375e-10	3.8343e-09	1643_g	plasma membrane ATP-binding cassette transporter [Talaromyces cellulolyticus]
1644_g	65.8708	32.4817	1.02	0.014327	0.026013	1644_g	hypothetical protein SI65_04743 [Aspergillus cristatus]
1645_g	1225.09	256.142	2.2579	2.6824e-08	1.1357e-07	1645_g	Putative Lysophospholipase [Penicillium brasilianum]
1646_g	205.437	70.5666	1.5416	3.317e-06	1.1068e-05	1646_g	hypothetical protein PMG11_05693 [Penicillium brasilianum]
1647_g	70.4385	32.5662	1.113	0.0066877	0.013042	1647_g	Putative Aromatic ring-opening dioxygenase family protein [Penicillium brasilianum]
1648_g	1616.43	38.0335	5.4094	3.5911e-39	8.8619e-38	1648_g	Glycerol kinase [Penicillium griseofulvum]
1649_g	364.963	93.8342	1.9596	2.6596e-10	1.3957e-09	1649_g	Catalytic domain of the Serine/Threonine Kinase Serine-aRginine Protein Kinase [Aspergillus parasiticus SU-1]
164_g	4065.01	1686.13	1.2695	1.5596e-06	5.4251e-06	164_g	hypothetical protein PMG11_10116 [Penicillium brasilianum]
1652_g	82.678	0	Inf	6.2237e-24	7.9859e-23	-	-
1653_g	207.47	41.1696	2.3333	2.6413e-11	1.5188e-10	1653_g	uncharacterized protein ycf39 [Aspergillus lentulus]
1659_g	3310.12	1660.53	0.99524	0.00016675	0.0004346	1659_g	hypothetical protein PDE_03487 [Penicillium oxalicum 114-2]
1662_g	2972.47	850.498	1.8053	8.1435e-11	4.4994e-10	1662_g	hypothetical protein AFLA70_59g003491 [Aspergillus flavus AF70]
1663_g	516.252	192.92	1.4201	1.4839e-06	5.1789e-06	1663_g	hypothetical protein EN45_048470 [Penicillium chrysogenum]
1666_g	1096.38	684.014	0.68065	0.012162	0.022454	1666_g	hypothetical protein PDE_01839 [Penicillium oxalicum 114-2]
1669_g	266.321	37.4215	2.8312	4.4072e-12	2.7073e-11	-	-
1675_g	10.5984	2.06178	2.3619	0.027027	0.046117	1675_g	Short-chain dehydrogenase/reductase SDR [Penicillium roqueforti FM164]
1676_g	152.376	60.0005	1.3446	0.00011269	0.00030104	1676_g	Putative Histidinol dehydrogenase [Penicillium brasilianum]
1685_g	683.364	425.083	0.68491	0.014953	0.027014	1685_g	Protein transport protein BOS1 [Penicillium roqueforti FM164]
1686_g	16952.7	10147.1	0.74044	0.0045014	0.0091054	1686_g	Putative Malate dehydrogenase [Penicillium brasilianum]
1688_g	649.335	51.7516	3.6493	1.0822e-29	1.8165e-28	1688_g	Multicopper oxidase, type 3 [Penicillium italicum]
168_g	361.658	0.657251	9.104	5.7004e-56	2.7973e-54	168_g	hypothetical protein PGRI_075100 [Penicillium griseofulvum]
1691_g	186.274	106.389	0.80808	0.011124	0.020729	1691_g	Salicylate 1-monooxygenase [Rasamsonia emersonii CBS 393.64]
1692_g	683.961	433.539	0.65775	0.01694	0.030178	1692_g	hypothetical protein PMG11_06481 [Penicillium brasilianum]
1695_g	108.554	10.9896	3.3042	1.8635e-13	1.2771e-12	1695_g	unnamed protein product [Aspergillus niger]
1698_g	55.8607	3.01044	4.2138	1.3471e-11	7.9632e-11	1698_g	dimeric dihydrodiol dehydrogenase [Aspergillus nomius NRRL 13137]
16_g	6292.79	607.352	3.3731	2.5711e-31	4.6039e-30	16_g	unnamed protein product [Penicillium roqueforti FM164]
1700_g	1039.92	259.801	2.001	8.5042e-10	4.2412e-09	1700_g	Putative Flavin-nucleotide-binding protein [Penicillium brasilianum]
1702_g	2504.99	437.804	2.5164	6.7465e-19	6.6366e-18	1702_g	hypothetical protein PMG11_02851 [Penicillium brasilianum]
1705_g	36.2431	10.1072	1.8423	0.0010713	0.0024417	1705_g	plasma membrane ATPase [Neurospora crassa OR74A]
1706_g	5.07627	0	Inf	0.024224	0.041834	1706_g	hypothetical protein AFLA70_76g002671 [Aspergillus flavus AF70]
1707_g	83.1299	8.84823	3.2319	7.4402e-07	2.6788e-06	1707_g	riboflavin transporter MCH5 [Aspergillus udagawae]
1711_g	13686.1	8256.12	0.72917	0.0050274	0.010084	1711_g	Pc22g21650 [Penicillium rubens Wisconsin 54-1255]
1712_g	285.128	93.9035	1.6024	4.6088e-07	1.6954e-06	1712_g	chitin synthase [Talaromyces islandicus]
1714_g	133.312	1.72796	6.2696	2.0681e-17	1.8831e-16	1714_g	hypothetical protein ACN38_g12017 [Penicillium nordicum]
171_g	94.5589	0	Inf	2.2383e-26	3.2481e-25	171_g	hypothetical protein PEX1_002350 [Penicillium expansum]
1728_g	12379.8	4065.69	1.6064	5.4838e-09	2.5011e-08	1728_g	Putative Vacuolar sorting protein [Penicillium brasilianum]
1729_g	6165.74	2980.6	1.0487	6.1647e-05	0.00017089	1729_g	Putative V-SNARE [Penicillium brasilianum]
172_g	62.8853	0.62003	6.6642	3.4839e-17	3.1127e-16	172_g	Heat shock protein 70 family [Penicillium italicum]
1730_g	164.295	48.8098	1.751	0.001546	0.0034164	1730_g	hypothetical protein PGRI_032160 [Penicillium griseofulvum]
1734_g	20.5204	7.01497	1.5486	0.028963	0.049049	1734_g	hypothetical protein MPH_00715 [Macrophomina phaseolina MS6]
1735_g	35.9368	1.89731	4.2434	2.0889e-08	8.9345e-08	-	-
1736_g	555.554	202.074	1.459	4.693e-07	1.7254e-06	1736_g	hypothetical protein ANOM_007886 [Aspergillus nomius NRRL 13137]
1739_g	53.6077	0	Inf	2.7456e-17	2.4755e-16	1739_g	hypothetical protein ASPCAL09029 [Aspergillus calidoustus]
173_g	207.676	71.9209	1.5299	3.3442e-06	1.1156e-05	173_g	Putative MGMT family protein [Penicillium brasilianum]
1742_g	1464.23	418.898	1.8055	1.1982e-10	6.5169e-10	1742_g	phytoene dehydrogenase [Aspergillus oryzae 3.042]
1743_g	1654.34	166.508	3.3126	1.2053e-28	1.9347e-27	1743_g	Pc16g12710 [Penicillium rubens Wisconsin 54-1255]
1746_g	1256.79	810.849	0.63224	0.020362	0.035754	1746_g	Pre-SET domain [Penicillium roqueforti FM164]
1748_g	4718.78	1986.73	1.248	0.00049638	0.001196	1748_g	Putative Calcium channel subunit Cch1 [Penicillium brasilianum]
1756_g	630.901	151.337	2.0597	4.2798e-12	2.6341e-11	1756_g	hypothetical protein PMG11_03495 [Penicillium brasilianum]
1757_g	741.511	361.981	1.0346	0.00019956	0.00051335	1757_g	hypothetical protein PMG11_03490 [Penicillium brasilianum]
1758_g	117010	3969.79	4.8814	5.6638e-33	1.095e-31	1758_g	hypothetical protein PMG11_03491 [Penicillium brasilianum]
1759_g	1225.15	525.999	1.2198	8.9837e-06	2.8317e-05	1759_g	hypothetical protein PMG11_03492 [Penicillium brasilianum]
175_g	1171.63	610.038	0.94154	0.00045524	0.0011027	175_g	Nucleus export protein Brr6 [Penicillium camemberti]
1766_g	10150	1914.01	2.4068	9.8325e-14	6.8816e-13	1766_g	hypothetical protein PDE_00614 [Penicillium oxalicum 114-2]
1768_g	2656.23	883.18	1.5886	4.2046e-09	1.9369e-08	1768_g	Putative Suppressor/enhancer of lin-12 protein 9 [Penicillium brasilianum]
1772_g	218.386	98.2614	1.1522	0.00034474	0.00085205	1772_g	short-chain dehydrogenase [Colletotrichum tofieldiae]
1773_g	2421.28	823.778	1.5554	8.8403e-09	3.9329e-08	1773_g	Phenylalanine ammonia-lyase [Penicillium expansum]
1774_g	5.18394	0	Inf	0.016606	0.029637	1774_g	Choline transport protein [Phialophora attae]
1776_g	806.014	514.474	0.64771	0.018752	0.03316	1776_g	unnamed protein product [Penicillium roqueforti FM164]
1777_g	186.22	1.25867	7.209	1.9709e-30	3.4059e-29	1777_g	hypothetical protein ANOM_002064 [Aspergillus nomius NRRL 13137]
1780_g	892.262	342.313	1.3821	1.0657e-06	3.7716e-06	1780_g	Putative Riboflavin aldehyde-forming enzyme [Penicillium brasilianum]
1787_g	340.764	208.885	0.70607	0.017358	0.030859	1787_g	hypothetical protein VHEMI00697 [Torrubiella hemipterigena]
1789_g	306.782	22.8171	3.749	5.4832e-10	2.7909e-09	1789_g	conserved hypothetical protein [Talaromyces marneffei ATCC 18224]
1790_g	1505.22	571.588	1.3969	4.2824e-07	1.5822e-06	1790_g	hypothetical protein PMG11_03474 [Penicillium brasilianum]
1794_g	298.807	48.6576	2.6185	5.8342e-15	4.5187e-14	1794_g	hypothetical protein PMG11_03470 [Penicillium brasilianum]
1795_g	70.9391	20.9458	1.7599	7.18e-05	0.00019717	1795_g	hypothetical protein PMG11_03470 [Penicillium brasilianum]
1797_g	19.0307	5.2974	1.845	0.029578	0.049944	1797_g	Pc21g09550 [Penicillium rubens Wisconsin 54-1255]
1799_g	122.652	59.8464	1.0352	0.0035941	0.007416	1799_g	alpha/beta hydrolase fold [Aspergillus parasiticus SU-1]
1801_g	50.6812	9.11095	2.4758	3.3919e-06	1.1304e-05	1801_g	Pc21g09360 [Penicillium rubens Wisconsin 54-1255]
1802_g	19.9759	0.310015	6.0098	1.0524e-06	3.7273e-06	1802_g	putative acetyltransferase protein [Phaeoacremonium minimum UCRPA7]
1805_g	3478.39	1550.88	1.1653	1.3163e-05	4.0564e-05	1805_g	hypothetical protein PMG11_03463 [Penicillium brasilianum]
1806_g	3042.38	1712.61	0.829	0.0019914	0.004312	1806_g	Pc21g09300 [Penicillium rubens Wisconsin 54-1255]
1808_g	88.9892	20.8692	2.0923	2.6399e-06	8.9225e-06	1808_g	Aminoglycoside phosphotransferase [Penicillium expansum]
180_g	500.67	201.138	1.3157	6.0488e-06	1.9491e-05	180_g	conserved hypothetical protein [Aspergillus terreus NIH2624]
1813_g	9129.11	3082.19	1.5665	4.1347e-09	1.9067e-08	1813_g	hypothetical protein AOCH_005212 [Aspergillus ochraceoroseus]
1814_g	59.7444	5.25498	3.507	5.5391e-10	2.8182e-09	1814_g	hypothetical protein PISL3812_09510 [Talaromyces islandicus]
1818_g	40.628	0	Inf	7.9512e-14	5.6108e-13	1818_g	hypothetical protein AYO20_04518 [Fonsecaea nubica]
1819_g	2746.82	1441.93	0.92976	0.00045515	0.0011027	1819_g	hypothetical protein PEX2_076240 [Penicillium expansum]
181_g	10.1765	0	Inf	0.00027924	0.00070051	181_g	predicted protein [Aspergillus terreus NIH2624]
1820_g	493.717	218.827	1.1739	6.4924e-05	0.00017936	1820_g	hypothetical protein PDIP_46830 [Penicillium digitatum Pd1]
1821_g	2846	1746.4	0.70455	0.0080507	0.015426	1821_g	Proteasome component PRE3 [Penicillium roqueforti FM164]
1825_g	4763.91	2464.3	0.95097	0.00035591	0.00087729	1825_g	hypothetical protein PMG11_03445 [Penicillium brasilianum]
1826_g	606.868	188.706	1.6852	4.671e-09	2.1456e-08	1826_g	Telomere reverse transcriptase [Penicillium expansum]
1827_g	11205.6	3485.84	1.6846	2.8023e-10	1.4652e-09	1827_g	hypothetical protein PMG11_03443 [Penicillium brasilianum]
1829_g	348.829	17.1747	4.3442	1.9729e-09	9.4435e-09	-	-
182_g	488.093	0	Inf	1.2527e-67	9.0993e-66	182_g	Sucrose/H+ symporter, plant [Penicillium camemberti]
1830_g	7428.24	598.211	3.6343	0.00011636	0.00031032	1830_g	Putative Na/K ATPase alpha 1 subunit [Penicillium brasilianum]
1831_g	4102.55	696.77	2.5578	0.00026651	0.00067069	1831_g	hypothetical protein PMG11_03441 [Penicillium brasilianum]
1833_g	3426.4	946.312	1.8563	0.0020489	0.0044282	1833_g	Putative Alcohol dehydrogenase, zinc-containing [Penicillium brasilianum]
1839_g	176.986	37.7625	2.2286	7.6115e-10	3.8227e-09	1839_g	hypothetical protein ACN42_g2532 [Penicillium freii]
183_g	84.614	0	Inf	2.3959e-24	3.1529e-23	183_g	Putative Remark: ORF contains 1 frameshift [Penicillium brasilianum]
1841_g	212.374	0	Inf	1.464e-44	4.5247e-43	1841_g	hypothetical protein PMG11_08171 [Penicillium brasilianum]
1842_g	260.691	0	Inf	6.7871e-50	2.6363e-48	1842_g	unnamed protein product [Penicillium camemberti]
1843_g	666.246	0	Inf	5.9915e-77	6.0182e-75	-	-
1844_g	554.537	213.306	1.3784	3.6524e-05	0.00010515	1844_g	Putative Cellulolytic transcriptional activator ClrB [Penicillium brasilianum]
1845_g	420.017	255.032	0.71977	0.011182	0.020823	1845_g	Pc21g13840 [Penicillium rubens Wisconsin 54-1255]
1846_g	155.765	87.0769	0.83901	0.012053	0.022274	1846_g	Mitogen activated protein kinase kinase kinase-like [Penicillium camemberti]
1847_g	75.6112	30.2764	1.3204	0.0016854	0.0036984	1847_g	hypothetical protein PDIP_86350 [Penicillium digitatum Pd1]
1850_g	665.371	322.22	1.0461	0.00017572	0.00045605	1850_g	hypothetical protein PMG11_01287 [Penicillium brasilianum]
1851_g	1204.45	643.704	0.90391	0.001154	0.0026154	1851_g	hypothetical protein PMG11_01286 [Penicillium brasilianum]
1853_g	2991.78	93.4669	5.0004	1.969e-55	9.5169e-54	1853_g	Thioredoxin [Penicillium griseofulvum]
1854_g	105.378	17.0453	2.6281	7.7776e-10	3.894e-09	1854_g	hypothetical protein PMG11_01284 [Penicillium brasilianum]
1856_g	210.827	56.4214	1.9017	2.2434e-08	9.5697e-08	1856_g	hypothetical protein PMG11_01281 [Penicillium brasilianum]
1857_g	83.7364	22.6656	1.8854	9.1317e-06	2.8748e-05	1857_g	hypothetical protein ACN42_g9364 [Penicillium freii]
1860_g	3471.52	2215.9	0.64768	0.013902	0.025291	1860_g	Putative Squalene synthetase [Penicillium brasilianum]
1867_g	16.9037	0	Inf	0.0015841	0.0034947	1867_g	hypothetical protein Z517_04142 [Fonsecaea pedrosoi CBS 271.37]
186_g	708.098	243.426	1.5405	5.6646e-08	2.3194e-07	186_g	hypothetical protein PMG11_07505 [Penicillium brasilianum]
1872_g	88.8638	0	Inf	4.6425e-09	2.134e-08	1872_g	hypothetical protein PFICI_02349 [Pestalotiopsis fici W106-1]
1873_g	72.9208	0	Inf	1.5311e-10	8.2434e-10	1873_g	hypothetical protein PFICI_02376 [Pestalotiopsis fici W106-1]
1878_g	45.4747	0	Inf	4.1391e-15	3.2528e-14	1878_g	hypothetical protein PFICI_02345 [Pestalotiopsis fici W106-1]
1879_g	10.006	0	Inf	0.00029816	0.00074596	1879_g	hypothetical protein AUEXF2481DRAFT_552426 [Aureobasidium subglaciale EXF-2481]
1884_g	28.4512	0	Inf	2.9764e-10	1.5512e-09	1884_g	TRI12-domain-containing protein [Pyrenochaeta sp. DS3sAY3a]
1891_g	683.442	268.078	1.3502	2.3817e-05	7.0621e-05	1891_g	Amino acid/polyamine transporter I [Penicillium roqueforti FM164]
1893_g	147.452	38.0997	1.9524	0.00039464	0.00096479	1893_g	hypothetical protein ACN42_g466 [Penicillium freii]
1894_g	21.499	0.310015	6.1158	3.4488e-07	1.2886e-06	1894_g	O-methyltransferase [Rasamsonia emersonii CBS 393.64]
1895_g	1229.1	165.007	2.897	0.0010356	0.0023644	1895_g	Putative PLC-C group protein Nfis3 [Penicillium brasilianum]
1896_g	5462.52	92.3485	5.8863	6.3642e-72	5.2451e-70	1896_g	hypothetical protein PMG11_06295 [Penicillium brasilianum]
1897_g	106.001	0	Inf	1.2299e-28	1.9717e-27	-	-
1903_g	1015.34	55.1492	4.2025	5.8011e-39	1.4207e-37	1903_g	Isotrichodermin C-15 hydroxylase [Penicillium chrysogenum]
1904_g	893.453	293.794	1.6046	2.028e-08	8.6856e-08	1904_g	hypothetical protein PMG11_06287 [Penicillium brasilianum]
1908_g	867.954	117.934	2.8796	7.226e-12	4.3658e-11	1908_g	hypothetical protein PMG11_02861 [Penicillium brasilianum]
1919_g	153.695	2.32418	6.0472	6.5063e-23	7.929e-22	1919_g	hypothetical protein FG05_00203 [Fusarium graminearum]
191_g	225.7	0	Inf	6.2333e-29	1.0144e-27	191_g	Ankyrin repeat-containing domain [Penicillium camemberti]
1922_g	49.4482	2.59698	4.251	1.1723e-10	6.3813e-10	-	-
1927_g	1613.77	1070.57	0.59205	0.025759	0.044193	1927_g	Putative Noc1p protein [Penicillium brasilianum]
1930_g	95.8798	20.0017	2.2611	1.5481e-07	6.0225e-07	1930_g	hypothetical protein PMG11_06257 [Penicillium brasilianum]
1932_g	305.214	103.722	1.5571	3.8508e-06	1.2724e-05	1932_g	conserved hypothetical protein [Uncinocarpus reesii 1704]
1933_g	4930.78	2816.06	0.80814	0.0017944	0.0039122	1933_g	hypothetical protein PMG11_01828 [Penicillium brasilianum]
1936_g	259.261	6.00226	5.4328	1.7159e-35	3.6225e-34	1936_g	hypothetical protein FVEG_08335 [Fusarium verticillioides 7600]
1937_g	347.049	197.722	0.81166	0.0069053	0.01342	1937_g	hypothetical protein SI65_02942 [Aspergillus cristatus]
1938_g	350.523	4.59254	6.2541	2.3607e-45	7.5313e-44	1938_g	hypothetical protein PFICI_08549 [Pestalotiopsis fici W106-1]
1939_g	455.197	51.1795	3.1529	9.6038e-22	1.0995e-20	1939_g	peptidase m61 domain-containing protein [Colletotrichum incanum]
1940_g	1725.79	94.5548	4.19	5.5425e-41	1.4543e-39	1940_g	conserved hypothetical protein [Byssochlamys spectabilis No. 5]
1941_g	91.879	17.615	2.3829	3.5247e-08	1.4732e-07	-	-
1943_g	349.23	161.475	1.1129	0.0001803	0.00046699	1943_g	Pc16g13620 [Penicillium rubens Wisconsin 54-1255]
1945_g	5327.82	2473.53	1.107	3.5122e-05	0.00010141	1945_g	hypothetical protein PMG11_03876 [Penicillium brasilianum]
1946_g	148.948	68.1751	1.1275	0.00131	0.0029419	1946_g	Putative Malate/L-lactate dehydrogenase [Penicillium brasilianum]
1947_g	375.053	96.7051	1.9554	4.0056e-10	2.0625e-09	1947_g	metalloendopeptidase family - saccharolysin & thimet oligopeptidase [Aspergillus oryzae 3.042]
1948_g	42.6873	18.1081	1.2372	0.012217	0.022539	1948_g	hypothetical protein PMG11_03892 [Penicillium brasilianum]
1950_g	332.86	129.07	1.3668	0.0069058	0.01342	1950_g	Putative Permease of the major facilitator superfamily [Penicillium brasilianum]
1951_g	748.733	56.7945	3.7206	3.0565e-08	1.2859e-07	1951_g	Putative Amidase family protein (Fragment) [Penicillium brasilianum]
1959_g	881.395	207.806	2.0846	0.0025304	0.0053847	1959_g	hypothetical protein PDE_00338 [Penicillium oxalicum 114-2]
195_g	194.944	77.5968	1.329	7.3712e-05	0.00020216	195_g	ankyrin repeat protein [Metarhizium robertsii ARSEF 23]
1968_g	5780.19	2660.62	1.1194	2.2899e-05	6.8152e-05	1968_g	Mannosyl-oligosaccharide alpha-1,2-mannosidase [Penicillium roqueforti FM164]
1973_g	798.724	483.142	0.72525	0.0079498	0.015249	1973_g	hypothetical protein ACN38_g1141 [Penicillium nordicum]
1974_g	722.022	173.309	2.0587	1.8689e-12	1.1854e-11	1974_g	hypothetical protein ACN38_g1140 [Penicillium nordicum]
1976_g	40.8145	13.5152	1.5945	0.0026984	0.0056995	1976_g	unnamed protein product [Aspergillus oryzae RIB40]
1977_g	207.438	45.3127	2.1947	4.4619e-10	2.29e-09	1977_g	Putative Metal-dependent amidase/aminoacylase/carboxypeptidase [Penicillium brasilianum]
1978_g	14.5059	3.9829	1.8647	0.028724	0.048689	1978_g	Putative Permease of the major facilitator superfamily [Penicillium brasilianum]
1980_g	302.564	0.742084	8.6714	4.4649e-51	1.8224e-49	1980_g	hypothetical protein PEX1_012130 [Penicillium expansum]
1981_g	129.198	0	Inf	9.0386e-33	1.7267e-31	1981_g	BTB/POZ fold [Penicillium camemberti]
1984_g	1567.13	209.424	2.9036	3.1642e-08	1.3286e-07	1984_g	putative polyamine oxidase [Phaeomoniella chlamydospora]
1985_g	255.37	0.328625	9.6019	7.3382e-48	2.6956e-46	1985_g	hypothetical protein AKAW_03161 [Aspergillus kawachii IFO 4308]
1986_g	3840.18	749.412	2.3573	3.4172e-14	2.4963e-13	1986_g	hypothetical protein ACN42_g8812 [Penicillium freii]
1988_g	93.2892	25.5921	1.866	3.4183e-06	1.1386e-05	1988_g	Pc16g13150 [Penicillium rubens Wisconsin 54-1255]
1989_g	445.262	191.052	1.2207	0.0017124	0.0037513	1989_g	Putative Ankyrin repeat protein [Penicillium brasilianum]
1994_g	761.847	70.8468	3.4267	1.5038e-27	2.2908e-26	1994_g	hypothetical protein PMG11_06681 [Penicillium brasilianum]
1995_g	2538.58	0	Inf	8.5645e-85	1.1352e-82	1995_g	hypothetical protein ACN38_g11183 [Penicillium nordicum]
1996_g	54.6135	2.04317	4.7404	1.0863e-11	6.481e-11	1996_g	hypothetical protein PMG11_10958 [Penicillium brasilianum]
2005_g	108.637	56.5895	0.94091	0.0092076	0.017448	2005_g	extracellular cell wall glucanase Crf1/allergen Asp F9 [Aspergillus kawachii IFO 4308]
2006_g	100.267	0	Inf	1.3487e-27	2.0594e-26	2006_g	hypothetical protein EMCG_07576 [Emmonsia crescens UAMH 3008]
2007_g	194.223	22.5599	3.1059	2.5405e-16	2.1377e-15	2007_g	Cupredoxin superfamily protein [Aspergillus parasiticus SU-1]
2012_g	7.15187	0	Inf	0.0032121	0.0066912	2012_g	secreted protein [Colletotrichum fructicola Nara gc5]
2013_g	226.636	0	Inf	2.3866e-46	8.0961e-45	2013_g	HET-domain-containing protein [Aspergillus ruber CBS 135680]
2015_g	20.5764	0	Inf	8.58e-08	3.4269e-07	2015_g	hypothetical protein EURHEDRAFT_416880 [Aspergillus ruber CBS 135680]
2016_g	339.673	0	Inf	5.6625e-42	1.5792e-40	2016_g	TauD-domain-containing protein [Paraphaeosphaeria sporulosa]
2017_g	575.636	249.22	1.2077	2.8301e-05	8.2773e-05	2017_g	predicted protein [Aspergillus terreus NIH2624]
2018_g	1708.8	6.59849	8.0166	8.6825e-87	1.2134e-84	2018_g	hypothetical protein NECHADRAFT_88673 [[Nectria] haematococca mpVI 77-13-4]
2019_g	717.943	5.68705	6.98	2.2347e-63	1.4015e-61	2019_g	hypothetical protein T310_1637 [Rasamsonia emersonii CBS 393.64]
2020_g	21.2004	0.62003	5.0956	1.9185e-06	6.604e-06	2020_g	hypothetical protein T310_1638 [Rasamsonia emersonii CBS 393.64]
2022_g	20.6204	0	Inf	8.4494e-08	3.376e-07	-	-
2023_g	63.292	0	Inf	1.3263e-19	1.3545e-18	2023_g	Glycosyl Hydrolase Family 88 [Aspergillus parasiticus SU-1]
2029_g	138.077	4.53702	4.9276	2.0664e-21	2.3264e-20	2029_g	deoxyribose-phosphate aldolase [Colletotrichum fructicola Nara gc5]
2034_g	7310.21	1453.68	2.3302	2.4317e-17	2.2032e-16	2034_g	Putative Glycosyl hydrolases family 16 [Penicillium brasilianum]
2035_g	169.313	86.2847	0.97252	0.0040663	0.0083116	2035_g	C6 zinc finger domain protein [Aspergillus niger]
2036_g	127.924	3.25942	5.2945	2.876e-14	2.1166e-13	2036_g	hypothetical protein MGG_02595 [Pyricularia oryzae 70-15]
203_g	78.4849	21.391	1.8754	1.5591e-05	4.7497e-05	203_g	Putative Oxidoreductase, acting on the CH-OH group of donors, NAD or NADP as acceptor [Penicillium brasilianum]
2048_g	205.551	49.0513	2.0671	0.00010725	0.00028717	-	-
2049_g	502.651	186.733	1.4286	0.0067632	0.013171	2049_g	hypothetical protein ACN42_g898 [Penicillium freii]
2055_g	16401.7	2637.46	2.6366	9.4547e-09	4.1931e-08	2055_g	Putative Class V chitinase [Penicillium brasilianum]
2056_g	515.075	23.2975	4.4665	3.2376e-26	4.6665e-25	2056_g	hypothetical protein PMG11_02565 [Penicillium brasilianum]
2067_g	176.303	47.9448	1.8786	6.7072e-08	2.7135e-07	2067_g	Putative Acyl-CoA dehydrogenase [Penicillium brasilianum]
2070_g	954.158	178.351	2.4195	0.0064507	0.012615	2070_g	putative multiple drug resistance protein [Penicillium olsonii]
2074_g	653.148	37.617	4.118	1.6331e-34	3.338e-33	2074_g	Putative Permease of the major facilitator superfamily [Penicillium brasilianum]
2078_g	760.793	76.7997	3.3083	6.164e-26	8.7185e-25	2078_g	hypothetical protein A1O9_06973 [Exophiala aquamarina CBS 119918]
2086_g	364.589	186.186	0.96952	0.0010346	0.0023627	2086_g	hypothetical protein PDE_03908 [Penicillium oxalicum 114-2]
208_g	2594.62	488.069	2.4104	1.0417e-17	9.67e-17	208_g	hypothetical protein PDE_07272 [Penicillium oxalicum 114-2]
2092_g	260.753	61.3413	2.0878	2.056e-10	1.0928e-09	2092_g	hypothetical protein PMG11_05680 [Penicillium brasilianum]
2093_g	25.3182	5.17047	2.2918	0.00085742	0.0019827	2093_g	hypothetical protein PMG11_11383 [Penicillium brasilianum]
2098_g	12.9473	0	Inf	3.2499e-05	9.432e-05	2098_g	unnamed protein product [Penicillium camemberti]
2103_g	27.1591	0	Inf	7.4216e-10	3.7332e-09	2103_g	hypothetical protein ACN42_g11443 [Penicillium freii]
2104_g	28.5148	0	Inf	2.5801e-10	1.3567e-09	2104_g	Pc16g09270 [Penicillium rubens Wisconsin 54-1255]
2105_g	13.4092	1.07071	3.6466	0.00090961	0.0020962	2105_g	Protein of unknown function DUF3723 [Penicillium camemberti]
2109_g	193.611	82.6691	1.2277	0.00021134	0.00054149	-	-
2115_g	614.803	176.259	1.8024	7.0357e-10	3.5516e-09	2115_g	Putative Monocarboxylate transporter [Penicillium brasilianum]
2117_g	496.656	232.111	1.0974	0.00015198	0.00039861	2117_g	Putative Nitrilase family protein [Penicillium brasilianum]
2119_g	553.994	311.344	0.83136	0.0047612	0.0095843	2119_g	Dna2/Cas4, domain of unknown function DUF83 [Penicillium expansum]
2133_g	1316.26	742.078	0.8268	0.0025544	0.0054258	2133_g	hypothetical protein ACN42_g6926 [Penicillium freii]
2136_g	2205.03	690.33	1.6754	0.0038863	0.0079741	2136_g	hypothetical protein A1O3_07559 [Capronia epimyces CBS 606.96]
2141_g	2447.02	894.056	1.4526	0.0043215	0.008776	2141_g	hypothetical protein PMG11_04174 [Penicillium brasilianum]
2144_g	205.332	23.5089	3.1267	5.3522e-17	4.7068e-16	2144_g	hypothetical protein L228DRAFT_271388 [Xylona heveae TC161]
2145_g	1234.99	61.0002	4.3395	8.0382e-29	1.2951e-27	2145_g	hypothetical protein ASPCAL07675 [Aspergillus calidoustus]
2146_g	26.3729	2.82248	3.224	1.676e-05	5.0798e-05	2146_g	pectin methylesterase, putative [Talaromyces stipitatus ATCC 10500]
2147_g	132.979	27.4464	2.2765	7.8115e-09	3.4957e-08	2147_g	Transferase [Penicillium griseofulvum]
2149_g	9735.87	2410.23	2.0141	1.3823e-13	9.5551e-13	2149_g	hypothetical protein ACN38_g6448 [Penicillium nordicum]
214_g	9731.76	5247.75	0.891	0.00065181	0.0015374	214_g	cofilin [Aspergillus kawachii IFO 4308]
2153_g	584.385	124.155	2.2348	5.9437e-14	4.2337e-13	2153_g	Protein of unknown function DUF2008 [Penicillium camemberti]
2154_g	1369.35	44.7119	4.9367	2.5818e-50	1.0245e-48	2154_g	NB-ARC [Penicillium roqueforti FM164]
2155_g	3695.33	0.657251	12.457	2.3277e-12	1.4663e-11	-	-
2157_g	143.952	33.3244	2.1109	1.376e-08	5.9868e-08	2157_g	Sucrose/H+ symporter, plant [Penicillium camemberti]
2162_g	219.816	46.6712	2.2357	4.8551e-11	2.7318e-10	2162_g	hypothetical protein PMG11_04160 [Penicillium brasilianum]
2167_g	445.137	5.12773	6.4398	7.7094e-41	1.9984e-39	2167_g	conserved hypothetical protein [Aspergillus clavatus NRRL 1]
2168_g	1862.63	180.896	3.3641	1.8301e-29	3.0598e-28	2168_g	hypothetical protein ASPNIDRAFT_53757 [Aspergillus niger ATCC 1015]
2169_g	2733.83	499.819	2.4514	6.3569e-14	4.513e-13	2169_g	hypothetical protein PMG11_04156 [Penicillium brasilianum]
216_g	1968.82	633.096	1.6368	3.0387e-09	1.4264e-08	216_g	Putative SH3 domain protein [Penicillium brasilianum]
2170_g	1778.01	904.618	0.97489	0.00022941	0.0005843	2170_g	hypothetical protein PMG11_04155 [Penicillium brasilianum]
2174_g	2808.4	279.489	3.3289	4.4309e-30	7.5255e-29	2174_g	hypothetical protein PMG11_06093 [Penicillium brasilianum]
2175_g	11609.1	109.718	6.7253	3.6639e-88	5.6079e-86	2175_g	hypothetical protein PMG11_05730 [Penicillium brasilianum]
2177_g	75.7918	8.83482	3.1008	3.4519e-05	9.9777e-05	2177_g	Pc12g07710 [Penicillium rubens Wisconsin 54-1255]
217_g	6944.9	3417.77	1.0229	0.00010015	0.00026933	217_g	hypothetical protein PDE_07284 [Penicillium oxalicum 114-2]
2181_g	349.151	213.338	0.71071	0.015494	0.027873	2181_g	Vacuolar protein sorting-associated, VPS28 [Penicillium griseofulvum]
2188_g	157.751	58.4337	1.4328	4.1166e-05	0.00011751	2188_g	Glycoside hydrolase, family 31 [Penicillium expansum]
2191_g	434.377	149.985	1.5341	2.443e-07	9.2846e-07	2191_g	Putative DEAD-box like helicase [Penicillium brasilianum]
2194_g	838.519	83.8905	3.3213	1.2023e-26	1.7666e-25	2194_g	Pc16g13700 [Penicillium rubens Wisconsin 54-1255]
2195_g	850.794	22.5651	5.2366	1.4606e-43	4.3569e-42	2195_g	hypothetical protein PMG11_11046 [Penicillium brasilianum]
2196_g	140.274	67.9199	1.0463	0.0023231	0.0049788	2196_g	Pc20g11420 [Penicillium rubens Wisconsin 54-1255]
2201_g	1966.87	707.712	1.4747	5.2089e-08	2.141e-07	2201_g	Glucose/ribitol dehydrogenase [Penicillium expansum]
2202_g	146.957	6.33089	4.5368	2.8568e-21	3.1773e-20	2202_g	hypothetical protein PMG11_08680 [Penicillium brasilianum]
2203_g	1783.39	718.61	1.3113	2.0577e-06	7.055e-06	2203_g	hypothetical protein PDE_04250 [Penicillium oxalicum 114-2]
2204_g	9530.18	3715.22	1.3591	8.0458e-05	0.00021921	2204_g	Putative WW domain protein [Penicillium brasilianum]
2205_g	152.68	49.7689	1.6172	4.4377e-06	1.457e-05	2205_g	Maleylacetoacetate isomerase [Penicillium camemberti]
2208_g	5045.09	0	Inf	5.0291e-62	3.0074e-60	2208_g	unnamed protein product [Aspergillus niger]
2209_g	4793.03	121.37	5.3035	3.9891e-59	2.2012e-57	2209_g	hypothetical protein ANOM_008228 [Aspergillus nomius NRRL 13137]
2210_g	18918.9	4.20808	12.134	2.5069e-17	2.2634e-16	2210_g	hypothetical protein PISL3812_04531 [Talaromyces islandicus]
2211_g	4038.82	0	Inf	2.541e-84	3.2669e-82	2211_g	hypothetical protein PMG11_00819 [Penicillium brasilianum]
2212_g	3902.57	333.377	3.5492	4.0323e-14	2.9195e-13	2212_g	phosphoglycerate mutase family protein, partial [Aspergillus nomius NRRL 13137]
2214_g	25406.2	10093	1.3318	0.0043319	0.0087945	2214_g	Putative Karyopherin (Importin) beta 3 [Penicillium brasilianum]
2215_g	632.868	78.4263	3.0125	4.9182e-22	5.7173e-21	2215_g	Major facilitator superfamily domain, general substrate transporter [Penicillium expansum]
2232_g	1914.8	595.365	1.6853	9.4047e-10	4.6686e-09	2232_g	hypothetical protein PMG11_05525 [Penicillium brasilianum]
2239_g	777.819	362.655	1.1008	6.6872e-05	0.00018436	2239_g	Putative Serine/threonine protein kinase of the CDC7 subfamily [Penicillium brasilianum]
2243_g	1161.69	545.917	1.0895	0.00061369	0.001455	2243_g	hypothetical protein ACN38_g5315 [Penicillium nordicum]
2245_g	2398.57	771.736	1.636	0.00064446	0.0015212	2245_g	Putative DEAD_2 protein [Penicillium brasilianum]
2248_g	3764.66	1985.29	0.92317	0.00058173	0.0013853	2248_g	Putative Phospholipase D1 [Penicillium brasilianum]
2251_g	359.023	147.813	1.2803	1.7318e-05	5.2403e-05	2251_g	hypothetical protein PDE_06859 [Penicillium oxalicum 114-2]
2257_g	16.7325	0	Inf	1.6106e-06	5.5922e-06	2257_g	unnamed protein product [Fusarium graminearum]
2260_g	10.1491	0	Inf	0.00028218	0.00070763	-	-
2261_g	29.378	2.00075	3.8761	8.7781e-07	3.1341e-06	2261_g	hypothetical protein AFLA70_57g003681 [Aspergillus flavus AF70]
2264_g	31.3571	8.30296	1.9171	0.0012323	0.0027744	2264_g	hypothetical protein PEX2_075280 [Penicillium expansum]
2265_g	7.8353	0	Inf	0.0018486	0.0040242	2265_g	Pc20g10780 [Penicillium rubens Wisconsin 54-1255]
2266_g	424.411	0	Inf	6.9603e-57	3.5371e-55	2266_g	hypothetical protein TOPH_08043 [Tolypocladium ophioglossoides CBS 100239]
2267_g	516.229	0	Inf	2.32e-69	1.8188e-67	2267_g	hypothetical protein ACN42_g4724 [Penicillium freii]
2268_g	25.4821	6.48985	1.9732	0.0037205	0.0076645	2268_g	hypothetical protein V493_04168 [Pseudogymnoascus sp. VKM F-4281 (FW-2241)]
2275_g	748.103	98.8279	2.9202	2.098e-10	1.1132e-09	2275_g	hypothetical protein PMG11_07426 [Penicillium brasilianum]
2279_g	773.645	30.9826	4.6421	2.2973e-34	4.6661e-33	2279_g	hypothetical protein PGRI_033660 [Penicillium griseofulvum]
2280_g	3548.84	39.8754	6.4757	6.7594e-79	7.2421e-77	-	-
2281_g	163.382	69.9939	1.223	0.023569	0.040834	2281_g	hypothetical protein ANI_1_1120034 [Aspergillus niger CBS 513.88]
2282_g	165.054	21.5603	2.9365	2.6397e-07	1.0008e-06	2282_g	hypothetical protein PMG11_05702 [Penicillium brasilianum]
2283_g	802.804	391.535	1.0359	0.00022168	0.00056618	2283_g	hypothetical protein AYO20_02162 [Fonsecaea nubica]
2289_g	4728.59	709.342	2.7369	9.7265e-23	1.1786e-21	2289_g	Major facilitator superfamily domain, general substrate transporter [Penicillium expansum]
22_g	68.6672	3.32045	4.3702	1.5129e-09	7.3235e-09	-	-
2306_g	438.061	148.591	1.5598	1.8632e-07	7.1871e-07	2306_g	Nucleoside phosphorylase [Penicillium camemberti]
2307_g	727.409	221.499	1.7155	2.701e-09	1.2753e-08	2307_g	unnamed protein product [Aspergillus oryzae RIB40]
2308_g	405.077	6.22225	6.0246	1.6581e-46	5.6699e-45	2308_g	predicted protein [Aspergillus terreus NIH2624]
2314_g	323.804	84.2958	1.9416	1.226e-09	5.9914e-09	2314_g	Putative Oxidoreductase, short chain dehydrogenase/reductase family [Aspergillus calidoustus]
2315_g	54.0842	13.9439	1.9556	0.00071062	0.001666	2315_g	hypothetical protein EURHEDRAFT_551318 [Aspergillus ruber CBS 135680]
2316_g	36.6671	4.03873	3.1825	3.6297e-06	1.2043e-05	2316_g	Pc12g13530 [Penicillium rubens Wisconsin 54-1255]
2317_g	73.4268	8.72617	3.0729	0.00024144	0.00061275	-	-
2318_g	1497.9	598.474	1.3236	1.2759e-06	4.4773e-06	2318_g	Putative GTPase activating protein [Penicillium brasilianum]
2320_g	50.7767	24.7725	1.0354	0.026321	0.045049	2320_g	hypothetical protein ANI_1_674114 [Byssochlamys spectabilis No. 5]
2323_g	163.414	74.4038	1.1351	0.001456	0.0032371	2323_g	high affinity methionine permease [Aspergillus niger CBS 513.88]
2324_g	22803.3	6262.76	1.8644	2.2493e-12	1.4176e-11	2324_g	hypothetical protein PMG11_05058 [Penicillium brasilianum]
2325_g	2216.66	762.412	1.5397	1.3243e-08	5.7755e-08	2325_g	hypothetical protein OIDMADRAFT_180554 [Oidiodendron maius Zn]
2326_g	1079.32	65.2678	4.0476	5.6563e-37	1.2781e-35	2326_g	Pc13g05100 [Penicillium rubens Wisconsin 54-1255]
2330_g	711.243	196.738	1.8541	4.3058e-10	2.2108e-09	2330_g	Ankyrin repeat-containing domain [Penicillium camemberti]
2338_g	1966.52	1137.9	0.78927	0.0030697	0.0064225	2338_g	Shr3 amino acid permease chaperone [Penicillium camemberti]
2339_g	4235.19	285.725	3.8897	1.265e-30	2.2068e-29	2339_g	hypothetical protein PDE_05455 [Penicillium oxalicum 114-2]
233_g	13.596	0.742084	4.1955	0.00030702	0.00076544	233_g	Acyl-coenzyme A:6-aminopenicillanic acid acyl-transferase [Aspergillus parasiticus SU-1]
2340_g	559.916	141.606	1.9833	4.2461e-11	2.3965e-10	2340_g	hypothetical protein [Penicillium rubens Wisconsin 54-1255]
2343_g	39.248	10.1527	1.9508	0.00040533	0.00098869	2343_g	hypothetical protein AOQ84DRAFT_354886 [Glonium stellatum]
2345_g	3310.33	887.383	1.8993	3.3268e-12	2.0673e-11	2345_g	hypothetical protein PMG11_05920 [Penicillium brasilianum]
2346_g	44.4326	12.3856	1.8429	0.00053425	0.0012805	2346_g	hypothetical protein PDE_01863 [Penicillium oxalicum 114-2]
2347_g	10462.4	1808.43	2.5324	5.6031e-20	5.8568e-19	2347_g	peptidase family M28 [Aspergillus luchuensis]
2348_g	11.2659	0	Inf	0.00012161	0.00032352	2348_g	hypothetical protein PMG11_05922 [Penicillium brasilianum]
234_g	356.582	131.71	1.4369	1.5353e-06	5.348e-06	234_g	hypothetical protein BDCG_05162 [Blastomyces dermatitidis ER-3]
2351_g	298.318	58.2979	2.3553	1.2258e-12	7.8882e-12	2351_g	unnamed protein product [Penicillium camemberti]
2352_g	371.711	225.132	0.72341	0.012301	0.022677	2352_g	hypothetical protein PMG11_05753 [Penicillium brasilianum]
2355_g	612.976	168.291	1.8649	1.538e-08	6.6555e-08	2355_g	hypothetical protein PMG11_06572 [Penicillium brasilianum]
2356_g	97.3104	16.4356	2.5658	3.3921e-09	1.5825e-08	2356_g	hypothetical protein PMG11_06571 [Penicillium brasilianum]
2357_g	163.305	21.4892	2.9259	2.9025e-07	1.0924e-06	2357_g	hypothetical protein GLRG_05514 [Colletotrichum graminicola M1.001]
235_g	377.949	0	Inf	3.0813e-60	1.7686e-58	235_g	Kinesin light chain [Penicillium camemberti]
2360_g	476.442	139.783	1.7691	2.7882e-05	8.1695e-05	2360_g	hypothetical protein ASPCAL14401 [Aspergillus calidoustus]
2361_g	2407.87	0.371042	12.664	2.2874e-113	1.0503e-110	2361_g	hypothetical protein V491_01191 [Pseudogymnoascus sp. VKM F-3775]
2367_g	412.656	225.434	0.87224	0.0036063	0.00744	2367_g	FAD dependent oxidoreductase [Aspergillus parasiticus SU-1]
2370_g	295.198	0	Inf	6.6041e-28	1.028e-26	2370_g	hypothetical protein PV04_06534 [Phialophora americana]
2371_g	269.947	8.70051	4.9554	6.9403e-28	1.079e-26	2371_g	Sal-like protein 4 [Talaromyces marneffei PM1]
2378_g	28.403	5.50429	2.3674	0.00034935	0.00086243	2378_g	Retinol dehydrogenase 11 [Talaromyces islandicus]
2379_g	232.755	68.1494	1.772	7.1955e-08	2.8964e-07	2379_g	hypothetical protein PISL3812_08800 [Talaromyces islandicus]
2380_g	132.825	0.310015	8.743	6.1211e-32	1.1307e-30	2380_g	Pc21g21950 [Penicillium rubens Wisconsin 54-1255]
2384_g	235.789	114.302	1.0447	0.00071111	0.0016665	2384_g	hypothetical protein AUD_0419 [Aspergillus udagawae]
2393_g	611.275	241.361	1.3406	1.9088e-06	6.5783e-06	2393_g	hypothetical protein PDE_03614 [Penicillium oxalicum 114-2]
2394_g	978.369	168.922	2.534	1.2024e-17	1.1122e-16	2394_g	hypothetical protein ACN38_g9130 [Penicillium nordicum]
23_g	326.844	77.2683	2.0807	2.4015e-08	1.0224e-07	23_g	predicted protein [Aspergillus terreus NIH2624]
2400_g	9737.41	3135.32	1.6349	1.0324e-09	5.1011e-09	2400_g	Pc21g16350 [Penicillium rubens Wisconsin 54-1255]
2410_g	251.762	68.8268	1.871	0.0001876	0.00048472	2410_g	disease resistance protein Aig2, putative [Aspergillus clavatus NRRL 1]
2411_g	868.705	543.498	0.67659	0.014725	0.026657	2411_g	hypothetical protein PMG11_08988 [Penicillium brasilianum]
2413_g	564.483	0	Inf	4.1578e-72	3.4939e-70	2413_g	GTP-binding protein, HSR1-related [Penicillium camemberti]
2414_g	132.283	0	Inf	7.4555e-29	1.2072e-27	2414_g	hypothetical protein PMG11_01971 [Penicillium brasilianum]
2415_g	184.958	0	Inf	4.2133e-41	1.1123e-39	2415_g	hypothetical protein PMG11_01972 [Penicillium brasilianum]
2416_g	172.816	0	Inf	1.9045e-39	4.7731e-38	2416_g	Heat shock protein Hsp70 [Penicillium camemberti]
2417_g	1801.85	968.448	0.89574	0.0010406	0.002375	2417_g	Putative Pyruvate dehydrogenase kinase [Penicillium brasilianum]
2419_g	1975.48	1088.84	0.85941	0.0012686	0.0028539	2419_g	hypothetical protein ACN38_g796 [Penicillium nordicum]
2421_g	90.5146	16.9525	2.4167	0.01678	0.029914	2421_g	Pc12g00860 [Penicillium rubens Wisconsin 54-1255]
2422_g	768.67	3.38148	7.8286	2.8013e-12	1.7518e-11	2422_g	unnamed protein product [Penicillium camemberti]
2423_g	678.154	0.948655	9.4815	9.0896e-10	4.5156e-09	2423_g	Amino acid/polyamine transporter I [Penicillium camemberti]
2424_g	6.32883	0.310015	4.3515	0.0222	0.038675	2424_g	Immunoglobulin-like fold [Penicillium camemberti]
2426_g	5.66903	0	Inf	0.011849	0.021933	-	-
2427_g	28.0973	6.19022	2.1824	0.0011327	0.0025726	2427_g	Intradiol ring-cleavage dioxygenase, core [Penicillium expansum]
2436_g	150.594	21.4572	2.8111	1.0228e-12	6.6347e-12	2436_g	Putative Small oligopeptide transporter, OPT family [Penicillium brasilianum]
2446_g	6796.68	523.956	3.6973	4.6495e-37	1.0562e-35	-	-
2447_g	367.079	0	Inf	1.7083e-59	9.5494e-58	2447_g	NB-ARC [Penicillium camemberti]
2453_g	32.6344	8.90406	1.8739	0.005084	0.010186	2453_g	Pc22g12770 [Penicillium rubens Wisconsin 54-1255]
2461_g	1804.39	119.28	3.9191	1.3775e-10	7.4507e-10	2461_g	unnamed protein product [Penicillium camemberti]
2474_g	385.339	55.3888	2.7985	3.0492e-17	2.7339e-16	2474_g	Vegetative incompatibility protein HET-E-1 [Penicillium chrysogenum]
2481_g	311.238	82.4519	1.9164	2.5778e-09	1.2203e-08	2481_g	hypothetical protein PFICI_12518 [Pestalotiopsis fici W106-1]
2482_g	42.0184	1.95314	4.4272	8.8434e-10	4.4018e-09	2482_g	Amidase [Penicillium roqueforti FM164]
2484_g	6159.67	2336.44	1.3985	1.6791e-07	6.5083e-07	2484_g	Putative Dolichyl-phosphate-mannose-protein mannosyltransferase [Penicillium brasilianum]
2487_g	1765.87	768.946	1.1994	1.0675e-05	3.3314e-05	2487_g	hypothetical protein PMG11_01019 [Penicillium brasilianum]
2492_g	296.285	75.8925	1.965	7.9092e-10	3.9583e-09	2492_g	Crotonase, core [Penicillium italicum]
2501_g	3356.51	1686.67	0.99279	0.0010726	0.002444	2501_g	hypothetical protein PMG11_03542 [Penicillium brasilianum]
2504_g	2285.51	313.102	2.8678	1.4936e-23	1.8901e-22	2504_g	hypothetical protein PDE_00670 [Penicillium oxalicum 114-2]
2512_g	1546.3	326.222	2.2449	3.3828e-05	9.7869e-05	2512_g	G2/M phase checkpoint control protein Sum2 [Aspergillus fumigatus Z5]
2524_g	134.54	25.528	2.3979	2.6106e-08	1.1078e-07	2524_g	Amidase [Penicillium camemberti]
2528_g	9972.22	4031.92	1.3064	0.0020366	0.0044031	2528_g	Putative Acyl-CoA dehydrogenase NM domain-like protein [Penicillium brasilianum]
2533_g	3173.41	724.604	2.1308	0.00047225	0.0011405	2533_g	hypothetical protein PMG11_06805 [Penicillium brasilianum]
2534_g	2484.15	135.963	4.1915	3.4591e-11	1.9679e-10	2534_g	hypothetical protein PMG11_06804 [Penicillium brasilianum]
2536_g	588.25	147.102	1.9996	0.0095445	0.018044	2536_g	Ribonuclease CAF1 [Penicillium roqueforti FM164]
2539_g	53.6842	5.41914	3.3084	3.2541e-06	1.0873e-05	2539_g	hypothetical protein PGRI_021730 [Penicillium griseofulvum]
2544_g	589.691	308.666	0.93391	0.0010143	0.0023204	2544_g	hypothetical protein PDE_07850 [Penicillium oxalicum 114-2]
2549_g	2089.25	398.329	2.391	2.1632e-17	1.9655e-16	2549_g	hypothetical protein ACLA_052820 [Aspergillus clavatus NRRL 1]
254_g	127.189	8.47231	3.9081	5.3224e-18	5.0169e-17	-	-
2550_g	42.1296	10.6271	1.9871	0.00019777	0.00050906	2550_g	hypothetical protein K441DRAFT_640956, partial [Cenococcum geophilum 1.58]
2552_g	9.40906	0.657251	3.8395	0.024164	0.041746	2552_g	hypothetical protein PMG11_06781 [Penicillium brasilianum]
2556_g	68.1722	19.2026	1.8279	4.3468e-05	0.00012353	2556_g	Short-chain dehydrogenase/reductase SDR [Penicillium griseofulvum]
2557_g	553.022	164.809	1.7465	3.2033e-09	1.4992e-08	2557_g	Alpha/beta hydrolase fold-3 [Penicillium griseofulvum]
2561_g	371.295	44.0813	3.0743	2.9571e-20	3.1395e-19	2561_g	hypothetical protein PMG11_06778 [Penicillium brasilianum]
2564_g	917.262	35.0896	4.7082	1.7771e-44	5.466e-43	2564_g	hypothetical protein PMG11_06775 [Penicillium brasilianum]
256_g	59.1605	20.0102	1.5639	0.00072874	0.001706	256_g	Putative Amino acid transporters [Penicillium brasilianum]
2572_g	131.145	13.399	3.291	7.7517e-10	3.8825e-09	2572_g	Carboxylesterase, type B [Penicillium griseofulvum]
2573_g	1397.29	579.925	1.2687	3.1711e-06	1.0606e-05	2573_g	hypothetical protein PMG11_06768 [Penicillium brasilianum]
2574_g	2439.45	978.92	1.3173	2.3349e-06	7.9396e-06	2574_g	Small GTPase superfamily [Penicillium roqueforti FM164]
2575_g	28.2608	0	Inf	1.3835e-08	6.0153e-08	2575_g	hypothetical protein AOQ84DRAFT_374513 [Glonium stellatum]
2577_g	30.4466	5.99707	2.344	0.0002924	0.00073224	-	-
2578_g	7057.2	4710.61	0.58318	0.029538	0.049905	2578_g	Transcription factor [Penicillium griseofulvum]
2579_g	724.475	457.31	0.66376	0.016762	0.029891	2579_g	hypothetical protein PEX2_030150 [Penicillium expansum]
257_g	583.821	113.485	2.363	2.5812e-09	1.2214e-08	257_g	Putative UPF0187 domain protein [Penicillium brasilianum]
2581_g	13.3366	0.310015	5.4269	0.00036066	0.0008878	2581_g	hypothetical protein ANOM_008186, partial [Aspergillus nomius NRRL 13137]
2582_g	30.422	8.00084	1.9269	0.0088643	0.016832	2582_g	hypothetical protein PMG11_10017 [Penicillium brasilianum]
2583_g	516.478	19.4461	4.7312	3.906e-39	9.6206e-38	2583_g	hypothetical protein TSTA_111040 [Talaromyces stipitatus ATCC 10500]
2584_g	15.4803	0	Inf	3.7837e-06	1.2525e-05	2584_g	putative poly polymerase protein [Eutypa lata UCREL1]
258_g	506.853	223.1	1.1839	4.5562e-05	0.00012909	258_g	hypothetical protein PMG11_07442 [Penicillium brasilianum]
2597_g	3348.17	1857.5	0.85001	0.0017143	0.0037548	2597_g	Putative C6 transcription factor OefC [Penicillium brasilianum]
2599_g	77.2037	0	Inf	9.8367e-23	1.1909e-21	2599_g	hypothetical protein DRE_02244 [Drechslerella stenobrocha 248]
2600_g	1045.97	0	Inf	2.1685e-90	3.5292e-88	2600_g	hypothetical protein ASPCAL10105 [Aspergillus calidoustus]
2609_g	42.8012	17.0425	1.3285	0.0086423	0.016449	2609_g	probable endo-beta-1,4-glucanase B [Aspergillus udagawae]
2611_g	501.661	177.191	1.5014	8.5388e-05	0.00023176	2611_g	hypothetical protein ACN42_g1392 [Penicillium freii]
2612_g	866.055	158.426	2.4506	4.3347e-08	1.7943e-07	2612_g	unnamed protein product [Penicillium camemberti]
2614_g	1278.83	172.169	2.8929	1.2237e-22	1.4745e-21	2614_g	unnamed protein product [Aspergillus niger]
2615_g	2694.47	151.549	4.1521	7.8326e-27	1.1588e-25	2615_g	sugar transporter [Aspergillus flavus AF70]
2616_g	31.8585	0	Inf	7.5601e-11	4.1897e-10	2616_g	hypothetical protein AFLA70_149g002220 [Aspergillus flavus AF70]
2618_g	8952.56	3544.26	1.3368	2.2338e-06	7.6159e-06	2618_g	Putative Oxidoreductase, 2-nitropropane dioxygenase family [Penicillium brasilianum]
2619_g	135.791	43.9274	1.6282	7.7913e-06	2.4734e-05	-	-
2623_g	434.821	170.22	1.353	3.7163e-06	1.2314e-05	2623_g	cutinase transcription factor 1 beta [Aspergillus lentulus]
2625_g	608.487	314.885	0.9504	0.0010336	0.0023615	2625_g	Ankyrin repeat-containing domain [Penicillium roqueforti FM164]
2632_g	654.647	66.7425	3.294	1.6888e-25	2.3348e-24	2632_g	lysophospholipase phospholipase B (Plb1) [Aspergillus kawachii IFO 4308]
2633_g	359.776	70.1743	2.3581	1.5849e-13	1.0902e-12	2633_g	Pc21g07310 [Penicillium rubens Wisconsin 54-1255]
2634_g	40.7279	4.98219	3.0312	1.0455e-06	3.706e-06	2634_g	Zn(2)-C6 fungal-type DNA-binding domain [Penicillium roqueforti FM164]
2638_g	2424.34	1358.25	0.83584	0.0017773	0.0038787	2638_g	hypothetical protein PMG11_07860 [Penicillium brasilianum]
264_g	2493.89	1263.8	0.98063	0.00026471	0.00066679	264_g	hypothetical protein PMG11_03252 [Penicillium brasilianum]
2655_g	3461.38	1238.8	1.4824	3.9247e-08	1.633e-07	2655_g	unnamed protein product [Penicillium camemberti]
2657_g	271.745	102.75	1.4031	9.5465e-06	2.9988e-05	2657_g	Putative Aldehyde reductase [Penicillium brasilianum]
2660_g	595.575	1.97695	8.2349	3.7452e-66	2.5478e-64	2660_g	Aminoglycoside phosphotransferase [Penicillium italicum]
2661_g	435.042	69.8224	2.6394	9.2082e-17	7.9563e-16	2661_g	hypothetical protein SI65_06951 [Aspergillus cristatus]
2662_g	2374.09	160.14	3.89	5.8036e-38	1.3641e-36	2662_g	hypothetical protein PMG11_08525 [Penicillium brasilianum]
2663_g	550.9	5.33982	6.6889	4.884e-26	6.9463e-25	2663_g	hypothetical protein PMG11_08526 [Penicillium brasilianum]
2664_g	100.421	13.7981	2.8635	1.3416e-10	7.2597e-10	2664_g	hypothetical protein PGRI_083490 [Penicillium griseofulvum]
2665_g	557.756	148.928	1.905	1.0164e-10	5.5586e-10	2665_g	hypothetical protein PMG11_08527 [Penicillium brasilianum]
2671_g	276.688	13.8576	4.3195	8.0145e-29	1.2929e-27	2671_g	Folylpolyglutamate synthetase [Penicillium roqueforti FM164]
2672_g	102.453	1.00968	6.6649	1.4391e-22	1.726e-21	2672_g	hypothetical protein PEX2_067410 [Penicillium expansum]
2673_g	700.695	0	Inf	2.3396e-78	2.4258e-76	2673_g	helicase [Aspergillus kawachii IFO 4308]
2674_g	45.5973	4.42838	3.3641	3.5679e-08	1.4908e-07	2674_g	hypothetical protein PMG11_08539 [Penicillium brasilianum]
2676_g	2132.71	1288.66	0.72682	0.0062111	0.012195	2676_g	Pc21g15240 [Penicillium rubens Wisconsin 54-1255]
2678_g	16355.1	1942.75	3.0736	2.0853e-27	3.1617e-26	2678_g	Putative Thiamine biosynthesis protein Nmt1 [Penicillium brasilianum]
2680_g	292.343	124.388	1.2328	8.2881e-05	0.00022548	-	-
2681_g	120.85	0	Inf	2.1779e-31	3.9162e-30	2681_g	hypothetical protein PLEOSDRAFT_1102999 [Pleurotus ostreatus PC15]
2682_g	63.5773	0	Inf	6.9388e-17	6.0524e-16	2682_g	hypothetical protein PLEOSDRAFT_1102999 [Pleurotus ostreatus PC15]
2684_g	395.832	166.703	1.2476	4.0601e-05	0.00011603	2684_g	Glycoside hydrolase, family 3, C-terminal [Penicillium camemberti]
2686_g	21.4428	0	Inf	4.3195e-08	1.7886e-07	2686_g	Sugar transporter [Penicillium digitatum Pd1]
2689_g	728.029	448.693	0.69827	0.016758	0.029887	2689_g	hypothetical protein Z520_08243 [Fonsecaea multimorphosa CBS 102226]
2693_g	670.532	32.1734	4.3814	1.6268e-37	3.755e-36	2693_g	hypothetical protein HIM_08295 [Hirsutella minnesotensis 3608]
2695_g	9.19067	0	Inf	0.00062071	0.0014697	-	-
2698_g	93.364	11.1623	3.0642	1.9821e-11	1.1536e-10	2698_g	hypothetical protein Ao3042_00686 [Aspergillus oryzae 3.042]
2699_g	42.9213	0	Inf	2.3307e-14	1.7341e-13	2699_g	hypothetical protein ACN42_g11799 [Penicillium freii]
2700_g	51.308	0	Inf	1.3502e-13	9.358e-13	-	-
2702_g	1108.46	110.548	3.3258	7.7671e-28	1.2003e-26	2702_g	Meiosis specific protein SPO22 [Penicillium camemberti]
2705_g	2013.53	1068.5	0.91413	0.00064035	0.0015137	2705_g	Putative Integral membrane protein [Penicillium brasilianum]
270_g	7190.55	3748.97	0.93961	0.00030387	0.00075861	270_g	hypothetical protein PDE_00979 [Penicillium oxalicum 114-2]
2712_g	2798.69	701.597	1.996	3.9422e-13	2.6371e-12	2712_g	hypothetical protein PMG11_08580 [Penicillium brasilianum]
2713_g	4913.94	2134.68	1.2029	0.0013477	0.0030161	2713_g	Putative Fatty acyl-CoA elongase/Polyunsaturated fatty acid specific elongation enzyme [Penicillium brasilianum]
2722_g	34.0909	4.08115	3.0623	0.00062897	0.0014884	-	-
2726_g	42.6209	0.63864	6.0604	4.016e-09	1.8553e-08	2726_g	hypothetical protein TCE0_013f00896 [Talaromyces cellulolyticus]
2727_g	47.8997	3.21701	3.8962	4.2937e-07	1.5859e-06	2727_g	hypothetical protein PMG11_08025 [Penicillium brasilianum]
2728_g	311.639	174.46	0.83698	0.0067835	0.013206	2728_g	hypothetical protein PMG11_08604 [Penicillium brasilianum]
2729_g	6161.52	2345.34	1.3935	1.792e-07	6.9189e-07	2729_g	hypothetical protein PMG11_08605 [Penicillium brasilianum]
2730_g	157.27	17.4273	3.1738	1.2359e-15	1.0007e-14	2730_g	hypothetical protein PROQFM164_S01g003225 [Penicillium roqueforti FM164]
2731_g	127.767	0.657251	7.6029	2.163e-12	1.3639e-11	2731_g	putative hydrolases or acyltransferase [Aspergillus oryzae 3.042]
2747_g	13.3251	0	Inf	2.4636e-05	7.2866e-05	-	-
2748_g	76.155	0	Inf	1.4957e-22	1.7922e-21	2748_g	hypothetical protein L228DRAFT_127872 [Xylona heveae TC161]
274_g	1229.69	650.376	0.91894	0.00069381	0.0016302	274_g	unnamed protein product [Penicillium camemberti]
2756_g	6019.24	1201.77	2.3244	4.0472e-17	3.5862e-16	2756_g	Putative DUF1688 domain-containing protein [Penicillium brasilianum]
2758_g	40.1658	6.41541	2.6464	1.3531e-05	4.1669e-05	2758_g	hypothetical protein PMG11_08633 [Penicillium brasilianum]
2759_g	996.448	516.806	0.94717	0.00061745	0.0014628	2759_g	hypothetical protein PDE_09642 [Penicillium oxalicum 114-2]
2761_g	31071.8	10569.4	1.5557	3.7165e-08	1.5499e-07	2761_g	Putative Glycosyltransferase family 48 protein [Penicillium brasilianum]
2762_g	8863.08	2537.2	1.8046	2.0461e-11	1.1893e-10	2762_g	Putative Glycosyltransferase family 48 protein [Penicillium brasilianum]
2767_g	1443.52	402.84	1.8413	5.5094e-11	3.0811e-10	2767_g	hypothetical protein ACN42_g3368 [Penicillium freii]
2772_g	191.752	50.8173	1.9159	7.0233e-06	2.2473e-05	2772_g	unnamed protein product [Aspergillus niger]
2773_g	2887.35	1603.3	0.8487	0.0013871	0.0030968	2773_g	hypothetical protein PMG11_01094 [Penicillium brasilianum]
2776_g	717.738	189.469	1.9215	0.00012687	0.00033633	2776_g	hypothetical protein PMG11_01097 [Penicillium brasilianum]
2778_g	3055.43	1491.47	1.0346	0.00013268	0.00035093	2778_g	Putative GPI mannosyltransferase 4 [Penicillium brasilianum]
2779_g	8724.97	4698.97	0.89281	0.00061724	0.0014626	2779_g	SKP1 component [Penicillium camemberti]
2783_g	4633.94	3044.65	0.60597	0.019661	0.034605	2783_g	hypothetical protein EN45_060290 [Penicillium chrysogenum]
2784_g	2737.79	1690.5	0.69556	0.0091764	0.017396	2784_g	Putative SMT3/SUMO-activating complex, AOS1/RAD31 component [Penicillium brasilianum]
2788_g	7417.89	890.253	3.0587	6.0117e-27	8.9459e-26	2788_g	hypothetical protein PMG11_01159 [Penicillium brasilianum]
2794_g	212.418	41.0922	2.37	8.7915e-12	5.2819e-11	2794_g	hypothetical protein PMG11_10134 [Penicillium brasilianum]
2797_g	178.749	0	Inf	2.401e-40	6.1371e-39	2797_g	unnamed protein product [Aspergillus niger]
2798_g	150.296	23.4735	2.6787	5.2456e-12	3.2039e-11	2798_g	Putative Aspergillus niger contig An13c0060, genomic contig [Penicillium brasilianum]
2799_g	1869.11	963.017	0.95672	0.00030382	0.00075861	2799_g	Tetratricopeptide-like helical [Penicillium griseofulvum]
2802_g	35.4948	14.6894	1.2728	0.018454	0.03268	2802_g	hypothetical protein ASPNIDRAFT_53467 [Aspergillus niger ATCC 1015]
2805_g	2867.09	1901.21	0.59267	0.023821	0.041203	2805_g	tubulin subunit TubB [Aspergillus ochraceoroseus]
2807_g	470.51	237.142	0.98848	0.00052458	0.001259	2807_g	hypothetical protein PMG11_06313 [Penicillium brasilianum]
2811_g	380.539	80.4945	2.2411	1.3705e-12	8.7775e-12	2811_g	hypothetical protein PMG11_02540 [Penicillium brasilianum]
2815_g	24903.8	15658.9	0.66938	0.010767	0.020135	2815_g	hypothetical protein ACN42_g7600 [Penicillium freii]
281_g	1538.36	911.254	0.75547	0.0051645	0.010325	281_g	hypothetical protein PMG11_03236 [Penicillium brasilianum]
2824_g	486.257	223.683	1.1203	0.00010712	0.00028687	2824_g	hypothetical protein PMG11_02586 [Penicillium brasilianum]
2825_g	69.5605	0.310015	7.8098	8.1096e-20	8.3747e-19	2825_g	hypothetical protein PGRI_002970 [Penicillium griseofulvum]
2828_g	651.241	33.5706	4.2779	3.5212e-16	2.9455e-15	2828_g	hypothetical protein PDE_07419 [Penicillium oxalicum 114-2]
2834_g	24.457	0.328625	6.2177	3.9134e-05	0.00011211	2834_g	hypothetical protein P875_00127970 [Aspergillus parasiticus SU-1]
2835_g	359.476	0	Inf	7.2241e-59	3.919e-57	2835_g	hypothetical protein PMG11_08687 [Penicillium brasilianum]
2836_g	231.228	0	Inf	8.4453e-47	2.9426e-45	2836_g	hypothetical protein PFICI_08864 [Pestalotiopsis fici W106-1]
2837_g	331.585	0	Inf	7.4894e-50	2.9003e-48	2837_g	hypothetical protein V502_04111 [Pseudogymnoascus sp. VKM F-4520 (FW-2644)]
2838_g	99.6379	0	Inf	1.9586e-27	2.973e-26	2838_g	hypothetical protein PV08_09532 [Exophiala spinifera]
2839_g	16.0171	0	Inf	2.7221e-06	9.186e-06	2839_g	dichlorophenoxyacetate alpha-ketoglutarate dioxygenase protein [Pochonia chlamydosporia 170]
2840_g	162.87	0	Inf	6.6508e-32	1.2268e-30	2840_g	hypothetical protein PV08_09534 [Exophiala spinifera]
2843_g	96.6109	28.4703	1.7627	1.1457e-05	3.5634e-05	2843_g	hypothetical protein PDE_01240 [Penicillium oxalicum 114-2]
2847_g	18.8588	4.88426	1.949	0.0094622	0.017901	2847_g	unnamed protein product [Penicillium roqueforti FM164]
2848_g	1872.92	1021.92	0.87401	0.0012027	0.0027128	2848_g	hypothetical protein PMG11_09949 [Penicillium brasilianum]
2849_g	696.127	206.511	1.7531	1.2409e-09	6.0549e-09	2849_g	conserved hypothetical protein [Aspergillus flavus NRRL3357]
2851_g	19332.5	5907.22	1.7105	1.5613e-10	8.3922e-10	2851_g	hypothetical protein ACN42_g1085 [Penicillium freii]
2852_g	2352.21	1271.77	0.88718	0.020829	0.036515	2852_g	Putative Bystin [Penicillium brasilianum]
2856_g	4510.85	1671.44	1.4323	9.1569e-08	3.6404e-07	2856_g	hypothetical protein PMG11_09931 [Penicillium brasilianum]
2857_g	9902.54	5842.08	0.76132	0.0034775	0.0071916	2857_g	hypothetical protein PDE_01446 [Penicillium oxalicum 114-2]
2866_g	1034.58	582.909	0.82771	0.0021083	0.004548	2866_g	Putative Inositol monophosphatase [Penicillium brasilianum]
2867_g	3748.85	2439.62	0.61979	0.02269	0.039466	2867_g	hypothetical protein PMG11_09917 [Penicillium brasilianum]
2873_g	71.9018	0	Inf	1.2216e-21	1.3912e-20	2873_g	hypothetical protein ACN42_g11836 [Penicillium freii]
2878_g	2722.56	7.04917	8.5933	4.719e-05	0.00013349	2878_g	hypothetical protein PMG11_02979 [Penicillium brasilianum]
2879_g	104.941	0	Inf	3.7719e-23	4.6675e-22	2879_g	hypothetical protein FOVG_19185 [Fusarium oxysporum f. sp. pisi HDV247]
287_g	870.626	486.448	0.83977	0.0026405	0.0055893	287_g	Pc12g05280 [Penicillium rubens Wisconsin 54-1255]
2880_g	105.813	0	Inf	1.5032e-28	2.4008e-27	2880_g	hypothetical protein FOCG_15426 [Fusarium oxysporum f. sp. radicis-lycopersici 26381]
2890_g	145.329	0	Inf	2.7526e-35	5.7827e-34	2890_g	Protein of unknown function DUF3632 [Penicillium camemberti]
2891_g	1189.61	122.507	3.2796	2.8042e-09	1.3216e-08	2891_g	Alcohol acetyltransferase [Penicillium expansum]
2894_g	6637.32	2235.27	1.5702	5.0179e-09	2.2951e-08	2894_g	PhnG [Penicillium herquei]
2895_g	77115	36462.7	1.0806	4.2091e-05	0.00011999	2895_g	PhnF [Penicillium herquei]
2896_g	4100.28	1370.71	1.5808	5.9583e-09	2.7088e-08	2896_g	PhnE [Penicillium herquei]
2897_g	157840	25298.5	2.6413	2.0742e-21	2.3332e-20	2897_g	PhnA [Penicillium herquei]
2898_g	13841.6	2572.79	2.4276	3.0835e-11	1.762e-10	2898_g	PhnD [Penicillium herquei]
2899_g	12405.2	6210.31	0.99821	0.00038806	0.00094998	2899_g	PhnC [Penicillium herquei]
28_g	8.79307	0.63864	3.7833	0.0085093	0.016215	28_g	Cell wall beta-glucan synthesis [Penicillium roqueforti FM164]
2900_g	64881.9	18070.2	1.8442	5.9334e-12	3.6069e-11	2900_g	PhnB [Penicillium herquei]
2901_g	23409.3	3623.12	2.6918	2.6466e-14	1.9567e-13	2901_g	hypothetical protein CMQ_7410 [Grosmannia clavigera kw1407]
2905_g	806.058	0	Inf	1.2348e-82	1.47e-80	2905_g	P-type cation-transporting ATPase [Penicillium chrysogenum]
2911_g	9336.88	1945.36	2.2629	1.7015e-16	1.4487e-15	2911_g	predicted protein [Aspergillus terreus NIH2624]
2912_g	4912.03	1365.74	1.8466	1.1986e-11	7.1341e-11	2912_g	hypothetical protein ALT_2279 [Aspergillus lentulus]
2913_g	19520.4	1684.85	3.5343	7.5531e-15	5.7976e-14	2913_g	hypothetical protein ALT_2278 [Aspergillus lentulus]
2918_g	416.234	219.76	0.92146	0.0013775	0.0030785	2918_g	Putative Delta(24(24))-sterol reductase [Penicillium brasilianum]
2919_g	505.649	90.5748	2.481	1.8742e-05	5.6472e-05	2919_g	unnamed protein product [Penicillium roqueforti FM164]
291_g	181.83	28.7456	2.6612	5.2134e-13	3.464e-12	291_g	Mg2+ transporter protein, CorA-like [Penicillium camemberti]
2920_g	359.254	62.251	2.5288	2.8798e-05	8.4169e-05	2920_g	Glucose-methanol-choline oxidoreductase [Penicillium roqueforti FM164]
2923_g	8377.15	1163.76	2.8477	1.2905e-24	1.7176e-23	-	-
2925_g	2095.57	800.452	1.3885	7.7335e-06	2.4569e-05	2925_g	Pc12g06750 [Penicillium rubens Wisconsin 54-1255]
2927_g	108.47	26.1688	2.0514	3.1481e-07	1.1814e-06	-	-
292_g	234.757	24.2205	3.2769	6.8419e-10	3.4551e-09	292_g	Siderophore transporter, RhtX/FptX family [Penicillium camemberti]
2930_g	2765.19	1369.41	1.0138	0.00013543	0.00035791	2930_g	hypothetical protein ACN42_g2618 [Penicillium freii]
293_g	8570.46	3399.18	1.3342	5.4787e-07	1.9966e-06	293_g	hypothetical protein PDIP_26830 [Penicillium digitatum Pd1]
2942_g	59921.5	29931.9	1.0014	0.00013798	0.00036412	2942_g	hypothetical protein VE03_06180 [Pseudogymnoascus sp. 23342-1-I1]
2943_g	7638.59	1424.06	2.4233	4.2355e-09	1.9497e-08	2943_g	Putative Dihydroxy acid dehydratase [Penicillium brasilianum]
2945_g	121.835	48.7055	1.3228	0.00025625	0.00064663	2945_g	acid phosphatase, putative [Aspergillus flavus NRRL3357]
294_g	181.846	31.7707	2.517	8.3591e-12	5.0292e-11	294_g	putative MFS transporter [Xylona heveae TC161]
2951_g	1010.64	31.9842	4.9818	1.0104e-48	3.8209e-47	2951_g	Diatom spindle kinesin 1 [Fusarium oxysporum f. sp. cubense race 4]
2952_g	2062.93	1017.37	1.0198	0.00012977	0.00034358	2952_g	Phospholipase/Carboxylesterase [Aspergillus parasiticus SU-1]
2953_g	1461.25	609.003	1.2627	3.5611e-06	1.1837e-05	2953_g	Pc22g23270 [Penicillium rubens Wisconsin 54-1255]
2959_g	1007.63	329.259	1.6137	7.7695e-09	3.4794e-08	2959_g	C6 transcription factor, putative [Penicillium digitatum Pd1]
295_g	355.57	145.626	1.2879	2.2594e-05	6.7306e-05	295_g	fungal-specific transcription factor domain protein [Xylona heveae TC161]
2960_g	460.888	265.641	0.79493	0.0048374	0.00973	2960_g	hypothetical protein PMG11_08302 [Penicillium brasilianum]
2961_g	268.785	24.1778	3.4747	0.0066835	0.013037	2961_g	hypothetical protein OIDMADRAFT_43492 [Oidiodendron maius Zn]
2962_g	278.915	28.493	3.2912	3.913e-20	4.1136e-19	2962_g	hypothetical protein PMG11_08001 [Penicillium brasilianum]
2964_g	195.505	96.3545	1.0208	0.0025372	0.0053955	2964_g	conserved hypothetical protein [Aspergillus niger]
2965_g	2500.16	481.854	2.3754	2.4978e-17	2.2584e-16	2965_g	Putative Ribosome-releasing factor 2, mitochondrial [Penicillium brasilianum]
296_g	36.3666	0	Inf	1.5907e-12	1.0155e-11	-	-
2973_g	549.124	0	Inf	4.3416e-71	3.4887e-69	2973_g	hypothetical protein Z517_06479 [Fonsecaea pedrosoi CBS 271.37]
2974_g	512.145	0	Inf	4.5749e-69	3.5434e-67	2974_g	amidase, putative [Talaromyces stipitatus ATCC 10500]
2975_g	563.162	0	Inf	7.9377e-72	6.5004e-70	2975_g	amidase, putative [Talaromyces stipitatus ATCC 10500]
2976_g	33.0914	0	Inf	1.1153e-11	6.6479e-11	2976_g	dipeptidyl peptidase III, putative [Coccidioides posadasii C735 delta SOWgp]
2977_g	17.102	0	Inf	1.2351e-06	4.341e-06	-	-
2982_g	2089.88	897.215	1.2199	8.1995e-06	2.5959e-05	2982_g	ATP-binding cassette transporter [Aspergillus niger]
2984_g	4884.78	1242.34	1.9752	2.2605e-05	6.7323e-05	2984_g	hypothetical protein PMG11_08739 [Penicillium brasilianum]
2987_g	1932.29	915.959	1.077	5.3344e-05	0.00014981	2987_g	hypothetical protein PDE_09733 [Penicillium oxalicum 114-2]
2990_g	747.016	13.7779	5.7607	5.2739e-54	2.4131e-52	2990_g	predicted protein [Aspergillus terreus NIH2624]
2992_g	649.667	89.5458	2.859	3.0939e-20	3.2767e-19	2992_g	Pc21g18060 [Penicillium rubens Wisconsin 54-1255]
2996_g	610.366	253.077	1.2701	1.0191e-05	3.1888e-05	2996_g	hypothetical protein PMG11_09128 [Penicillium brasilianum]
2999_g	1738.88	1117.85	0.63743	0.015974	0.028646	2999_g	Putative GTP-binding protein 1 [Penicillium brasilianum]
29_g	6.92094	0.371042	4.2213	0.01377	0.025073	29_g	unnamed protein product [Penicillium camemberti]
3001_g	1663.4	966.553	0.78322	0.0037896	0.0077943	3001_g	hypothetical protein ACN38_g4401 [Penicillium nordicum]
3002_g	456.198	131.982	1.7893	2.9071e-09	1.3666e-08	3002_g	hypothetical protein TCE0_041r13503 [Talaromyces cellulolyticus]
3004_g	69.9688	0	Inf	4.1423e-21	4.5754e-20	3004_g	hypothetical protein ACN38_g12979, partial [Penicillium nordicum]
300_g	264.412	128.657	1.0393	0.00098935	0.0022678	300_g	heme-containing dehydratase [Penicillium expansum]
3011_g	50.2402	12.6935	1.9848	0.00012631	0.0003349	3011_g	hypothetical protein PMG11_01547 [Penicillium brasilianum]
301_g	9.07982	0	Inf	0.0060514	0.011918	301_g	hypothetical protein PITC_092610 [Penicillium italicum]
3020_g	1993.38	689.519	1.5316	2.4606e-08	1.0472e-07	3020_g	Putative HSF-type DNA-binding domain protein [Penicillium brasilianum]
3021_g	581.662	299.776	0.9563	0.00069091	0.0016239	3021_g	Cyclin-like F-box [Penicillium camemberti]
3026_g	280.493	10.1948	4.7821	4.4201e-32	8.2481e-31	3026_g	hypothetical protein T310_4974 [Rasamsonia emersonii CBS 393.64]
3027_g	1467.75	255.25	2.5236	1.5388e-18	1.4887e-17	3027_g	hypothetical protein PMAA_004970 [Talaromyces marneffei ATCC 18224]
3029_g	1195.35	8.69229	7.1035	2.3861e-73	2.1157e-71	3029_g	Pc12g02000 [Penicillium rubens Wisconsin 54-1255]
3035_g	730.16	37.9639	4.2655	7.4525e-34	1.4764e-32	3035_g	hypothetical protein PMG11_10499 [Penicillium brasilianum]
3037_g	104.297	38.4491	1.4397	0.00019682	0.00050701	3037_g	Aminoglycoside phosphotransferase [Penicillium griseofulvum]
3040_g	1157.02	608.938	0.92605	0.00067301	0.0015842	3040_g	FAD dependent oxidoreductase [Penicillium griseofulvum]
3044_g	9289.65	2803.13	1.7286	8.7996e-05	0.00023823	3044_g	hypothetical protein PMG11_04650 [Penicillium brasilianum]
3045_g	1993.69	718.74	1.4719	6.2758e-08	2.5473e-07	3045_g	Putative Protein ERV25 [Penicillium brasilianum]
3046_g	49.834	2.28177	4.4489	3.2855e-11	1.8724e-10	3046_g	Fumarate lyase [Penicillium expansum]
304_g	19.6422	0	Inf	1.7542e-07	6.779e-07	304_g	hypothetical protein EMPG_14702 [Emmonsia parva UAMH 139]
3052_g	2468.74	368.587	2.7437	1.0416e-21	1.1883e-20	3052_g	hypothetical protein ASPNIDRAFT_213914 [Aspergillus niger ATCC 1015]
3058_g	436.634	0	Inf	2.1894e-64	1.4435e-62	-	-
3059_g	11.3538	0	Inf	0.00010244	0.00027508	-	-
3066_g	4594.51	1553.62	1.5643	6.0336e-09	2.7401e-08	3066_g	hypothetical protein PMG11_04665 [Penicillium brasilianum]
3069_g	1376.73	605.402	1.1853	1.2378e-05	3.8367e-05	3069_g	Pc22g02930 [Penicillium rubens Wisconsin 54-1255]
306_g	35.4833	0	Inf	2.6281e-12	1.6459e-11	306_g	hypothetical protein ASPNIDRAFT_194740, partial [Aspergillus niger ATCC 1015]
3073_g	4491.15	1705.94	1.3965	1.6868e-07	6.5342e-07	3073_g	hypothetical protein PMG11_00782 [Penicillium brasilianum]
3074_g	10036.5	155.259	6.0144	1.52e-75	1.4265e-73	3074_g	hypothetical protein NECHADRAFT_102460 [Byssochlamys spectabilis No. 5]
3078_g	802.024	342.681	1.2268	1.5557e-05	4.7419e-05	3078_g	hypothetical protein MBR_08848, partial [Metarhizium brunneum ARSEF 3297]
3079_g	1024.44	564.007	0.86105	0.001795	0.0039129	3079_g	Sucrose/H+ symporter, plant [Penicillium camemberti]
307_g	71.7709	14.7373	2.2839	5.2308e-07	1.91e-06	307_g	unnamed protein product [Aspergillus niger]
3082_g	1526.41	402.916	1.9216	1.0908e-10	5.9477e-10	3082_g	hypothetical protein PMG11_00246 [Penicillium brasilianum]
3083_g	669.453	381.852	0.80997	0.0029976	0.00628	3083_g	Putative Thioesterase family protein [Penicillium brasilianum]
3091_g	35.9205	1.56869	4.5172	8.5462e-09	3.8139e-08	3091_g	unnamed protein product [Penicillium roqueforti FM164]
3095_g	1144.51	421.289	1.4418	2.3875e-07	9.0845e-07	3095_g	cytochrome P450 [Aspergillus niger CBS 513.88]
3098_g	8.78158	0.985876	3.155	0.016702	0.029795	3098_g	hypothetical protein PMG11_02947 [Penicillium brasilianum]
309_g	318.214	3.55083	6.4857	1.1326e-44	3.5175e-43	309_g	Alcohol dehydrogenase superfamily, zinc-containing [Penicillium camemberti]
3100_g	13.2304	3.21181	2.0424	0.028395	0.048239	3100_g	hypothetical protein ACN42_g11725 [Penicillium freii]
3107_g	2381.34	580.317	2.0369	0.0015905	0.0035082	3107_g	hypothetical protein ASPNIDRAFT_41602 [Aspergillus niger ATCC 1015]
3111_g	99.9839	0.310015	8.3332	3.5338e-26	5.0821e-25	3111_g	hypothetical protein K441DRAFT_92034 [Cenococcum geophilum 1.58]
3118_g	665.071	14.3793	5.5314	3.2777e-25	4.4783e-24	-	-
3119_g	721.027	458.774	0.65227	0.018706	0.033087	3119_g	Putative Arginyl-tRNA--protein transferase 1 [Penicillium brasilianum]
3126_g	10716.8	6816.67	0.65274	0.010939	0.020425	3126_g	Calcipressin [Penicillium expansum]
3127_g	54.1699	11.8773	2.1893	0.00023165	0.00058954	3127_g	Putative Short chain type dehydrogenase [Penicillium brasilianum]
3128_g	84.3119	43.2571	0.9628	0.012982	0.023762	3128_g	hypothetical protein PMG11_07588 [Penicillium brasilianum]
312_g	19.7016	1.67213	3.5586	9.5373e-05	0.00025723	312_g	Ketose-bisphosphate aldolase, class-II [Penicillium camemberti]
313_g	11.7386	0.657251	4.1587	0.0027045	0.0057116	313_g	Pc22g09480 [Penicillium rubens Wisconsin 54-1255]
3142_g	561.496	290.631	0.95009	0.00081356	0.0018884	3142_g	hypothetical protein PMG11_05080 [Penicillium brasilianum]
3143_g	1428.72	24.558	5.8624	1.3726e-62	8.4033e-61	3143_g	unnamed protein product [Penicillium camemberti]
3145_g	223.534	89.7226	1.3169	4.2954e-05	0.00012218	3145_g	Aspartate/other aminotransferase [Penicillium roqueforti FM164]
3146_g	91.7179	3.64908	4.6516	1.4491e-17	1.3355e-16	-	-
3148_g	16.7488	2.47524	2.7584	0.012379	0.022786	3148_g	hypothetical protein PMG11_05710 [Penicillium brasilianum]
3149_g	222.331	0	Inf	8.8041e-46	2.8657e-44	3149_g	Uncharacterized protein PEX2_056110 [Penicillium expansum]
314_g	13.214	0	Inf	2.5665e-05	7.5735e-05	314_g	hypothetical protein ASPNIDRAFT_43930 [Aspergillus niger ATCC 1015]
3150_g	6663.33	2120.97	1.6515	5.5233e-08	2.2637e-07	3150_g	hypothetical protein PMG11_05711 [Penicillium brasilianum]
3151_g	14931.1	3105.13	2.2656	5.5256e-17	4.8527e-16	3151_g	hypothetical protein PMG11_05712 [Penicillium brasilianum]
3152_g	417.014	17.2283	4.5972	2.1033e-08	8.9932e-08	3152_g	hypothetical protein ACN38_g7693 [Penicillium nordicum]
3153_g	2347.88	87.2011	4.7509	1.2695e-50	5.1008e-49	3153_g	uncharacterized glycosidase Rv0584 [Aspergillus udagawae]
3154_g	1386.02	65.7524	4.3978	3.2922e-43	9.7082e-42	3154_g	alpha-mannosidase [Rasamsonia emersonii CBS 393.64]
3160_g	646.923	4.4708	7.1769	5.5617e-63	3.4544e-61	3160_g	branched-chain amino acid aminotransferase, cytosolic [Aspergillus clavatus NRRL 1]
3169_g	65.0843	28.1301	1.2102	0.005237	0.010455	3169_g	hypothetical protein AK830_g2109 [Neonectria ditissima]
316_g	94.1777	0.930045	6.6619	6.1226e-23	7.4828e-22	316_g	Aldo/keto reductase [Penicillium expansum]
3170_g	75.7887	39.0014	0.95846	0.016017	0.028698	3170_g	Nitrate transporter [Talaromyces islandicus]
3172_g	2656	1755.55	0.59734	0.023445	0.040658	3172_g	hypothetical protein PDE_02695 [Penicillium oxalicum 114-2]
3174_g	2842.21	1320.37	1.1061	3.6008e-05	0.0001038	3174_g	Putative Integral membrane protein [Penicillium brasilianum]
317_g	11647.2	42.5634	8.0962	9.9759e-110	3.5628e-107	317_g	trichodiene oxygenase [Aspergillus udagawae]
3184_g	295.511	92.8279	1.6706	9.1019e-08	3.623e-07	3184_g	unnamed protein product [Penicillium camemberti]
3188_g	579.122	345.355	0.74579	0.0073328	0.01416	3188_g	hypothetical protein PMG11_04925 [Penicillium brasilianum]
3189_g	263.442	45.4183	2.5361	1.5231e-13	1.0489e-12	3189_g	hypothetical protein PITC_059870 [Penicillium italicum]
318_g	915.625	108.573	3.0761	7.1757e-24	9.1708e-23	318_g	hypothetical protein ACN38_g9137 [Penicillium nordicum]
3194_g	375.016	39.7225	3.2389	4.1534e-22	4.8634e-21	3194_g	hypothetical protein PITC_059920 [Penicillium italicum]
3195_g	364.549	29.6708	3.619	3.872e-15	3.0542e-14	3195_g	hypothetical protein PDIP_78560 [Penicillium digitatum Pd1]
3196_g	4335.67	443.449	3.2894	3.3384e-22	3.9342e-21	3196_g	Tetracycline resistance protein from transposon Tn4351/Tn4400 [Talaromyces islandicus]
3200_g	253.471	101.156	1.3252	2.6478e-05	7.792e-05	-	-
3201_g	104.423	1.33831	6.2859	6.178e-24	7.9351e-23	3201_g	hypothetical protein PDE_07162 [Penicillium oxalicum 114-2]
3202_g	75.234	35.9403	1.0658	0.0079863	0.015314	3202_g	predicted protein [Aspergillus terreus NIH2624]
3205_g	439.544	70.5716	2.6388	8.7427e-11	4.8185e-10	3205_g	isoflavone reductase family protein (CipA), putative [Aspergillus clavatus NRRL 1]
3216_g	332.094	39.441	3.0738	3.8823e-11	2.197e-10	3216_g	hypothetical protein PMG11_04896 [Penicillium brasilianum]
3217_g	34.2716	0	Inf	6.1068e-12	3.7088e-11	-	-
321_g	31.385	0	Inf	1.2083e-09	5.9115e-09	321_g	UDP-glucuronosyl/UDP-glucosyltransferase [Penicillium camemberti]
3225_g	6537.91	2141.36	1.6103	1.517e-07	5.9066e-07	3225_g	Blood coagulation inhibitor, Disintegrin [Penicillium expansum]
3227_g	321.24	112.356	1.5156	0.00043813	0.001064	3227_g	cytochrome P450, putative [Aspergillus flavus NRRL3357]
3233_g	25.4457	7.16571	1.8282	0.0061842	0.01215	-	-
3234_g	336.288	37.7716	3.1543	4.38e-20	4.6007e-19	3234_g	hypothetical protein ANI_1_1912144 [Aspergillus niger CBS 513.88]
3252_g	687.522	421.973	0.70426	0.010472	0.019639	3252_g	Putative Prolyl aminopeptidase A [Penicillium brasilianum]
3257_g	1303.19	703.116	0.89021	0.0010485	0.0023915	3257_g	hypothetical protein PMG11_05217 [Penicillium brasilianum]
3260_g	1615.1	682.36	1.243	4.9833e-06	1.6237e-05	3260_g	hypothetical protein PMG11_05224 [Penicillium brasilianum]
326_g	169.602	0.62003	8.0956	3.0793e-36	6.7217e-35	326_g	putative tetracycline efflux protein [Cutaneotrichosporon oleaginosum]
3272_g	2463.8	494.482	2.3169	0.00014402	0.00037875	3272_g	hypothetical protein ACN38_g1042 [Penicillium nordicum]
3273_g	87011.7	29869.1	1.5426	0.00096133	0.0022063	3273_g	Putative Zinc finger protein [Penicillium brasilianum]
327_g	5382.63	2191.91	1.2961	0.0064026	0.012535	327_g	hypothetical protein PMG11_08858 [Penicillium brasilianum]
3281_g	91.297	32.4768	1.4912	0.00014478	0.00038058	3281_g	hypothetical protein AKAW_07204 [Aspergillus kawachii IFO 4308]
3282_g	32.8281	3.83736	3.0967	4.3182e-06	1.42e-05	3282_g	hypothetical protein ANI_1_734144 [Aspergillus niger CBS 513.88]
3286_g	655.956	232.194	1.4983	2.3309e-07	8.8769e-07	3286_g	predicted protein [Aspergillus terreus NIH2624]
3287_g	59.8044	21.7947	1.4563	0.0011697	0.0026459	3287_g	Acyl-CoA N-acyltransferase [Penicillium griseofulvum]
3290_g	83.0762	8.37374	3.3105	2.3826e-11	1.3768e-10	3290_g	hypothetical protein MGYG_00396 [Nannizzia gypsea CBS 118893]
3295_g	431.958	183.897	1.232	2.3125e-05	6.8761e-05	3295_g	TrkA [Aspergillus parasiticus SU-1]
3296_g	3711.55	1549.12	1.2606	2.2297e-06	7.6041e-06	3296_g	Putative Oxidoreductin [Penicillium brasilianum]
3297_g	9434.56	5376.67	0.81124	0.0016973	0.0037226	3297_g	Putative Peroxin 13 [Penicillium brasilianum]
3298_g	24.0948	0	Inf	6.3209e-09	2.8616e-08	3298_g	hypothetical protein PV07_12508 [Cladophialophora immunda]
3299_g	121.96	67.6216	0.85086	0.014252	0.025892	3299_g	hypothetical protein PFICI_10674 [Pestalotiopsis fici W106-1]
3300_g	25.6849	6.47124	1.9888	0.0033371	0.0069221	3300_g	hypothetical protein PFICI_10680 [Pestalotiopsis fici W106-1]
3304_g	92.1406	45.7872	1.0089	0.0091346	0.01732	3304_g	hypothetical protein PV07_12512 [Cladophialophora immunda]
3305_g	8.9208	0.657251	3.7627	0.0081882	0.015666	3305_g	hypothetical protein PFICI_10679 [Pestalotiopsis fici W106-1]
3306_g	68.2413	10.1914	2.7433	4.2651e-08	1.7672e-07	3306_g	hypothetical protein PFICI_10673 [Pestalotiopsis fici W106-1]
3307_g	436.551	166.887	1.3873	0.0047458	0.0095548	3307_g	hypothetical protein PMG11_09347 [Penicillium brasilianum]
3308_g	8103.28	580.394	3.8034	1.1073e-08	4.8707e-08	3308_g	hypothetical protein EURHEDRAFT_386341 [Aspergillus ruber CBS 135680]
3311_g	65.6556	3.1984	4.3595	3.6163e-13	2.4279e-12	3311_g	hypothetical protein V491_01266 [Pseudogymnoascus sp. VKM F-3775]
3313_g	33.4838	6.41541	2.3839	0.00016714	0.00043536	3313_g	hypothetical protein A1O5_04328 [Cladophialophora psammophila CBS 110553]
331_g	2034.88	1285.73	0.66236	0.012777	0.023434	331_g	SecY/SEC61-alpha family [Penicillium expansum]
3322_g	57.6425	0	Inf	2.7641e-18	2.6403e-17	3322_g	unnamed protein product [Penicillium camemberti]
3323_g	1881.74	1181.2	0.67181	0.012468	0.022923	3323_g	RecName: Full=Golgi apparatus membrane protein tvp18
3328_g	4230.76	1997.55	1.0827	6.2836e-05	0.00017389	3328_g	hypothetical protein PMG11_02576 [Penicillium brasilianum]
3329_g	1251.58	780.753	0.68081	0.01054	0.019749	3329_g	hypothetical protein PMG11_02577 [Penicillium brasilianum]
332_g	672.856	213.344	1.6571	1.2974e-08	5.6678e-08	332_g	hypothetical protein PMG11_08852 [Penicillium brasilianum]
3333_g	813.707	470.711	0.78967	0.0052227	0.01043	3333_g	choline transport protein [Aspergillus kawachii IFO 4308]
3334_g	280.062	71.516	1.9694	1.6262e-09	7.8484e-09	3334_g	hypothetical protein AKAW_01277 [Aspergillus niger]
3335_g	4108.1	153.46	4.7425	1.2609e-21	1.4347e-20	3335_g	hypothetical protein ANI_1_110164 [Aspergillus niger CBS 513.88]
3336_g	1340.71	99.5367	3.7516	1.09e-22	1.3171e-21	3336_g	Sucrose/H+ symporter, plant [Penicillium camemberti]
3337_g	1478.23	436.173	1.7609	3.2613e-10	1.6928e-09	3337_g	Tetratricopeptide-like helical [Penicillium italicum]
3338_g	10965	3147.43	1.8007	1.1207e-05	3.4889e-05	3338_g	hypothetical protein PDE_04823 [Penicillium oxalicum 114-2]
3341_g	102.359	9.77642	3.3882	9.5218e-07	3.3912e-06	3341_g	hypothetical protein NEUTE2DRAFT_99823 [Neurospora tetrasperma FGSC 2509]
3344_g	17.3884	0	Inf	9.7632e-07	3.4733e-06	3344_g	unnamed protein product [Penicillium roqueforti FM164]
3356_g	207.474	73.3861	1.4994	5.0248e-06	1.636e-05	3356_g	mitotic-spindle organizing protein associated with a ring of gamma-tubulin 1 [Aspergillus niger CBS 513.88]
3362_g	90.0335	0	Inf	1.2379e-11	7.3548e-11	3362_g	Protein of unknown function DUF3632 [Penicillium expansum]
3371_g	474.63	279.2	0.76551	0.0082752	0.015809	3371_g	hypothetical protein PMG11_10233 [Penicillium brasilianum]
3372_g	182.987	44.0659	2.054	6.8613e-08	2.7715e-07	3372_g	Putative Fe2 /Zn2 regulated transporter [Penicillium brasilianum]
3373_g	147.021	2.32938	5.9799	1.2873e-28	2.0586e-27	3373_g	hypothetical protein ANOM_007783 [Aspergillus nomius NRRL 13137]
3374_g	527.674	177.466	1.5721	9.5225e-08	3.7811e-07	3374_g	hypothetical protein PMG11_09979 [Penicillium brasilianum]
3377_g	1504.7	662.693	1.1831	1.8952e-05	5.7092e-05	3377_g	unnamed protein product [Penicillium camemberti]
3380_g	1847.11	923.441	1.0002	0.00017023	0.00044268	3380_g	hypothetical protein PMG11_10240 [Penicillium brasilianum]
3381_g	5.51384	0	Inf	0.012596	0.023139	3381_g	integral membrane protein [Phialocephala scopiformis]
3383_g	408.626	74.9258	2.4472	1.5803e-08	6.8297e-08	3383_g	hypothetical protein PDE_09402 [Penicillium oxalicum 114-2]
3385_g	2710.51	1621.81	0.74096	0.0059258	0.011705	3385_g	Putative Transcription factor (Snd1/p100) [Penicillium brasilianum]
338_g	1253.46	552.124	1.1828	1.5841e-05	4.8181e-05	338_g	Putative tRNA a64-2'-o-ribosylphosphate transferase [Penicillium brasilianum]
3390_g	281.38	55.9056	2.3315	2.8421e-12	1.7764e-11	3390_g	hypothetical protein T310_2606 [Rasamsonia emersonii CBS 393.64]
3392_g	2779.07	649	2.0983	0.0015245	0.0033766	3392_g	hypothetical protein PMG11_09053 [Penicillium brasilianum]
3393_g	9989.98	311.669	5.0024	9.7043e-09	4.2935e-08	3393_g	hypothetical protein PMG11_09053 [Penicillium brasilianum]
3395_g	38.7878	9.90335	1.9696	0.00046441	0.0011227	3395_g	Major facilitator superfamily domain, general substrate transporter [Penicillium expansum]
3396_g	1809.19	6.3205	8.1611	4.5106e-89	6.9872e-87	3396_g	Amidase [Penicillium camemberti]
3398_g	10.1765	0.63864	3.9941	0.0034598	0.0071596	3398_g	exo-polygalacturonase, putative [Aspergillus fumigatus Z5]
3399_g	195.704	0	Inf	1.3693e-42	3.9211e-41	3399_g	hypothetical protein PGRI_076530 [Penicillium griseofulvum]
3400_g	84.9502	0	Inf	3.1006e-24	4.0349e-23	3400_g	NACHT nucleoside triphosphatase [Penicillium expansum]
3403_g	2535.89	164.094	3.9499	8.5887e-39	2.0835e-37	3403_g	hypothetical protein ACN38_g6432 [Penicillium nordicum]
3408_g	70.065	28.2894	1.3084	0.0021999	0.004733	3408_g	hypothetical protein PMG11_04450 [Penicillium brasilianum]
3411_g	31.0713	4.64015	2.7433	4.5326e-05	0.00012847	3411_g	Sucrose/H+ symporter, plant [Penicillium camemberti]
3413_g	603.136	233.293	1.3703	2.8907e-06	9.7266e-06	3413_g	unnamed protein product [Penicillium camemberti]
3420_g	1693.28	606.511	1.4812	7.5901e-08	3.0495e-07	3420_g	Putative PRO41 protein [Penicillium brasilianum]
3421_g	9334.69	3128.23	1.5773	7.3874e-08	2.9709e-07	3421_g	Riboflavin synthase-like beta-barrel [Penicillium expansum]
3428_g	437.471	33.1157	3.7236	1.2689e-27	1.9422e-26	3428_g	monooxygenase, putative [Aspergillus oryzae 3.042]
3429_g	756.335	459.714	0.71829	0.008963	0.017009	3429_g	Putative Protein GRISEA [Penicillium brasilianum]
3431_g	551.426	112.27	2.2962	4.9214e-14	3.5349e-13	3431_g	hypothetical protein PMG11_04115 [Penicillium brasilianum]
3433_g	27.6758	0	Inf	4.897e-10	2.5018e-09	3433_g	hypothetical protein PV04_02114 [Phialophora americana]
3437_g	2312.49	139.38	4.0524	0.00018797	0.00048557	3437_g	P-loop containing nucleoside triphosphate hydrolase protein [Pyrenochaeta sp. DS3sAY3a]
3438_g	1315.69	132.506	3.3117	0.0011773	0.0026611	3438_g	hypothetical protein THAR02_07545 [Trichoderma harzianum]
3439_g	18747.1	5075.23	1.8851	6.2038e-09	2.8145e-08	3439_g	G-protein complex alpha subunit GpaA/FadA [Aspergillus fumigatus Af293]
343_g	2978.75	1760.47	0.75875	0.0041425	0.0084512	343_g	Uncharacterized protein PEX2_072900 [Penicillium expansum]
3440_g	941.927	608.294	0.63085	0.02082	0.036504	3440_g	hypothetical protein PMG11_04122 [Penicillium brasilianum]
3441_g	635.583	18.3864	5.1114	1.1349e-45	3.6661e-44	3441_g	hypothetical protein PMG11_04123 [Penicillium brasilianum]
3442_g	142.532	76.4148	0.89937	0.0086391	0.016445	3442_g	hypothetical protein PDE_00142 [Penicillium oxalicum 114-2]
3443_g	39.8525	5.93604	2.7471	6.5922e-06	2.1157e-05	3443_g	hypothetical protein PMG11_00951 [Penicillium brasilianum]
3446_g	1345.72	535.989	1.3281	1.5932e-06	5.5347e-06	3446_g	hypothetical protein PGRI_030050 [Penicillium griseofulvum]
3450_g	2237.92	470.925	2.2486	1.5389e-05	4.6931e-05	3450_g	hypothetical protein PMG11_03659 [Penicillium brasilianum]
3451_g	1213.76	186.112	2.7052	1.7604e-20	1.8877e-19	3451_g	hypothetical protein PMG11_03660 [Penicillium brasilianum]
3452_g	495.041	22.6225	4.4517	2.9922e-27	4.5101e-26	3452_g	hypothetical protein ASPCAL11809 [Aspergillus calidoustus]
3453_g	6.79003	0	Inf	0.004273	0.0086872	3453_g	hypothetical protein PEX2_009740 [Penicillium expansum]
3454_g	336.949	36.7937	3.195	2.3785e-10	1.2548e-09	3454_g	hypothetical protein PGRI_027180 [Penicillium griseofulvum]
3455_g	5598.29	202.806	4.7868	7.3264e-37	1.6497e-35	3455_g	hypothetical protein PMG11_03661 [Penicillium brasilianum]
345_g	493.296	0	Inf	1.0242e-24	1.3689e-23	345_g	hypothetical protein ANOM_000972 [Aspergillus nomius NRRL 13137]
3460_g	195.336	112.881	0.79115	0.01137	0.021143	3460_g	hypothetical protein PMG11_03666 [Penicillium brasilianum]
3466_g	1950.34	1016.72	0.9398	0.00046764	0.0011299	3466_g	hypothetical protein PMG11_03694 [Penicillium brasilianum]
3467_g	658.062	81.077	3.0209	7.5069e-13	4.9218e-12	3467_g	hypothetical protein PMG11_03693 [Penicillium brasilianum]
3471_g	4154.78	1824.6	1.1872	7.9618e-06	2.5238e-05	3471_g	Putative Adenylyl cyclase-associated protein [Penicillium brasilianum]
3473_g	1269.1	644.748	0.977	0.022963	0.039887	3473_g	hypothetical protein PMG11_03687 [Penicillium brasilianum]
3478_g	398.627	183.414	1.1199	0.00014334	0.0003771	3478_g	hypothetical protein PMG11_03683 [Penicillium brasilianum]
3483_g	440.619	219.959	1.0023	0.00060127	0.0014281	3483_g	hypothetical protein PMG11_03677 [Penicillium brasilianum]
3485_g	1540.56	380.863	2.0161	3.481e-13	2.3407e-12	3485_g	Putative Remark: C-terminus is 254 aa shorter than soluble epoxide hydrolase [Penicillium brasilianum]
3489_g	804.882	239.006	1.7517	1.2706e-09	6.188e-09	3489_g	Protein kinase-like domain [Penicillium camemberti]
3490_g	241.85	53.4512	2.1778	1.304e-10	7.0591e-10	-	-
3492_g	9822.83	4667.02	1.0736	4.6019e-05	0.00013032	3492_g	glycogen phosphorylase [Aspergillus lentulus]
3493_g	243.671	108.418	1.1683	0.00024198	0.00061375	-	-
3494_g	6197.45	2800.57	1.146	1.6803e-05	5.0917e-05	3494_g	hypothetical protein PMG11_07881 [Penicillium brasilianum]
3497_g	1861.76	1.24006	10.552	5.2791e-26	7.4915e-25	3497_g	hypothetical protein THAR02_01555 [Trichoderma harzianum]
3506_g	26.4586	7.80435	1.7614	0.016077	0.028801	-	-
3508_g	262.94	160.365	0.71338	0.023426	0.04063	3508_g	Short-chain dehydrogenase/reductase SDR [Penicillium expansum]
350_g	1961.18	1.68554	10.184	2.6344e-102	6.6412e-100	350_g	hypothetical protein FOQG_17942 [Fusarium oxysporum f. sp. raphani 54005]
3510_g	17.8218	4.32494	2.0429	0.010848	0.020272	3510_g	hyaluronan synthase [Aspergillus kawachii IFO 4308]
3512_g	944.023	14.7211	6.0029	4.3446e-59	2.3871e-57	3512_g	Ankyrin repeat-containing protein [Glarea lozoyensis ATCC 20868]
3513_g	5530.95	1413.99	1.9678	4.4968e-13	3.0034e-12	3513_g	hypothetical protein PMG11_07624 [Penicillium brasilianum]
3516_g	155.523	68.1363	1.1906	0.00074292	0.0017373	3516_g	hypothetical protein PMG11_07621 [Penicillium brasilianum]
3517_g	842.321	150.716	2.4825	4.1593e-17	3.6829e-16	3517_g	Putative DUF907 domain protein [Penicillium brasilianum]
3519_g	1618.79	38.5086	5.3936	8.4655e-58	4.4607e-56	3519_g	nuclear migration protein nudF [Uncinocarpus reesii 1704]
352_g	20.5878	0.310015	6.0533	6.7214e-07	2.4274e-06	352_g	multicopper oxidase [Lepidopterella palustris CBS 459.81]
3533_g	3743.7	893.928	2.0662	8.3367e-14	5.8731e-13	3533_g	hypothetical protein PMG11_07604 [Penicillium brasilianum]
3534_g	5676.77	2668.12	1.0892	0.0042582	0.0086599	3534_g	ammonium transporter, putative [Talaromyces marneffei ATCC 18224]
3542_g	353.63	192.53	0.87715	0.0032527	0.0067682	3542_g	hypothetical protein PMG11_08011 [Penicillium brasilianum]
3545_g	862.899	296.659	1.5404	6.7905e-08	2.7454e-07	3545_g	hypothetical protein PMG11_08018 [Penicillium brasilianum]
3547_g	3195.26	1212.14	1.3984	1.7967e-07	6.935e-07	3547_g	Putative Endosomal cargo receptor [Penicillium brasilianum]
3557_g	652.071	347.7	0.90719	0.0013509	0.0030227	3557_g	hypothetical protein PDE_04235 [Penicillium oxalicum 114-2]
3560_g	1336.75	201.834	2.7275	1.3184e-20	1.4244e-19	3560_g	Zn(2)-C6 fungal-type DNA-binding domain [Penicillium roqueforti FM164]
3564_g	18935.9	3652.4	2.3742	6.3443e-09	2.8711e-08	3564_g	hypothetical protein PMG11_06174 [Penicillium brasilianum]
3565_g	21416	10808.5	0.98653	0.0084708	0.016147	3565_g	CHS4 [Penicillium digitatum]
356_g	476.697	288.546	0.72427	0.010721	0.02006	356_g	acetoacetate-CoA ligase [Exophiala xenobiotica]
3573_g	115.469	0	Inf	2.7676e-24	3.6198e-23	3573_g	hypothetical protein ASPNIDRAFT_41833 [Aspergillus niger ATCC 1015]
3577_g	17.8052	1.64832	3.4332	0.00029702	0.00074323	3577_g	carboxylesterase [Aspergillus niger CBS 513.88]
3578_g	186.757	32.7364	2.5122	4.5057e-12	2.7639e-11	3578_g	ankyrin repeat protein [Histoplasma capsulatum H88]
3589_g	398.62	244.089	0.70761	0.012351	0.022746	3589_g	Nucleic acid-binding, OB-fold [Penicillium expansum]
3597_g	27.413	2.32938	3.5568	9.0965e-06	2.8644e-05	3597_g	Putative Beta-galactosidase [Penicillium brasilianum]
3598_g	310.106	0	Inf	1.5375e-43	4.5758e-42	3598_g	hypothetical protein ATEG_03432 [Aspergillus terreus NIH2624]
3599_g	9.27433	0	Inf	0.00060111	0.001428	3599_g	predicted protein [Aspergillus terreus NIH2624]
35_g	74.6935	17.0151	2.1342	0.00086261	0.0019941	35_g	Alpha/beta hydrolase fold-3 [Penicillium expansum]
3603_g	8.86907	0	Inf	0.00080906	0.0018787	3603_g	hypothetical protein MMYC01_204836 [Madurella mycetomatis]
3605_g	16.6734	0	Inf	0.0038403	0.0078885	3605_g	Trichothecene 3-O-acetyltransferase [Madurella mycetomatis]
3607_g	12.8675	0	Inf	3.3474e-05	9.6952e-05	3607_g	enoylreductaselike [Aspergillus parasiticus SU-1]
3609_g	92.442	0	Inf	5.2437e-26	7.4495e-25	3609_g	conserved hypothetical protein [Aspergillus terreus NIH2624]
3610_g	8.31655	0	Inf	0.0013303	0.0029808	3610_g	putative sterigmatocystin biosynthesis P450 monooxygenase STCB [Madurella mycetomatis]
3611_g	23.2673	0	Inf	1.2221e-08	5.3607e-08	3611_g	predicted protein [Aspergillus terreus NIH2624]
3612_g	15.8064	0	Inf	4.7611e-06	1.5564e-05	3612_g	predicted protein [Aspergillus terreus NIH2624]
3613_g	1259.9	568.643	1.1477	0.007867	0.015105	3613_g	hypothetical protein ARAM_002233 [Aspergillus rambellii]
3615_g	1132.07	539.41	1.0695	0.022329	0.038874	3615_g	hypothetical protein ACN38_g234 [Penicillium nordicum]
3619_g	5894.38	2989.8	0.97929	0.0002752	0.00069093	3619_g	Putative Dynein heavy chain, cytoplasmic [Penicillium brasilianum]
362_g	109.053	49.804	1.1307	0.010075	0.018966	362_g	hypothetical protein PDE_04991 [Penicillium oxalicum 114-2]
3638_g	8.02624	0	Inf	0.001717	0.003759	-	-
363_g	445.503	275.088	0.69554	0.01563	0.028082	363_g	hypothetical protein PMG11_02223 [Penicillium brasilianum]
3640_g	302.134	109.238	1.4677	2.5726e-06	8.7087e-06	3640_g	Acyl transferase/acyl hydrolase/lysophospholipase [Penicillium expansum]
3642_g	90.9112	23.7467	1.9367	3.1329e-06	1.0489e-05	3642_g	hypothetical protein PEXP_102390 [Penicillium expansum]
3643_g	10.9238	0.310015	5.139	0.00076434	0.0017835	3643_g	Proline racemase [Penicillium expansum]
3646_g	1720.82	1040.7	0.72553	0.0072574	0.014031	3646_g	PWWP [Penicillium roqueforti FM164]
3647_g	419.721	11.1861	5.2296	3.3671e-38	8.0019e-37	3647_g	hypothetical protein ACN42_g5492 [Penicillium freii]
3649_g	3186.96	1651.82	0.94812	0.0003402	0.00084146	3649_g	Putative Cell-cycle checkpoint serine-threonine kinase (Eurofung) [Penicillium brasilianum]
3650_g	3413.35	1963.22	0.79796	0.0024442	0.0052183	3650_g	Putative Cytochrome P450, family 51 (Sterol 14-demethylase) [Penicillium brasilianum]
3653_g	1471.26	922.506	0.67342	0.01234	0.022731	3653_g	Putative Kinesin family protein [Penicillium brasilianum]
3662_g	76.1902	7.02536	3.439	1.3461e-11	7.9607e-11	3662_g	Aminoglycoside phosphotransferase [Penicillium griseofulvum]
366_g	270.23	0	Inf	2.5638e-41	6.8959e-40	366_g	short chain dehydrogenase [Aspergillus parasiticus SU-1]
3674_g	11.2982	1.97175	2.5185	0.017242	0.03067	-	-
3675_g	22.6394	1.95314	3.535	3.6862e-05	0.00010603	-	-
3676_g	140.616	69.2113	1.0227	0.0033722	0.0069907	3676_g	hypothetical protein ACN42_g1261 [Penicillium freii]
3679_g	368.988	104.559	1.8193	4.7459e-08	1.9557e-07	3679_g	hypothetical protein NECHADRAFT_48560 [[Nectria] haematococca mpVI 77-13-4]
367_g	20.0794	0	Inf	1.322e-07	5.1693e-07	367_g	Acyl transferase/acyl hydrolase/lysophospholipase [Penicillium expansum]
3680_g	1078.59	64.5534	4.0625	7.398e-15	5.6888e-14	3680_g	hypothetical protein PFICI_14765 [Pestalotiopsis fici W106-1]
3681_g	7.76825	0	Inf	0.0025165	0.0053568	3681_g	hypothetical protein BAUCODRAFT_31636, partial [Baudoinia panamericana UAMH 10762]
3682_g	33.5323	0	Inf	1.6035e-09	7.7445e-09	3682_g	hypothetical protein ANI_1_2256104 [Byssochlamys spectabilis No. 5]
3683_g	137.846	75.0671	0.8768	0.0098003	0.018489	3683_g	unnamed protein product [Penicillium camemberti]
3689_g	295.144	88.6955	1.7345	4.1658e-08	1.7283e-07	3689_g	specific transcription factor domain protein [Aspergillus parasiticus SU-1]
3691_g	48.0735	1.67213	4.8455	0.00050468	0.0012147	-	-
3697_g	1625.59	379.491	2.0988	1.1266e-13	7.8551e-13	3697_g	hypothetical protein PMG11_04502 [Penicillium brasilianum]
3700_g	35.0943	5.83291	2.5889	3.2143e-05	9.335e-05	-	-
3703_g	46.7224	12.0872	1.9506	0.00017845	0.00046257	-	-
3716_g	46.6304	22.2606	1.0668	0.023323	0.040467	3716_g	unnamed protein product [Penicillium camemberti]
3729_g	91.9706	30.9697	1.5703	0.0025499	0.0054179	3729_g	hypothetical protein PDE_00667 [Penicillium oxalicum 114-2]
3735_g	49.3824	13.3324	1.8891	0.00019191	0.00049527	3735_g	hypothetical protein PV09_06159 [Verruconis gallopava]
3736_g	1306.68	0	Inf	6.234e-65	4.1964e-63	3736_g	hypothetical protein TCE0_060f19314 [Talaromyces cellulolyticus]
3742_g	2524.98	777.082	1.7001	5.788e-10	2.9367e-09	3742_g	methionine synthase, vitamin-B12 independent [Aspergillus niger CBS 513.88]
3745_g	80.3566	32.2598	1.3167	0.00084717	0.0019601	3745_g	Cell wall glucanase, putative [Penicillium digitatum Pd1]
3762_g	1513.87	701.571	1.1096	4.2496e-05	0.00012101	3762_g	hypothetical protein PDE_05731 [Penicillium oxalicum 114-2]
3766_g	843.77	120.274	2.8105	1.5188e-20	1.6368e-19	3766_g	Putative Thermophilic desulfurizing enzyme family protein [Penicillium brasilianum]
3767_g	35.9451	1.81279	4.3095	7.1924e-09	3.239e-08	3767_g	conserved hypothetical protein [Aspergillus terreus NIH2624]
3773_g	3802.19	1934.35	0.97498	0.00048173	0.0011625	3773_g	hypothetical protein PMG11_01518 [Penicillium brasilianum]
3776_g	1570.01	1008.53	0.63852	0.018111	0.0321	3776_g	Putative Ribitol kinase [Penicillium brasilianum]
3783_g	4992.14	1469.78	1.7641	0.014017	0.025497	3783_g	Pc13g05660 [Penicillium rubens Wisconsin 54-1255]
3789_g	5.02454	0	Inf	0.020483	0.035957	3789_g	hypothetical protein ANO11243_009510 [fungal sp. No.11243]
378_g	4631.91	2582.49	0.84285	0.0016348	0.0035978	378_g	Putative P-type ATPase [Penicillium brasilianum]
3792_g	5420.66	3205.97	0.75771	0.0039828	0.0081513	3792_g	Ras small GTPase, Ras type [Penicillium camemberti]
3794_g	3851.87	1838.38	1.0671	5.0406e-05	0.00014209	3794_g	Putative C-4 methylsterol oxidase [Penicillium brasilianum]
3795_g	461.388	82.8306	2.4777	8.9667e-14	6.2894e-13	3795_g	Uncharacterized protein T310_2108 [Rasamsonia emersonii CBS 393.64]
3796_g	1460.09	153.091	3.2536	7.2275e-19	7.0827e-18	3796_g	putative cytochrome P450 49a1 [Talaromyces islandicus]
3797_g	1081.68	379.146	1.5124	7.8001e-08	3.129e-07	3797_g	hypothetical protein PISL3812_09039 [Talaromyces islandicus]
3800_g	61.7568	30.1047	1.0366	0.014606	0.026469	3800_g	acyl-CoA desaturase [Rhinocladiella mackenziei CBS 650.93]
3801_g	531.087	24.0307	4.466	7.1153e-13	4.6746e-12	3801_g	putative Rossmann fold nucleotide-binding protein [Aspergillus oryzae 3.042]
3804_g	1566.83	917.212	0.77252	0.0038619	0.0079254	3804_g	hypothetical protein AUD_0079 [Aspergillus udagawae]
3805_g	206.534	46.2427	2.1591	7.0655e-10	3.5652e-09	3805_g	hypothetical protein EURHEDRAFT_417104 [Aspergillus ruber CBS 135680]
3806_g	383.963	182.494	1.0731	0.00032082	0.0007972	3806_g	hypothetical protein PMG11_00682 [Penicillium brasilianum]
3809_g	4702.03	3045.24	0.62673	0.015746	0.028271	3809_g	Putative CBS and domain-containing protein [Penicillium brasilianum]
380_g	9019.82	3378.15	1.4169	1.1414e-07	4.4918e-07	380_g	Putative Myosin-2 [Penicillium brasilianum]
3812_g	1636.78	764.449	1.0984	4.9742e-05	0.00014037	3812_g	hypothetical protein PMG11_00680 [Penicillium brasilianum]
3815_g	857.254	301.846	1.5059	7.1559e-08	2.8814e-07	3815_g	hypothetical protein PDE_08199 [Penicillium oxalicum 114-2]
3816_g	138.224	27.1122	2.35	1.2334e-09	6.0248e-09	3816_g	predicted protein [Aspergillus terreus NIH2624]
3817_g	202.542	2.24455	6.4957	3.4261e-32	6.4212e-31	3817_g	Protein of unknown function DUF3632 [Penicillium expansum]
3818_g	22.7831	0	Inf	1.8587e-08	7.9924e-08	3818_g	Guanine-specific ribonuclease N1/T1 [Penicillium griseofulvum]
3820_g	461	287.627	0.68057	0.019392	0.034168	3820_g	hypothetical protein CHGG_10876 [Chaetomium globosum CBS 148.51]
3821_g	206.952	7.14741	4.8557	5.5013e-28	8.5942e-27	3821_g	NAD(P)-binding domain [Penicillium roqueforti FM164]
3822_g	272.449	124.942	1.1247	0.00023501	0.00059774	3822_g	hypothetical protein PMG11_03510 [Penicillium brasilianum]
3823_g	444.806	99.6977	2.1575	2.406e-12	1.5134e-11	3823_g	hypothetical protein AFLA70_280g001561 [Aspergillus flavus AF70]
3829_g	390.711	80.1454	2.2854	5.3793e-13	3.5724e-12	3829_g	hypothetical protein PMG11_00732 [Penicillium brasilianum]
3832_g	129.429	18.567	2.8013	5.5647e-12	3.394e-11	-	-
3835_g	857.523	559.462	0.61614	0.024604	0.042398	3835_g	hypothetical protein PMG11_00727 [Penicillium brasilianum]
383_g	1645.42	496.722	1.7279	4.0491e-10	2.0841e-09	383_g	hypothetical protein PMG11_01045 [Penicillium brasilianum]
3841_g	167.125	5.49909	4.9256	1.8123e-26	2.6418e-25	3841_g	Putative MFS transporter [Penicillium brasilianum]
3842_g	310.871	76.4387	2.0239	1.4323e-09	6.9467e-09	3842_g	Putative Alpha-glucosidase [Penicillium brasilianum]
3852_g	3711.64	648.129	2.5177	3.443e-19	3.4395e-18	3852_g	hypothetical protein ALT_1027 [Aspergillus lentulus]
3853_g	16.0122	0	Inf	3.119e-06	1.0451e-05	-	-
3860_g	187.204	48.1569	1.9588	2.3123e-05	6.8761e-05	3860_g	hypothetical protein V491_00864 [Pseudogymnoascus sp. VKM F-3775]
3861_g	672.44	109.132	2.6233	7.8517e-18	7.3471e-17	3861_g	hypothetical protein AKAW_00699 [Aspergillus kawachii IFO 4308]
3862_g	52.1526	0	Inf	7.6244e-17	6.6414e-16	-	-
3864_g	47.037	10.4779	2.1664	5.8086e-05	0.00016193	3864_g	polyamine transporter [Byssochlamys spectabilis No. 5]
386_g	1005.77	651.416	0.62666	0.018794	0.033223	386_g	Putative Cell cycle control protein cwf14 [Penicillium brasilianum]
3870_g	2008.98	1162.39	0.78937	0.0023061	0.004945	3870_g	Putative 3-ketoacyl-CoA thiolase [Penicillium brasilianum]
3872_g	112.235	25.4993	2.138	8.5861e-08	3.4283e-07	3872_g	hypothetical protein PFICI_04808 [Pestalotiopsis fici W106-1]
3877_g	463.367	243.771	0.92663	0.0012145	0.0027378	3877_g	Putative Stress responsive A/B barrel domain protein [Aspergillus calidoustus]
3879_g	400.577	113.969	1.8134	3.9136e-09	1.8113e-08	3879_g	Putative Endoglucanase IV [Penicillium brasilianum]
3893_g	490.088	272.955	0.84438	0.0027365	0.0057743	3893_g	Zinc/iron permease [Penicillium expansum]
3895_g	1348.16	718.248	0.90844	0.00076488	0.0017844	3895_g	hypothetical protein PMG11_02760 [Penicillium brasilianum]
3896_g	3012.6	1674.12	0.84761	0.0017492	0.0038222	3896_g	Putative Dual-specificity tyrosine-phosphorylation regulated kinase [Penicillium brasilianum]
3897_g	253.912	0.991072	8.0011	2.9686e-45	9.3546e-44	3897_g	hypothetical protein ANOM_001258 [Aspergillus nomius NRRL 13137]
3898_g	77.0769	0	Inf	1.1121e-22	1.3426e-21	3898_g	nucleoside-diphosphate-sugar epimerase family protein [Aspergillus nomius NRRL 13137]
3899_g	37.9523	0	Inf	5.5189e-13	3.6594e-12	3899_g	nmrA-like family protein [Aspergillus ruber CBS 135680]
38_g	1243.3	537.864	1.2089	5.7365e-05	0.00016009	38_g	hypothetical protein PMG11_09807 [Penicillium brasilianum]
3911_g	146.101	55.7989	1.3887	9.6504e-05	0.00026017	3911_g	hypothetical protein VHEMI04532 [Torrubiella hemipterigena]
3914_g	70.0665	0	Inf	3.0198e-21	3.3471e-20	3914_g	hypothetical protein ACN42_g2879 [Penicillium freii]
391_g	1978.75	222.69	3.1515	6.2428e-27	9.2791e-26	391_g	hypothetical protein ARAM_006684 [Aspergillus rambellii]
3920_g	2401.63	385.921	2.6376	2.0666e-20	2.2087e-19	3920_g	hypothetical protein ALT_5411 [Aspergillus lentulus]
3921_g	537.792	292.623	0.87801	0.0023061	0.004945	3921_g	aflatoxin biosynthesis regulatory protein [Aspergillus udagawae]
3924_g	13.8776	0.328625	5.4002	8.7673e-05	0.00023741	3924_g	hypothetical protein PMG11_10612 [Penicillium brasilianum]
3925_g	1367.33	830.259	0.71973	0.00698	0.013546	3925_g	hypothetical protein PDE_07619 [Penicillium oxalicum 114-2]
3929_g	398.746	29.3715	3.763	9.5565e-28	1.4662e-26	3929_g	n-alkane-inducible cytochrome P450 [Aspergillus fischeri NRRL 181]
[truncated: 2,359 more rows]

## Sheet: WFS vs SFS.DEG_down
TABLE S1 The differentially expressed genes (DEGs) of weevil-farming strain (WFS) and soil free-living strain (SFS) of Penicillium herquei
Gene_id	readcount_WFS	readcount_SFS	log2FoldChange	pval	padj	gene_name	NR_Description
10000_g	548.497	1216.45	-1.1491	2.6789e-05	7.8726e-05	10000_g	hypothetical protein PGRI_014990 [Penicillium griseofulvum]
10001_g	532.324	930.488	-0.80568	0.0032189	0.0067032	10001_g	hypothetical protein PDE_00862 [Penicillium oxalicum 114-2]
10002_g	180.766	660.331	-1.8691	1.7527e-10	9.3818e-10	10002_g	Pc21g04630 [Penicillium rubens Wisconsin 54-1255]
10003_g	7448.04	11350.5	-0.60782	0.025504	0.043815	-	-
10005_g	406.725	1097.88	-1.4326	2.6589e-07	1.0069e-06	10005_g	Protein of unknown function DUF602 [Penicillium camemberti]
10009_g	382.688	733.732	-0.93909	0.00090531	0.0020871	10009_g	Putative 3-ketoacyl-CoA thiolase B [Penicillium brasilianum]
1000_g	5416.71	8343.48	-0.62323	0.015298	0.027558	1000_g	hypothetical protein PDE_05313 [Penicillium oxalicum 114-2]
10010_g	624.166	1125.31	-0.85033	0.001756	0.0038364	10010_g	hypothetical protein PMG11_03378 [Penicillium brasilianum]
10017_g	119.446	262.048	-1.1335	0.00026571	0.00066894	10017_g	Fungal transcriptional regulatory protein, N-terminal [Penicillium camemberti]
1001_g	1662.91	3302.46	-0.98983	0.00019175	0.00049495	1001_g	hypothetical protein PDE_05314 [Penicillium oxalicum 114-2]
10020_g	2.61177	13.2424	-2.3421	0.013432	0.024507	10020_g	hypothetical protein Z519_01032 [Cladophialophora bantiana CBS 173.52]
1002_g	2153.95	4958.33	-1.2029	7.1002e-06	2.2686e-05	1002_g	hypothetical protein ACN42_g3212 [Penicillium freii]
10033_g	1561.72	5598.2	-1.8418	0.0067198	0.013098	10033_g	Putative Flavohemoprotein [Penicillium brasilianum]
10034_g	476.489	30334	-5.9923	3.4638e-77	3.5066e-75	10034_g	Putative Aquaporin [Penicillium brasilianum]
10041_g	354.575	1241.15	-1.8075	2.887e-05	8.436e-05	10041_g	putative siderochrome-iron transporter protein [Phaeoacremonium minimum UCRPA7]
10042_g	702.568	1891.59	-1.4289	1.522e-07	5.9245e-07	10042_g	hypothetical protein PMG11_04854 [Penicillium brasilianum]
10043_g	799.506	1257.73	-0.65364	0.015925	0.028564	10043_g	hypothetical protein PMG11_04860 [Penicillium brasilianum]
10046_g	54.1366	131.546	-1.2809	0.00037599	0.00092273	10046_g	NAD(P)-binding domain [Penicillium roqueforti FM164]
10047_g	1810.52	2690.69	-0.57157	0.029455	0.049797	10047_g	hypothetical protein PMG11_02456 [Penicillium brasilianum]
10057_g	9540.2	15774.6	-0.72551	0.0054291	0.010797	10057_g	Putative Fructose-bisphosphate aldolase [Penicillium brasilianum]
10058_g	657.834	1437.31	-1.1276	3.055e-05	8.8964e-05	10058_g	Peptidase C19, ubiquitin carboxyl-terminal hydrolase 2 [Penicillium camemberti]
10060_g	266.212	3086.65	-3.5354	1.6263e-33	3.1777e-32	-	-
10061_g	1233.86	3156.94	-1.3553	3.8855e-07	1.4413e-06	10061_g	hypothetical protein PMG11_02602 [Penicillium brasilianum]
10062_g	1392.97	2522.18	-0.85651	0.0010811	0.0024627	10062_g	hypothetical protein PMG11_02601 [Penicillium brasilianum]
10067_g	19.3308	96.6458	-2.3218	4.5357e-08	1.8709e-07	-	-
10069_g	3466.81	13001.2	-1.907	1.7671e-12	1.1242e-11	10069_g	hypothetical protein PMG11_00345 [Penicillium brasilianum]
10077_g	1128.04	2321.15	-1.041	9.2781e-05	0.00025082	10077_g	hypothetical protein PMG11_03596 [Penicillium brasilianum]
10079_g	417.692	781.097	-0.90306	0.0012254	0.0027602	10079_g	Putative Cation efflux family protein family [Penicillium brasilianum]
10080_g	1423.07	7986.99	-2.4886	1.4403e-19	1.4674e-18	10080_g	Zinc finger, RING-type [Penicillium griseofulvum]
10081_g	865.569	1892.29	-1.1284	2.9984e-05	8.7416e-05	10081_g	hypothetical protein PDE_00733 [Penicillium oxalicum 114-2]
10084_g	502.645	1568.56	-1.6418	2.4876e-09	1.1805e-08	10084_g	Domain of unknown function DUF676, lipase-like [Penicillium roqueforti FM164]
10089_g	8116.92	18529.1	-1.1908	4.9672e-06	1.6188e-05	10089_g	Putative Arrestin domain protein [Penicillium brasilianum]
10092_g	22.9138	180.187	-2.9752	4.2128e-15	3.3087e-14	10092_g	hypothetical protein PMG11_09770 [Penicillium brasilianum]
10093_g	77.406	296.342	-1.9367	2.3743e-09	1.1302e-08	10093_g	leptomycin B resistance protein pmd1 [Aspergillus lentulus]
10094_g	9.33793	41.9255	-2.1667	0.00045387	0.0011002	10094_g	hypothetical protein SS1G_04250 [Sclerotinia sclerotiorum 1980 UF-70]
10098_g	991.273	2825.73	-1.5113	1.8506e-08	7.9602e-08	10098_g	Putative DNA excision repair protein Rad2 [Penicillium brasilianum]
10108_g	189.014	454.229	-1.2649	1.5266e-05	4.6598e-05	10108_g	Transcriptional regulator TACO1-like, domain 2 [Penicillium expansum]
10111_g	368.692	750.027	-1.0245	0.00024621	0.00062362	10111_g	Putative Short chain dehydrogenase/reductase family protein [Penicillium brasilianum]
10114_g	118.961	219.42	-0.8832	0.0058232	0.011513	10114_g	Putative Killer toxin sensitivity protein [Penicillium brasilianum]
10121_g	269.934	449.249	-0.73491	0.011599	0.021523	10121_g	hypothetical protein PMG11_07286 [Penicillium brasilianum]
10122_g	1484.9	3395.31	-1.1932	5.8733e-05	0.00016356	10122_g	unnamed protein product [Penicillium camemberti]
10123_g	1269.94	1969.66	-0.63319	0.015995	0.028678	10123_g	Dcp2, box A [Penicillium camemberti]
10126_g	614.819	940.886	-0.61386	0.02585	0.044307	10126_g	hypothetical protein PMG11_07289 [Penicillium brasilianum]
10127_g	320.041	539.042	-0.75214	0.0080154	0.015367	10127_g	hypothetical protein ACN42_g3437 [Penicillium freii]
10131_g	254.118	607.767	-1.258	0.00096324	0.0022103	10131_g	Putative Isopenicillin N synthase [Penicillium brasilianum]
10132_g	313.153	571.577	-0.86808	0.016514	0.029489	10132_g	Putative Isopenicillin N synthase [Penicillium brasilianum]
10134_g	671.511	2058.44	-1.6161	3.9913e-07	1.4797e-06	10134_g	hypothetical protein OIDMADRAFT_161694 [Oidiodendron maius Zn]
10142_g	50.2242	160.599	-1.677	1.5574e-06	5.419e-06	10142_g	hypothetical protein A1O3_03640 [Capronia epimyces CBS 606.96]
10144_g	39.0986	627.988	-4.0055	3.0384e-33	5.892e-32	10144_g	Pc16g07140 [Penicillium rubens Wisconsin 54-1255]
10145_g	211.594	1364.38	-2.6889	1.2499e-20	1.3515e-19	10145_g	hypothetical protein VE00_10116 [Pseudogymnoascus sp. WSF 3629]
10146_g	15.8775	47.972	-1.5952	0.0013041	0.0029293	10146_g	CMGC/SRPK protein kinase [Trichophyton interdigitale H6]
10147_g	52.5367	227.73	-2.1159	4.0829e-10	2.0997e-09	10147_g	hypothetical protein PMG11_08217 [Penicillium brasilianum]
10149_g	291.762	873.07	-1.5813	6.0478e-08	2.4606e-07	10149_g	Protein of unknown function DUF125, transmembrane [Penicillium camemberti]
10163_g	400.382	675.459	-0.75449	0.006762	0.013171	10163_g	Putative 3-hydroxyisobutyrate dehydrogenase [Penicillium brasilianum]
10165_g	810.527	2141.09	-1.4014	2.1176e-07	8.098e-07	10165_g	N-acetyltransferase family protein, putative [Talaromyces stipitatus ATCC 10500]
10166_g	132.056	375.025	-1.5058	0.00033514	0.0008299	10166_g	hypothetical protein ZTR_07515 [Talaromyces verruculosus]
10167_g	15.2688	102.824	-2.7515	5.7628e-08	2.3529e-07	10167_g	Ankyrin repeat-containing domain [Penicillium roqueforti FM164]
1016_g	8517.6	17645.9	-1.0508	7.2141e-05	0.00019802	1016_g	cyclophilin-like peptidyl prolyl cis-trans isomerase [Aspergillus niger]
10170_g	35.3249	186.167	-2.3978	1.9055e-11	1.1121e-10	10170_g	alpha/beta-Hydrolase [Glarea lozoyensis ATCC 20868]
10173_g	1347.57	2189.4	-0.70017	0.0082168	0.015714	10173_g	Putative Splicing factor 3a, subunit 1 [Penicillium brasilianum]
10175_g	438.964	843.996	-0.94313	0.00066092	0.0015577	10175_g	hypothetical protein PDE_01590 [Penicillium oxalicum 114-2]
10201_g	172.186	514.997	-1.5806	7.5587e-08	3.0379e-07	10201_g	hypothetical protein PMG11_06701 [Penicillium brasilianum]
10206_g	50.5341	191.821	-1.9244	2.2151e-08	9.4554e-08	10206_g	cellobiohydrolase precursor [Penicillium glabrum]
10207_g	119.975	422.507	-1.8162	2.5594e-09	1.212e-08	10207_g	hypothetical protein PMG11_06624 [Penicillium brasilianum]
10208_g	623.467	1434.1	-1.2018	8.9433e-06	2.8196e-05	10208_g	hypothetical protein PMG11_06623 [Penicillium brasilianum]
10209_g	71.2938	143.449	-1.0087	0.0031336	0.0065415	10209_g	Putative Metal-dependent amidase/aminoacylase/carboxypeptidase [Penicillium brasilianum]
10210_g	8.20479	106.674	-3.7006	1.6532e-13	1.136e-12	10210_g	hypothetical protein PMG11_06621 [Penicillium brasilianum]
10211_g	227.976	1218.94	-2.4187	3.3168e-17	2.9676e-16	10211_g	hypothetical protein PDE_07939 [Penicillium oxalicum 114-2]
10214_g	1353.31	2675.38	-0.98325	0.00019497	0.00050305	10214_g	Putative Component of the chromatin assembly complex (Eurofung) [Penicillium brasilianum]
10215_g	5163.93	12378	-1.2612	1.5325e-06	5.3395e-06	10215_g	hypothetical protein PMG11_02023 [Penicillium brasilianum]
10216_g	3643.28	5887.03	-0.6923	0.0085907	0.016356	10216_g	Protein png1 [Penicillium roqueforti FM164]
10219_g	167.145	377.234	-1.1744	9.0573e-05	0.00024495	10219_g	hypothetical protein PMG11_02029 [Penicillium brasilianum]
10233_g	122.383	418.916	-1.7753	5.237e-09	2.3911e-08	10233_g	hypothetical protein PMG11_00087 [Penicillium brasilianum]
10235_g	1156.84	1787.02	-0.62737	0.019124	0.033771	10235_g	hypothetical protein PMG11_00088 [Penicillium brasilianum]
10246_g	3.60978	14.7101	-2.0268	0.026377	0.045128	10246_g	Nucleoside phosphorylase [Penicillium camemberti]
10265_g	208.129	2463.79	-3.5653	2.2054e-33	4.2963e-32	10265_g	hypothetical protein PMG11_09104 [Penicillium brasilianum]
10266_g	84.4375	232.732	-1.4627	4.895e-06	1.5957e-05	10266_g	hypothetical protein PMG11_09103 [Penicillium brasilianum]
1026_g	2034.88	4358.32	-1.0988	3.3015e-05	9.569e-05	1026_g	Putative Glutathione S-transferase [Penicillium brasilianum]
10271_g	1316.69	2261.93	-0.78064	0.0032466	0.0067576	10271_g	hypothetical protein PMG11_07583 [Penicillium brasilianum]
10276_g	1125.72	1933.3	-0.78022	0.0031196	0.0065164	10276_g	hypothetical protein PMG11_07579 [Penicillium brasilianum]
10280_g	3823.32	10912.7	-1.5131	1.3239e-08	5.7755e-08	10280_g	Putative 60S ribosomal protein L35 [Aspergillus calidoustus]
10283_g	110.712	425.985	-1.944	1.4517e-06	5.0732e-06	10283_g	Pc12g06410 [Penicillium rubens Wisconsin 54-1255]
10285_g	195.895	700.946	-1.8392	0.0001242	0.00032966	10285_g	hypothetical protein PMG11_07393 [Penicillium brasilianum]
10286_g	309.767	1329.01	-2.1011	9.5018e-14	6.6611e-13	10286_g	hypothetical protein ACN42_g9566 [Penicillium freii]
10287_g	643.095	1054.07	-0.71287	0.0087712	0.016665	10287_g	Alpha-1,2-mannosyltransferase (Alg2), putative [Penicillium digitatum Pd1]
10288_g	134.724	769.286	-2.5135	3.4919e-17	3.1156e-16	10288_g	hypothetical protein PMG11_07390 [Penicillium brasilianum]
1028_g	11815.3	44781.1	-1.9222	7.4921e-13	4.9146e-12	1028_g	Putative Permease of the major facilitator superfamily [Penicillium brasilianum]
10291_g	556.813	1272.4	-1.1923	1.2011e-05	3.7291e-05	-	-
10293_g	2644.84	3965.97	-0.58449	0.025318	0.043518	10293_g	hypothetical protein PMG11_02196 [Penicillium brasilianum]
10294_g	185.671	13859.2	-6.2219	2.2143e-80	2.4543e-78	10294_g	hypothetical protein PMG11_02194 [Penicillium brasilianum]
10295_g	4558.92	7344.52	-0.68798	0.007741	0.014888	10295_g	Putative RING-9 protein [Penicillium brasilianum]
10297_g	139.685	626.384	-2.1649	0.00032708	0.00081137	10297_g	MFS transporter [Aspergillus kawachii IFO 4308]
10303_g	2128.84	3494.81	-0.71515	0.0065838	0.012858	10303_g	Proteasome component (PCI) domain [Penicillium camemberti]
10306_g	1.57033	179.052	-6.8332	2.0937e-10	1.1119e-09	10306_g	hypothetical protein ZTR_01579 [Talaromyces verruculosus]
10307_g	783.555	1537.94	-0.97289	0.0003844	0.00094138	10307_g	hypothetical protein PMG11_08669 [Penicillium brasilianum]
10308_g	150.449	508.989	-1.7584	0.023712	0.041034	10308_g	Putative Amino acid permease [Penicillium brasilianum]
10309_g	85.1774	563.277	-2.7253	3.2312e-18	3.0728e-17	10309_g	hypothetical protein PMG11_08667 [Penicillium brasilianum]
1030_g	50.1085	5917.56	-6.8838	1.1151e-87	1.6479e-85	1030_g	Major facilitator superfamily domain, general substrate transporter [Penicillium expansum]
10313_g	682.256	1161.53	-0.76764	0.0051057	0.010223	10313_g	hypothetical protein ACN42_g7080 [Penicillium freii]
10316_g	43.7248	182.728	-2.0632	2.9072e-09	1.3666e-08	10316_g	hypothetical protein PMG11_08661 [Penicillium brasilianum]
1031_g	84.6009	311.598	-1.8809	0.0041255	0.0084219	1031_g	putative mannosyl-oligosaccharide alpha-1,2-mannosidase 1B [Phialocephala scopiformis]
10330_g	444.655	6218.96	-3.8059	1.5768e-26	2.3064e-25	10330_g	hypothetical protein PEX2_004520 [Penicillium expansum]
10331_g	3028.65	14985.9	-2.3069	1.7883e-12	1.1359e-11	10331_g	hypothetical protein AOCH_001924 [Aspergillus ochraceoroseus]
10332_g	125.007	1604.64	-3.6822	5.4242e-34	1.0796e-32	10332_g	hypothetical protein PMG11_09653 [Penicillium brasilianum]
10333_g	720.758	1268.67	-0.81573	0.0024608	0.0052468	10333_g	N amino acid transport system protein [Penicillium chrysogenum]
10334_g	371.409	568.595	-0.61439	0.028822	0.048836	10334_g	hypothetical protein PMG11_04569 [Penicillium brasilianum]
10338_g	388.788	1020.26	-1.3919	3.847e-07	1.4283e-06	10338_g	hypothetical protein PMG11_08085 [Penicillium brasilianum]
10339_g	299.923	1052.94	-1.8118	1.295e-10	7.0147e-10	10339_g	Putative Riboflavin kinase [Penicillium brasilianum]
1033_g	12.1566	92.5029	-2.9278	8.1118e-11	4.4838e-10	1033_g	O-methyltransferase B [Aspergillus niger CBS 513.88]
10340_g	1548.51	3097.5	-1.0002	0.00013999	0.00036895	10340_g	Putative Transcription activator of gluconeogenesis acuK [Penicillium brasilianum]
10342_g	2335.21	4765.74	-1.0291	0.00010775	0.00028844	10342_g	Rad21/Rec8-like protein, C-terminal [Penicillium italicum]
10346_g	602.094	964.001	-0.67904	0.012767	0.023422	10346_g	Putative Thiamin biosynthesis protein Thi-4 [Penicillium brasilianum]
10349_g	36.1358	85.6981	-1.2458	0.0017196	0.0037632	-	-
10355_g	269.029	1009.37	-1.9076	0.00014907	0.00039139	10355_g	hypothetical protein ACN38_g6696 [Penicillium nordicum]
10356_g	1071.66	1878.33	-0.8096	0.0019676	0.0042645	10356_g	Putative Triglyceride lipase-cholesterol esterase [Penicillium brasilianum]
10359_g	1039	1943.46	-0.90343	0.00078693	0.0018322	10359_g	hypothetical protein PDE_09367 [Penicillium oxalicum 114-2]
1035_g	3982.09	5929.9	-0.57448	0.025576	0.043925	1035_g	Putative Chromodomain-helicase-DNA-binding protein [Penicillium brasilianum]
10360_g	2152.79	3555.27	-0.72375	0.0049857	0.010005	10360_g	hypothetical protein ACN42_g1348 [Penicillium freii]
10362_g	163.811	411.65	-1.3294	6.5894e-06	2.1154e-05	10362_g	hypothetical protein PMG11_07403 [Penicillium brasilianum]
10366_g	616.326	1012.8	-0.71658	0.008084	0.015483	10366_g	hypothetical protein PMG11_07414 [Penicillium brasilianum]
10369_g	939.506	1709.06	-0.86323	0.0011638	0.0026338	10369_g	Putative C6 transcription factor [Penicillium brasilianum]
1036_g	3163.98	11459.4	-1.8567	6.1362e-12	3.7249e-11	1036_g	Pc12g07100 [Penicillium rubens Wisconsin 54-1255]
10374_g	582.625	924.59	-0.66625	0.013736	0.025015	10374_g	Pc06g01660 [Penicillium rubens Wisconsin 54-1255]
10375_g	7.2515	58.8106	-3.0197	1.5713e-08	6.7951e-08	10375_g	hypothetical protein PMG11_08590 [Penicillium brasilianum]
10379_g	22.6113	83.1802	-1.8792	7.781e-06	2.471e-05	10379_g	hypothetical protein PMG11_06057 [Penicillium brasilianum]
10380_g	531	843.104	-0.667	0.015549	0.027952	10380_g	Cobalamin (vitamin B12) biosynthesis CobW-like [Penicillium camemberti]
10382_g	1429.76	2330.65	-0.70496	0.0078246	0.015029	10382_g	Putative Mob1 family protein [Penicillium brasilianum]
10383_g	351.271	761.407	-1.1161	6.3859e-05	0.00017653	10383_g	Cobalamin (vitamin B12) biosynthesis CobW [Penicillium camemberti]
10385_g	2147.91	3847.79	-0.84109	0.0013239	0.0029696	10385_g	Putative Lon protease homolog, mitochondrial [Penicillium brasilianum]
10388_g	262.254	811.561	-1.6297	8.1491e-09	3.6417e-08	10388_g	hypothetical protein PMG11_00161 [Penicillium brasilianum]
10389_g	1950.63	3904.85	-1.0013	0.00014284	0.00037587	10389_g	Putative MFS transporter [Penicillium brasilianum]
10392_g	2621.69	4271.88	-0.70437	0.0066288	0.012937	10392_g	putative SWI/SNF-related matrix-associated actin-dependent regulator of chromatin subfamily A member 3-like [Penicillium chrysogenum]
10401_g	802.746	1453.19	-0.8562	0.0015497	0.003424	10401_g	Zinc finger, RING/FYVE/PHD-type [Penicillium expansum]
10402_g	240.587	470.606	-0.96796	0.00082302	0.001908	10402_g	hypothetical protein PGRI_015820 [Penicillium griseofulvum]
10403_g	540.606	3738.8	-2.7899	3.649e-23	4.5198e-22	10403_g	Translation elongation/initiation factor/Ribosomal, beta-barrel [Penicillium griseofulvum]
10405_g	3336.95	5001.29	-0.58377	0.023713	0.041034	10405_g	Putative Vacuolar protein 8 [Penicillium brasilianum]
10406_g	221.749	1120.84	-2.3376	3.9695e-16	3.3118e-15	10406_g	Putative FHA domain protein [Penicillium brasilianum]
10407_g	272.078	1156.76	-2.088	2.04e-13	1.3951e-12	10407_g	D-3-phosphoglycerate dehydrogenase [Penicillium roqueforti FM164]
10409_g	12.781	126.938	-3.312	1.4996e-14	1.1282e-13	10409_g	hypothetical protein ACN42_g4130 [Penicillium freii]
10413_g	307.998	857.169	-1.4767	1.7415e-07	6.7318e-07	10413_g	hypothetical protein PMG11_00040 [Penicillium brasilianum]
1042_g	26.4006	584.776	-4.4692	4.956e-38	1.1692e-36	1042_g	hypothetical protein PMG11_09140 [Penicillium brasilianum]
10431_g	2334.33	5096.71	-1.1266	1.4894e-05	4.5581e-05	10431_g	Putative MYB DNA-binding domain protein [Penicillium brasilianum]
10435_g	52.3758	98.7506	-0.91489	0.012847	0.023543	10435_g	unnamed protein product [Penicillium camemberti]
10436_g	5712.43	23067.7	-2.0137	6.3457e-14	4.5076e-13	10436_g	Putative cAMP-dependent protein kinase regulatory subunit [Penicillium brasilianum]
1043_g	49.0342	1662.65	-5.0835	5.9379e-54	2.7072e-52	1043_g	hypothetical protein PMG11_09138 [Penicillium brasilianum]
10442_g	1632.77	4111.66	-1.3324	4.9892e-07	1.8254e-06	10442_g	hypothetical protein PMG11_03824 [Penicillium brasilianum]
1044_g	70.5064	310.884	-2.1406	4.6834e-11	2.6386e-10	1044_g	hypothetical protein PMG11_09137 [Penicillium brasilianum]
10461_g	9.9022	37.9334	-1.9376	0.00051054	0.0012276	10461_g	Dihydrodipicolinate synthetase-like protein [Macrophomina phaseolina MS6]
10462_g	351.249	3523.28	-3.3264	1.5945e-12	1.0174e-11	10462_g	hypothetical protein PGRI_043670 [Penicillium griseofulvum]
10463_g	37.7728	89.3332	-1.2418	0.0012688	0.0028539	10463_g	hypothetical protein PDE_00571 [Penicillium oxalicum 114-2]
10468_g	6.87304	26.5398	-1.9491	0.0027261	0.0057534	-	-
10469_g	6.17365	416.962	-6.0777	1.4934e-47	5.424e-46	10469_g	Pc13g14310 [Penicillium rubens Wisconsin 54-1255]
10470_g	21.0771	140.832	-2.7402	5.1331e-12	3.1367e-11	10470_g	hypothetical protein PMG11_01110 [Penicillium brasilianum]
10475_g	195.988	311.666	-0.66924	0.021045	0.036853	10475_g	hypothetical protein PMG11_01173 [Penicillium brasilianum]
10476_g	160.718	469.285	-1.5459	0.00075014	0.0017526	10476_g	hypothetical protein PMG11_00389 [Penicillium brasilianum]
10479_g	6.84942	58.1189	-3.085	0.00042645	0.001037	10479_g	hypothetical protein PMG11_09389 [Penicillium brasilianum]
10483_g	160.107	1099.38	-2.7796	5.1728e-21	5.665e-20	10483_g	hypothetical protein PDE_05091 [Penicillium oxalicum 114-2]
10484_g	1.67762	14.7559	-3.1368	0.0017171	0.003759	10484_g	unnamed protein product [Penicillium camemberti]
10485_g	48.1639	475.246	-3.3027	9.2404e-11	5.0728e-10	10485_g	hypothetical protein PMG11_02384 [Penicillium brasilianum]
10488_g	92.3982	212.164	-1.1992	0.00015525	0.00040661	10488_g	Pc22g20780 [Penicillium rubens Wisconsin 54-1255]
10492_g	277.754	524.479	-0.91708	0.0079764	0.015297	10492_g	Domain of unknown function DUF3533 [Penicillium roqueforti FM164]
10493_g	6.2011	82.8784	-3.7404	2.5989e-09	1.2288e-08	-	-
10498_g	1748.45	7850.89	-2.1668	1.5302e-15	1.235e-14	10498_g	hypothetical protein PMG11_01262 [Penicillium brasilianum]
1049_g	475.208	1014.75	-1.0945	8.0327e-05	0.0002189	1049_g	hypothetical protein PMG11_05422 [Penicillium brasilianum]
104_g	30.0014	237.71	-2.9861	6.9134e-15	5.3321e-14	104_g	hypothetical protein ASPCAL14280 [Aspergillus calidoustus]
10500_g	112.584	276.202	-1.2947	9.3591e-05	0.00025279	10500_g	hypothetical protein ASPCAL01975 [Aspergillus calidoustus]
10501_g	667.95	7639.31	-3.5156	3.0876e-34	6.2516e-33	10501_g	Amino acid/polyamine transporter I [Penicillium expansum]
10507_g	323.74	812.075	-1.3268	2.0064e-06	6.8883e-06	10507_g	hypothetical protein ANOM_009327 [Aspergillus nomius NRRL 13137]
1050_g	12.431	41.3487	-1.7339	0.0010059	0.0023032	1050_g	Putative Glutathione S-transferase [Penicillium brasilianum]
10514_g	74.0921	491.344	-2.7293	8.648e-18	8.0688e-17	10514_g	conserved hypothetical protein [Talaromyces stipitatus ATCC 10500]
1051_g	19.1064	4651.29	-7.9274	2.7349e-15	2.1759e-14	1051_g	hypothetical protein PMG11_05423 [Penicillium brasilianum]
10531_g	3249.36	5621.41	-0.79077	0.0024659	0.0052569	10531_g	Putative Bifunctional purine biosynthesis protein [Penicillium brasilianum]
10539_g	3744.24	6885.82	-0.87895	0.0006942	0.0016308	10539_g	hypothetical protein PMG11_00441 [Penicillium brasilianum]
1053_g	2619.33	4441.17	-0.76174	0.0045276	0.0091513	1053_g	Putative Calcium/calmodulin-dependent protein kinase [Penicillium brasilianum]
10543_g	3.53826	14.0846	-1.993	0.023496	0.040733	-	-
1054_g	468.859	902.903	-0.94542	0.00046085	0.0011146	1054_g	Kinesin light chain [Penicillium roqueforti FM164]
10550_g	1.28002	614.843	-8.9079	8.7497e-19	8.5418e-18	10550_g	predicted protein [Microsporum canis CBS 113480]
10551_g	3.19622	66.9562	-4.3888	0.00059454	0.0014137	10551_g	conserved hypothetical protein [Aspergillus flavus NRRL3357]
10552_g	0.310107	21.6016	-6.1222	0.029008	0.049112	10552_g	delta-9 fatty acid desaturase [Ustilaginoidea virens]
10553_g	3.90009	88.3648	-4.5019	3.8188e-10	1.9718e-09	10553_g	methyltransferase [Talaromyces cellulolyticus]
10554_g	3704.31	6017.47	-0.69995	0.0073366	0.014163	10554_g	hypothetical protein PMG11_08067 [Penicillium brasilianum]
10558_g	115.916	7668.04	-6.0477	7.0617e-76	6.7254e-74	10558_g	Alpha-hydroxy acid dehydrogenase, FMN-dependent [Penicillium camemberti]
10562_g	736.503	2042.47	-1.4716	6.1225e-08	2.4895e-07	10562_g	hypothetical protein PMG11_10495 [Penicillium brasilianum]
10567_g	309.653	557.89	-0.84933	0.0026873	0.0056808	10567_g	hypothetical protein PMG11_09287 [Penicillium brasilianum]
10574_g	6.39653	27.5449	-2.1064	0.0028934	0.0060835	10574_g	hypothetical protein PMG11_06972 [Penicillium brasilianum]
10575_g	41.1287	494.066	-3.5865	3.2599e-27	4.9078e-26	10575_g	hexose carrier protein, putative [Byssochlamys spectabilis No. 5]
10576_g	619.053	4814.81	-2.9593	9.8451e-26	1.3744e-24	10576_g	hypothetical protein PMG11_06356 [Penicillium brasilianum]
10577_g	951.025	1904.44	-1.0018	0.0005759	0.0013722	10577_g	Peptidase S10, serine carboxypeptidase [Penicillium expansum]
1057_g	664.5	1060.75	-0.67474	0.011799	0.021849	1057_g	hypothetical protein PMG11_04964 [Penicillium brasilianum]
10583_g	9.40945	49.5211	-2.3959	6.4353e-06	2.0674e-05	10583_g	Putative Amino acid transporter [Penicillium brasilianum]
10586_g	846.257	1472.46	-0.79906	0.0031479	0.0065682	10586_g	hypothetical protein PDIP_33250 [Penicillium digitatum Pd1]
10587_g	1426.96	2710.49	-0.92561	0.00044471	0.0010792	10587_g	hypothetical protein PMG11_10837 [Penicillium brasilianum]
10588_g	485.1	2113.4	-2.1232	2.0675e-14	1.5455e-13	10588_g	Putative Sulfate transporter [Penicillium brasilianum]
1058_g	126.827	257.024	-1.019	0.00095433	0.002191	-	-
10593_g	1528.35	2752.23	-0.84863	0.0011789	0.0026642	10593_g	Putative Vps15p [Penicillium brasilianum]
105_g	44.1308	484.11	-3.4555	1.3521e-25	1.8753e-24	105_g	hypothetical protein FOVG_19307 [Fusarium oxysporum f. sp. pisi HDV247]
10609_g	31.7475	789.256	-4.6358	3.3654e-42	9.4269e-41	10609_g	Transcription factor, fungi [Penicillium expansum]
1060_g	840.533	1528.68	-0.86291	0.001294	0.0029091	1060_g	Putative Aromatic amino acid aminotransferase [Penicillium brasilianum]
10610_g	0.310107	14.9152	-5.5879	0.00024487	0.00062072	10610_g	hypothetical protein PMG11_10408 [Penicillium brasilianum]
10611_g	4.92556	1323.72	-8.0701	7.552e-44	2.2686e-42	10611_g	Inosine/uridine-preferring nucleoside hydrolase domain [Penicillium roqueforti FM164]
10615_g	411.917	777.135	-0.91581	0.00077511	0.001806	10615_g	Pc22g11980 [Penicillium rubens Wisconsin 54-1255]
10618_g	49.5214	130.873	-1.402	0.001136	0.0025792	10618_g	hypothetical protein COCVIDRAFT_31423 [Bipolaris victoriae FI3]
10619_g	1385.96	3696.6	-1.4153	1.2336e-07	4.8399e-07	10619_g	hypothetical protein PMG11_10916 [Penicillium brasilianum]
1061_g	2295.3	3894.17	-0.76264	0.0040044	0.008193	1061_g	conserved hypothetical protein [Aspergillus terreus NIH2624]
10624_g	326.8	529.283	-0.69563	0.014512	0.026318	10624_g	hypothetical protein PMG11_10923 [Penicillium brasilianum]
10625_g	580.086	1507.53	-1.3778	4.0047e-07	1.4842e-06	10625_g	hypothetical protein PDE_06229 [Penicillium oxalicum 114-2]
10626_g	1345.03	6647.98	-2.3053	3.8624e-17	3.4247e-16	10626_g	Putative Ubiquitin-like modifier-activating enzyme atg7 [Penicillium brasilianum]
1062_g	290.737	706.919	-1.2818	5.5877e-06	1.8101e-05	1062_g	Uncharacterized protein EN45_095460 [Penicillium chrysogenum]
10631_g	4677.49	17281.6	-1.8854	1.752e-12	1.1151e-11	10631_g	hypothetical protein PMG11_02332 [Penicillium brasilianum]
1064_g	12.7851	148.237	-3.5354	1.8255e-05	5.5109e-05	1064_g	Putative Polygalacturonase (Fragment) [Penicillium brasilianum]
10650_g	57.9956	390.916	-2.7528	1.6816e-17	1.5432e-16	10650_g	short chain alcohol dehydrogenase [Aspergillus kawachii IFO 4308]
10651_g	4.70294	27.969	-2.5722	0.00014819	0.00038938	10651_g	hypothetical protein PDIG_49860 [Penicillium digitatum PHI26]
10662_g	3248.36	6920.41	-1.0911	2.7584e-05	8.0897e-05	10662_g	hypothetical protein PMG11_07202 [Penicillium brasilianum]
10670_g	84.3026	220.15	-1.3848	1.4639e-05	4.4845e-05	10670_g	Putative DUF1348 domain protein [Penicillium brasilianum]
10671_g	102.459	6670.07	-6.0246	1.7809e-11	1.0436e-10	10671_g	hypothetical protein PMG11_08355 [Penicillium brasilianum]
10677_g	3.97162	22.5126	-2.5029	0.00084888	0.0019637	10677_g	Putative Phosphoglycerate mutase family [Penicillium brasilianum]
10679_g	564.109	6380.74	-3.4997	3.0038e-05	8.755e-05	10679_g	Conidial pigment biosynthesis oxidase PcAbrB [Penicillium chrysogenum]
1067_g	683.908	1833.29	-1.4226	1.5113e-07	5.8863e-07	1067_g	hypothetical protein PMG11_04976 [Penicillium brasilianum]
10680_g	100.78	2244.84	-4.4773	5.4043e-07	1.9711e-06	10680_g	Pc22g06520 [Penicillium rubens Wisconsin 54-1255]
10682_g	1200.64	2565.01	-1.0952	4.019e-05	0.00011501	10682_g	hypothetical protein PMG11_07602 [Penicillium brasilianum]
10693_g	823.379	1649.66	-1.0025	0.00021955	0.00056118	10693_g	Polyketide synthase, enoylreductase [Penicillium expansum]
10703_g	1071.19	2899.31	-1.4365	9.8958e-08	3.9196e-07	10703_g	Putative Protein sds23 [Penicillium brasilianum]
10705_g	970.67	2801.84	-1.5293	1.3578e-08	5.9177e-08	10705_g	Putative Zn cluster transcription factor (Fragment) [Penicillium brasilianum]
10708_g	48.8918	137.984	-1.4968	2.3109e-05	6.8759e-05	10708_g	hypothetical protein PMG11_09873 [Penicillium brasilianum]
10709_g	150.363	567.832	-1.917	7.4254e-11	4.1186e-10	10709_g	unnamed protein product [Penicillium camemberti]
10711_g	710.955	1423.17	-1.0013	0.00022579	0.00057599	10711_g	hypothetical protein PMG11_02945 [Penicillium brasilianum]
10714_g	563.742	1286.42	-1.1903	0.0014566	0.0032378	10714_g	Putative Phospholipase/Carboxylesterase superfamily [Penicillium brasilianum]
10716_g	49.9142	2439.56	-5.611	1.2235e-63	7.7493e-62	10716_g	hypothetical protein TCE0_018r06137 [Talaromyces cellulolyticus]
10717_g	1020.64	3871.26	-1.9233	1.7814e-12	1.1327e-11	10717_g	hypothetical protein PMG11_07976 [Penicillium brasilianum]
10720_g	158.608	338.413	-1.0933	0.00023012	0.00058598	10720_g	hypothetical protein PMG11_09020 [Penicillium brasilianum]
10723_g	499.176	899.817	-0.85008	0.0020543	0.0044391	10723_g	Putative Nitrogen metabolite repression regulator NmrA [Penicillium brasilianum]
10725_g	3605.25	6442.96	-0.83762	0.0011096	0.0025233	10725_g	hypothetical protein PMG11_07241 [Penicillium brasilianum]
10730_g	108.727	463.377	-2.0915	5.363e-12	3.2725e-11	10730_g	Glycosyltransferase, ALG3 [Penicillium griseofulvum]
10731_g	94.4572	269.437	-1.5122	1.9184e-06	6.604e-06	10731_g	S1, IF1 type [Penicillium camemberti]
10739_g	859.614	2454.39	-1.5136	1.9385e-08	8.3131e-08	10739_g	hypothetical protein PMG11_08146 [Penicillium brasilianum]
10740_g	1468.02	3622.09	-1.3029	1.1948e-06	4.2052e-06	10740_g	hypothetical protein PMG11_08150 [Penicillium brasilianum]
1074_g	73.0034	188.275	-1.3668	0.00010342	0.00027752	1074_g	Pc12g12020 [Penicillium rubens Wisconsin 54-1255]
10750_g	876.436	1431.62	-0.70793	0.0087383	0.016615	10750_g	hypothetical protein PDIP_71490 [Penicillium digitatum Pd1]
10752_g	32.7132	97.3214	-1.5729	0.0098326	0.018536	-	-
10759_g	2023.55	3552.75	-0.81205	0.0020721	0.0044753	10759_g	hypothetical protein PDE_04764 [Penicillium oxalicum 114-2]
10760_g	2095.37	3527.87	-0.75159	0.0039262	0.0080459	10760_g	hypothetical protein ACN42_g2685 [Penicillium freii]
10764_g	2372.88	5172.8	-1.1243	2.0559e-05	6.1643e-05	10764_g	Putative Eukaryotic translation initiation factor 3 subunit E [Penicillium brasilianum]
10765_g	228.894	1674.27	-2.8708	4.6534e-14	3.348e-13	10765_g	hypothetical protein PDE_04759 [Penicillium oxalicum 114-2]
10773_g	241.171	1598.51	-2.7286	2.4212e-21	2.7116e-20	10773_g	Uncharacterised protein family UPF0001 [Penicillium roqueforti FM164]
10774_g	30.4941	1354.78	-5.4734	1.4417e-57	7.4741e-56	10774_g	hypothetical protein PEX2_035160 [Penicillium expansum]
10779_g	1442.63	3434.65	-1.2515	2.3377e-06	7.9429e-06	10779_g	ARF/SAR superfamily [Penicillium camemberti]
1077_g	15139.3	57056.1	-1.9141	1.0218e-12	6.6347e-12	1077_g	Putative Eft1p [Penicillium brasilianum]
10782_g	974.629	2659.45	-1.4482	5.8928e-08	2.4006e-07	10782_g	Putative Autophagy-related protein 17 [Penicillium brasilianum]
10783_g	893.862	3485.81	-1.9634	4.988e-13	3.3177e-12	10783_g	hypothetical protein PMG11_09864 [Penicillium brasilianum]
10785_g	1009.2	3610.99	-1.8392	1.2607e-11	7.4761e-11	10785_g	hypothetical protein PDE_06666 [Penicillium oxalicum 114-2]
10797_g	238.427	558.655	-1.2284	1.7261e-05	5.2253e-05	10797_g	hypothetical protein PMG11_02670 [Penicillium brasilianum]
107_g	1.28002	28.4258	-4.473	0.00024936	0.00063109	107_g	hypothetical protein PMG11_06438 [Penicillium brasilianum]
10807_g	127.949	238.702	-0.89964	0.012628	0.023178	10807_g	Ribonuclease H2, subunit B [Penicillium roqueforti FM164]
10808_g	604.065	2503.58	-2.0512	1.4826e-12	9.4788e-12	10808_g	unnamed protein product [Penicillium camemberti]
10810_g	2450.23	3932.83	-0.68265	0.009424	0.017837	10810_g	APSES transcription factor, putative [Penicillium digitatum Pd1]
10817_g	454.4	934.868	-1.0408	0.00018378	0.00047523	10817_g	Putative Translation initiation factor eIF-2B alpha subunit [Penicillium brasilianum]
10819_g	658.178	996.201	-0.59796	0.027867	0.047418	10819_g	Putative Synaptobrevin/VAMP-like protein [Penicillium brasilianum]
10820_g	100.409	194.768	-0.95588	0.0030613	0.0064072	10820_g	hypothetical protein AUEXF2481DRAFT_552426 [Aureobasidium subglaciale EXF-2481]
10826_g	1650.11	3867.9	-1.229	3.8997e-06	1.2873e-05	10826_g	Putative Tryptophan synthase beta chain [Penicillium brasilianum]
10828_g	1044.94	2407.4	-1.2041	8.3471e-06	2.6401e-05	10828_g	hypothetical protein PMG11_05008 [Penicillium brasilianum]
1082_g	1729.56	6311.58	-1.8676	2.8498e-12	1.7804e-11	1082_g	hypothetical protein PMG11_04986 [Penicillium brasilianum]
10833_g	1569.68	3075.05	-0.97014	0.0002617	0.00065987	10833_g	hypothetical protein PMG11_05004 [Penicillium brasilianum]
10838_g	73.0389	601.295	-3.0413	2.0451e-22	2.4346e-21	10838_g	hypothetical protein PMG11_09408 [Penicillium brasilianum]
1083_g	96.8403	296.309	-1.6134	3.6431e-07	1.3577e-06	1083_g	hypothetical protein A1O3_03418 [Capronia epimyces CBS 606.96]
10840_g	1742.92	2704.06	-0.63361	0.017578	0.031232	10840_g	hypothetical protein PDE_01030 [Penicillium oxalicum 114-2]
10846_g	456.922	882.762	-0.95008	0.000545	0.0013046	10846_g	Pc12g04370 [Penicillium rubens Wisconsin 54-1255]
10867_g	2222.11	5782.19	-1.3797	1.9699e-07	7.5671e-07	10867_g	hypothetical protein VDAG_04898 [Verticillium dahliae VdLs.17]
10868_g	118.589	364.048	-1.6182	9.6133e-08	3.8124e-07	-	-
1086_g	5841.61	9088.32	-0.63765	0.014457	0.026231	1086_g	Putative KH domain protein [Penicillium brasilianum]
10877_g	328.257	611.574	-0.8977	0.0013234	0.002969	10877_g	hypothetical protein ASPNIDRAFT_42599 [Aspergillus niger ATCC 1015]
1087_g	316.384	868.348	-1.4566	2.0283e-05	6.0858e-05	1087_g	hypothetical protein PMG11_04989 [Penicillium brasilianum]
10883_g	464.776	972.557	-1.0652	0.00010786	0.00028868	10883_g	hypothetical protein PMG11_02623 [Penicillium brasilianum]
10886_g	71.0039	10670.2	-7.2315	5.2437e-96	1.1236e-93	10886_g	hypothetical protein PEX1_044440 [Penicillium expansum]
10900_g	7074.91	17330.4	-1.2925	1.0735e-06	3.797e-06	10900_g	Putative Catalase-peroxidase [Penicillium brasilianum]
10904_g	1642.17	2532.47	-0.62494	0.017211	0.030623	10904_g	hypothetical protein PMG11_07506 [Penicillium brasilianum]
10913_g	239.449	773.702	-1.6921	3.0041e-09	1.4112e-08	10913_g	Salicylate hydroxylase [Rasamsonia emersonii CBS 393.64]
10916_g	17.2211	759.753	-5.4633	4.9221e-51	2.0027e-49	10916_g	caffeine resistance protein [Aspergillus luchuensis]
10920_g	953.399	1812.44	-0.92678	0.00054817	0.0013115	10920_g	hypothetical protein PMG11_05770 [Penicillium brasilianum]
10923_g	1374.91	4089.87	-1.5727	5.5498e-09	2.5294e-08	10923_g	Putative Methionyl aminopeptidase [Penicillium brasilianum]
10925_g	1723.13	3399.82	-0.98043	0.00019692	0.00050717	10925_g	hypothetical protein PMG11_06840 [Penicillium brasilianum]
10928_g	2.19054	15.1739	-2.7922	0.0032595	0.0067811	10928_g	putative UDP-N-acetylmuramate--L-alanine ligase [Aspergillus flavus AF70]
10929_g	36.1118	100.529	-1.4771	0.00012045	0.0003205	10929_g	UDP-N-acetylmuramate dehydrogenase [Aspergillus oryzae 3.042]
10931_g	7538.09	14937.5	-0.98667	0.0012003	0.002708	10931_g	Putative Catalytic activity: ATP H2O = ADP orthophosphate [Penicillium brasilianum]
10937_g	605.062	1193.05	-0.97951	0.00030393	0.00075861	10937_g	Peptidase C19, ubiquitin carboxyl-terminal hydrolase 2 [Penicillium expansum]
10942_g	645.452	1284.61	-0.99295	0.00024318	0.00061668	10942_g	hypothetical protein PMG11_08463 [Penicillium brasilianum]
10946_g	101.884	1182.01	-3.5363	2.0322e-10	1.0806e-09	10946_g	Putative Alcohol dehydrogenase [Penicillium brasilianum]
10947_g	1916.56	3222.65	-0.74973	0.0042422	0.0086327	10947_g	Putative KH domain RNA-binding protein [Penicillium brasilianum]
10951_g	1242.32	4468.2	-1.8467	1.1757e-11	7.0015e-11	10951_g	hypothetical protein PMG11_03860 [Penicillium brasilianum]
10967_g	3103.88	6861.28	-1.1444	1.3765e-05	4.2349e-05	10967_g	hypothetical protein PMG11_10502 [Penicillium brasilianum]
1097_g	5.49788	451.634	-6.3601	2.0893e-07	7.9995e-07	-	-
10982_g	3.64554	41.4446	-3.507	5.7925e-08	2.3635e-07	10982_g	alpha/beta hydrolase [Aspergillus niger]
10994_g	1384.35	2202.46	-0.66991	0.013003	0.023794	10994_g	Putative NADH-ubiquinone oxidoreductase 23 kDa subunit mitochondrial [Penicillium brasilianum]
11001_g	1149.81	2029.37	-0.81964	0.0020871	0.0045045	11001_g	hypothetical protein PEX2_052170 [Penicillium expansum]
11003_g	601.333	975.072	-0.69734	0.011027	0.020564	11003_g	hypothetical protein PDE_01399 [Penicillium oxalicum 114-2]
11004_g	339.487	999.042	-1.5572	1.7452e-08	7.5171e-08	11004_g	hypothetical protein PMG11_11262 [Penicillium brasilianum]
11009_g	316.207	995.224	-1.6542	3.9996e-09	1.8491e-08	11009_g	Putative Acid trehalase (Fragment) [Penicillium brasilianum]
11011_g	615.093	1575.59	-1.357	6.2247e-07	2.2563e-06	11011_g	Putative Cleavage and polyadenylylation specificity factor [Penicillium brasilianum]
11012_g	34.2835	438.364	-3.6765	7.2796e-05	0.00019973	11012_g	hypothetical protein PMG11_02277 [Penicillium brasilianum]
11017_g	209.533	495.156	-1.2407	2.1442e-05	6.4141e-05	11017_g	hypothetical protein PMG11_02282 [Penicillium brasilianum]
11021_g	519.563	1130.38	-1.1214	5.63e-05	0.00015739	11021_g	Putative Class II aldolase/adducin domain protein [Penicillium brasilianum]
11032_g	758.628	1358.21	-0.84024	0.0017583	0.0038406	11032_g	hypothetical protein PMG11_02033 [Penicillium brasilianum]
11035_g	467.097	806.624	-0.78817	0.0037354	0.0076928	11035_g	Ribonucleoprotein LSM domain, eukaryotic/archaea-type [Penicillium griseofulvum]
11039_g	583.338	1094.76	-0.90821	0.00086265	0.0019941	11039_g	hypothetical protein PMG11_07354 [Penicillium brasilianum]
1103_g	6.46013	60.8455	-3.2355	2.5906e-09	1.2254e-08	1103_g	hypothetical protein CGLO_17903 [Colletotrichum gloeosporioides Cg-14]
11040_g	940.981	3664.22	-1.9613	1.0569e-12	6.839e-12	11040_g	Putative Aldo/keto reductase family protein [Penicillium brasilianum]
11053_g	903.314	1856.42	-1.0392	9.3941e-05	0.00025347	11053_g	hypothetical protein PMG11_09385 [Penicillium brasilianum]
11057_g	535.41	3951.43	-2.8837	1.8945e-24	2.4982e-23	11057_g	Putative 5-oxoprolinase [Penicillium brasilianum]
1105_g	106.117	301.04	-1.5043	0.0052077	0.010405	1105_g	hypothetical protein LY89DRAFT_616122 [Phialocephala scopiformis]
11060_g	3693.55	13427.6	-1.8621	3.818e-12	2.3611e-11	11060_g	60S ribosomal protein L18 [Aspergillus terreus NIH2624]
11062_g	776.26	1790.8	-1.206	8.5425e-06	2.6985e-05	11062_g	unnamed protein product [Penicillium camemberti]
11065_g	5.86354	83.1265	-3.8255	8.4313e-14	5.9333e-13	11065_g	proline racemase A precursor, putative [Byssochlamys spectabilis No. 5]
11066_g	0	27.9504	#NAME?	3.3118e-10	1.7176e-09	11066_g	gluconate 5-dehydrogenase [Aspergillus nomius NRRL 13137]
11068_g	135.849	277.453	-1.0302	0.00064711	0.0015269	11068_g	hypothetical protein PV07_12516 [Cladophialophora immunda]
1106_g	3.50632	42.1775	-3.5884	3.07e-08	1.2903e-07	1106_g	hypothetical protein ZTR_08175 [Talaromyces verruculosus]
11070_g	4.313	17.8319	-2.0477	0.0086881	0.016531	11070_g	hypothetical protein EN45_016500 [Penicillium chrysogenum]
11072_g	55.5006	188.609	-1.7648	1.8057e-05	5.4563e-05	11072_g	hypothetical protein V500_00944 [Pseudogymnoascus sp. VKM F-4518 (FW-2643)]
11078_g	29.8829	256.719	-3.1028	2.4967e-18	2.3884e-17	11078_g	hypothetical protein PMG11_10023 [Penicillium brasilianum]
11085_g	1447.92	2770.56	-0.9362	0.00045513	0.0011027	11085_g	Putative GTP binding protein [Penicillium brasilianum]
11090_g	1874.27	14055.1	-2.9067	2.5362e-25	3.4801e-24	11090_g	Putative Actin cortical patch protein Sur7 [Penicillium brasilianum]
11094_g	47.8976	249.172	-2.3791	1.8975e-12	1.2018e-11	11094_g	hypothetical protein PMG11_05179 [Penicillium brasilianum]
11108_g	22.0317	94.6438	-2.1029	4.7599e-07	1.7485e-06	11108_g	hypothetical protein ANOM_001998 [Aspergillus nomius NRRL 13137]
11111_g	272.101	837.258	-1.6215	9.9061e-09	4.3782e-08	11111_g	hypothetical protein PMG11_01942 [Penicillium brasilianum]
1111_g	34.6459	173.271	-2.3223	1.6285e-07	6.3218e-07	1111_g	Putative Amino acid transporter [Penicillium brasilianum]
11123_g	6.17365	155.363	-4.6534	4.845e-23	5.9552e-22	-	-
11124_g	392.077	4238.27	-3.4343	7.6005e-32	1.398e-30	11124_g	Putative Dienelactone hydrolase family protein [Penicillium brasilianum]
11125_g	667.908	4839.27	-2.8571	6.0839e-24	7.8299e-23	11125_g	hypothetical protein PMG11_08400 [Penicillium brasilianum]
11129_g	575.865	1266.55	-1.1371	2.6533e-05	7.8063e-05	11129_g	Peroxisomal targeting signal 2 receptor-like WD repeat-containing protein [Penicillium expansum]
11130_g	364.015	2090.2	-2.5216	6.0673e-19	5.9822e-18	11130_g	Putative Triosephosphate isomerase [Penicillium brasilianum]
11132_g	1047.82	2289.94	-1.1279	2.1468e-05	6.419e-05	11132_g	hypothetical protein PDE_02428 [Penicillium oxalicum 114-2]
11133_g	1770.5	4293.05	-1.2778	1.4853e-06	5.1809e-06	11133_g	hypothetical protein PMG11_00936 [Penicillium brasilianum]
11143_g	81.1911	228.243	-1.4912	4.0272e-06	1.3286e-05	11143_g	hypothetical protein PGRI_091230 [Penicillium griseofulvum]
11146_g	623.927	1325.63	-1.0872	6.0443e-05	0.00016777	11146_g	hypothetical protein PGRI_008120 [Penicillium griseofulvum]
11156_g	596.011	1162.24	-0.9635	0.00041079	0.001001	11156_g	Putative Podospora anserina S mat genomic DNA chromosome 1, supercontig 6 [Penicillium brasilianum]
11165_g	2671.22	4218.43	-0.65921	0.012625	0.023178	11165_g	hypothetical protein PMG11_06390 [Penicillium brasilianum]
11167_g	1003.85	2352.4	-1.2286	4.1784e-06	1.3764e-05	11167_g	hypothetical protein PMG11_02214 [Penicillium brasilianum]
1116_g	4.38109	49.7078	-3.5041	8.7295e-09	3.8903e-08	1116_g	hypothetical protein ANI_1_2256104 [Byssochlamys spectabilis No. 5]
11176_g	221.23	3306.48	-3.9017	6.3726e-39	1.5547e-37	11176_g	hypothetical protein PMG11_01847 [Penicillium brasilianum]
11177_g	1022.3	2621.35	-1.3585	4.8409e-07	1.7762e-06	11177_g	hypothetical protein ACN38_g10321 [Penicillium nordicum]
11178_g	846.621	5885.93	-2.7975	1.1464e-06	4.0438e-06	11178_g	hypothetical protein PDE_05499 [Penicillium oxalicum 114-2]
11179_g	162.135	719.447	-2.1497	2.2145e-13	1.5104e-12	11179_g	Domain of unknown function DUF1907 [Penicillium camemberti]
11183_g	1518.56	2704.25	-0.83253	0.0014861	0.0032964	11183_g	hypothetical protein PMG11_03041 [Penicillium brasilianum]
11184_g	275.17	512.788	-0.89804	0.0016841	0.0036962	11184_g	hypothetical protein ACN42_g6388 [Penicillium freii]
11185_g	432.819	958.588	-1.1471	2.6598e-05	7.8217e-05	11185_g	hypothetical protein PDE_01161 [Penicillium oxalicum 114-2]
11193_g	3866.62	6303.98	-0.70519	0.019839	0.034893	11193_g	hypothetical protein PMG11_02034 [Penicillium brasilianum]
11194_g	1375	2787.35	-1.0195	0.00010267	0.00027563	11194_g	hypothetical protein PMG11_09430 [Penicillium brasilianum]
11198_g	8.13774	63.5407	-2.965	1.0886e-08	4.7932e-08	11198_g	hypothetical protein PMG11_00962 [Penicillium brasilianum]
11199_g	29.2426	186.046	-2.6695	2.792e-13	1.8913e-12	11199_g	glycosyl hydrolase family 47 protein [Aspergillus flavus AF70]
1119_g	5.80415	83.2099	-3.8416	1.3043e-13	9.0496e-13	1119_g	hexose transporter protein [Byssochlamys spectabilis No. 5]
11203_g	481.817	1231.37	-1.3537	8.2917e-07	2.9712e-06	11203_g	Putative Isoleucyl-tRNA synthetase [Penicillium brasilianum]
11204_g	460.022	11878.6	-4.6905	1.4909e-53	6.6557e-52	11204_g	hypothetical protein PMG11_01303 [Penicillium brasilianum]
11206_g	2866.53	9938.49	-1.7937	2.5148e-11	1.4499e-10	11206_g	hypothetical protein PDE_05983 [Penicillium oxalicum 114-2]
11208_g	1357.21	2113.87	-0.63925	0.01628	0.029124	11208_g	Putative Eukaryotic translation initiation factor 4E-1 [Penicillium brasilianum]
1120_g	0.329902	48.102	-7.1879	3.2705e-06	1.0924e-05	1120_g	4-hydroxy-2-oxovalerate aldolase [Byssochlamys spectabilis No. 5]
11211_g	70.6897	275.227	-1.961	9.755e-10	4.8343e-09	11211_g	hypothetical protein T310_0953 [Rasamsonia emersonii CBS 393.64]
11214_g	3152.79	5147.41	-0.70722	0.006671	0.013015	11214_g	Putative Mitochondrial dynamin GTPase [Penicillium brasilianum]
11215_g	823.713	1664.04	-1.0145	0.00016908	0.00043989	11215_g	Pc12g15200 [Penicillium rubens Wisconsin 54-1255]
11234_g	64.0741	1256.64	-4.2937	2.5824e-41	6.9315e-40	11234_g	Mitochondrial substrate carrier [Penicillium camemberti]
11235_g	2042.67	3073.74	-0.58954	0.026838	0.045812	11235_g	Putative Eukaryotic translation initiation factor 3 subunit H [Penicillium brasilianum]
11236_g	429.47	856.717	-0.99626	0.00052246	0.0012542	11236_g	Putative Kynurenine formamidase [Penicillium brasilianum]
11237_g	1370.14	2387.22	-0.80101	0.002549	0.0054169	11237_g	putative casein kinase II beta subunit [Penicillium oxalicum 114-2]
11239_g	23.6097	544.911	-4.5286	4.288e-08	1.7761e-07	11239_g	family-7 endo-glucanase [Bispora sp. MEY-1]
11240_g	19.3961	793.331	-5.3541	5.7514e-08	2.349e-07	11240_g	Cell wall/choline-binding repeat [Penicillium camemberti]
11241_g	10.0616	50.9782	-2.341	0.0094448	0.017873	11241_g	Protein of unknown function DUF3328 [Penicillium camemberti]
11245_g	66.0616	113.78	-0.78437	0.029036	0.049147	11245_g	hypothetical protein PDE_07172 [Penicillium oxalicum 114-2]
11249_g	6101.15	13615.3	-1.1581	1.0786e-05	3.3619e-05	11249_g	hypothetical protein PMG11_00050 [Penicillium brasilianum]
1124_g	3328.2	6882.96	-1.0483	5.0339e-05	0.00014193	1124_g	Putative AAA family ATPase [Penicillium brasilianum]
11250_g	2143.7	4584.02	-1.0965	2.9305e-05	8.5534e-05	11250_g	hypothetical protein AKAW_04009 [Aspergillus kawachii IFO 4308]
11251_g	1970.63	3855.36	-0.96821	0.00023021	0.0005861	11251_g	Putative Patched sphingolipid transporter [Penicillium brasilianum]
11254_g	12.5105	1185.92	-6.5667	6.7544e-25	9.1028e-24	11254_g	hypothetical protein PMG11_09004 [Penicillium brasilianum]
11257_g	71.2579	173.387	-1.2829	0.00014398	0.00037871	11257_g	Putative Glutathione-dependent formaldehyde-activating enzyme [Penicillium brasilianum]
11258_g	158.031	392.42	-1.3122	2.2242e-05	6.638e-05	11258_g	hypothetical protein PMG11_00021 [Penicillium brasilianum]
11262_g	4324.64	6876.05	-0.669	0.010312	0.019364	11262_g	Putative Sulfate adenylyltransferase [Penicillium brasilianum]
11263_g	1122.33	2431.33	-1.1153	3.2661e-05	9.4747e-05	11263_g	hypothetical protein PITC_063540 [Penicillium italicum]
11264_g	34.1126	956.106	-4.8088	1.5656e-07	6.0848e-07	11264_g	DUF1275 domain protein [Aspergillus fumigatus A1163]
11274_g	479.637	933.076	-0.96005	0.00050129	0.0012072	11274_g	Pc20g13900 [Penicillium rubens Wisconsin 54-1255]
11276_g	10311.8	17344.7	-0.75019	0.0035694	0.0073662	11276_g	Zinc finger, C2H2 [Penicillium griseofulvum]
11279_g	5015.17	9374.1	-0.90238	0.00052573	0.0012611	11279_g	Putative Zinc finger CCHC-type protein [Penicillium brasilianum]
11282_g	83.1923	522.819	-2.6518	1.4536e-17	1.3387e-16	11282_g	hypothetical protein PMG11_02310 [Penicillium brasilianum]
11283_g	4356.37	21692.4	-2.316	1.7015e-17	1.5592e-16	11283_g	hypothetical protein PMG11_02317 [Penicillium brasilianum]
11285_g	553.588	2055.03	-1.8923	0.0058942	0.011646	11285_g	hypothetical protein PMG11_05816 [Penicillium brasilianum]
11286_g	680.409	1380.16	-1.0204	0.0001406	0.00037036	11286_g	hypothetical protein PMG11_05815 [Penicillium brasilianum]
1129_g	585.501	1426.54	-1.2848	2.9824e-06	1.0022e-05	1129_g	thioredoxin peroxidase/alkyl hydroperoxide reductase [Aspergillus niger CBS 513.88]
11304_g	1156.43	2226.43	-0.94505	0.00040204	0.0009812	11304_g	translation initiation factor eif-2b delta subunit [Aspergillus niger CBS 513.88]
11306_g	61.6148	12742.3	-7.6921	2.4983e-104	7.3001e-102	11306_g	hypothetical protein ACN38_g1643 [Penicillium nordicum]
11307_g	1359.84	2200.43	-0.69435	0.0091992	0.017434	11307_g	Putative ABC Transporter [Penicillium brasilianum]
1130_g	4231.4	6583.96	-0.63782	0.014816	0.0268	1130_g	Putative EH domain binding protein epsin 2 [Penicillium brasilianum]
11310_g	4822.32	12375.3	-1.3597	3.2258e-07	1.2092e-06	11310_g	Putative 60S ribosomal protein [Penicillium brasilianum]
11318_g	7.21125	7809.31	-10.081	2.9353e-55	1.3977e-53	11318_g	hypothetical protein PMG11_09616 [Penicillium brasilianum]
11319_g	13.7506	38.6026	-1.4892	0.0042119	0.0085813	-	-
11320_g	8880.4	17616.7	-0.98825	0.00017015	0.00044256	11320_g	Putative Ribosomal S30/ubiquitin fusion [Penicillium brasilianum]
11325_g	149.577	343.352	-1.1988	6.8239e-05	0.00018787	11325_g	TPA: isochorismatase family hydrolase, putative (AFU_orthologue; AFUA_2G08700) [Aspergillus nidulans FGSC A4]
11327_g	525.148	1126.74	-1.1014	5.2302e-05	0.00014708	11327_g	hypothetical protein PITC_013570 [Penicillium italicum]
11329_g	430.976	1357.66	-1.6554	1.9491e-09	9.3437e-09	11329_g	hypothetical protein PMG11_08980 [Penicillium brasilianum]
1132_g	178.338	366.483	-1.0391	0.00044392	0.0010775	1132_g	Putative NGG1p interacting factor 3 [Penicillium brasilianum]
11330_g	33.578	2376.61	-6.1452	3.4599e-09	1.6129e-08	11330_g	hypothetical protein PMG11_08982 [Penicillium brasilianum]
11331_g	629.441	1812.36	-1.5257	2.7838e-05	8.1584e-05	11331_g	hypothetical protein PMG11_08983 [Penicillium brasilianum]
11336_g	454.993	1257.78	-1.467	1.2378e-07	4.8536e-07	11336_g	HAD-superfamily hydrolase, subfamily IA, variant 3 [Penicillium griseofulvum]
11343_g	190.217	385.22	-1.018	0.00047415	0.0011446	11343_g	hypothetical protein PMG11_06491 [Penicillium brasilianum]
11344_g	413.78	850.123	-1.0388	0.00015993	0.00041783	11344_g	hypothetical protein PMG11_06492 [Penicillium brasilianum]
11348_g	1172.52	15357	-3.7112	2.4323e-37	5.5843e-36	11348_g	hypothetical protein PMG11_04749 [Penicillium brasilianum]
11349_g	2193.45	3284.28	-0.58237	0.0278	0.047322	11349_g	Putative Eukaryotic translation initiation factor 3 subunit M [Penicillium brasilianum]
11352_g	3.31947	19.4784	-2.5529	0.0015433	0.0034116	11352_g	hypothetical protein PMG11_03358 [Penicillium brasilianum]
11354_g	132.962	451.314	-1.7631	3.3506e-09	1.5637e-08	11354_g	Beta-ketoacyl synthase [Penicillium camemberti]
11357_g	747.789	2058.81	-1.4611	4.4709e-08	1.8447e-07	11357_g	Putative DUF895 domain membrane protein [Penicillium brasilianum]
1136_g	341.293	1542.15	-2.1759	7.942e-15	6.0888e-14	1136_g	hypothetical protein PMG11_04547 [Penicillium brasilianum]
11370_g	195.167	414.941	-1.0882	0.00023559	0.00059908	11370_g	hypothetical protein PMG11_04886 [Penicillium brasilianum]
11376_g	3016.22	5121.22	-0.76375	0.0029574	0.0062018	11376_g	hypothetical protein PMG11_09599 [Penicillium brasilianum]
11377_g	1738.94	3370.69	-0.95484	0.00026707	0.00067197	11377_g	hypothetical protein ACN38_g6865 [Penicillium nordicum]
11379_g	111.567	281.055	-1.3329	2.2175e-05	6.6195e-05	11379_g	hypothetical protein ASPNIDRAFT_37812 [Aspergillus niger ATCC 1015]
1137_g	60.8023	415.579	-2.7729	1.0189e-17	9.4651e-17	1137_g	hypothetical protein PMG11_04546 [Penicillium brasilianum]
11382_g	15.2615	37.5142	-1.2975	0.014822	0.026806	11382_g	hypothetical protein TCE0_033f08434 [Talaromyces cellulolyticus]
11384_g	20.0121	49.663	-1.3113	0.0076914	0.014797	11384_g	Short-chain dehydrogenase/reductase SDR [Penicillium italicum]
11386_g	52.7719	363.397	-2.7837	3.0113e-17	2.7018e-16	11386_g	Fungal transcriptional regulatory protein, N-terminal [Penicillium camemberti]
1138_g	1725.9	2947.94	-0.77236	0.003463	0.0071651	1138_g	hypothetical protein ACN42_g3194 [Penicillium freii]
11397_g	1221	3016.14	-1.3046	1.0618e-06	3.7588e-06	11397_g	Putative Phosducin family protein [Penicillium brasilianum]
11399_g	245.291	397.191	-0.69534	0.017395	0.030917	11399_g	unnamed protein product [Penicillium camemberti]
1139_g	51.3407	154.703	-1.5913	0.00027187	0.00068309	1139_g	Putative MFS monocarboxylate transporter [Penicillium brasilianum]
11400_g	492.492	870.607	-0.82192	0.0030168	0.006317	11400_g	Putative HAD superfamily hydrolase [Penicillium brasilianum]
11401_g	1784.89	3387.98	-0.92459	0.00047525	0.001147	11401_g	hypothetical protein PDE_05389 [Penicillium oxalicum 114-2]
11406_g	642.839	1581.61	-1.2989	1.8447e-06	6.3741e-06	11406_g	hypothetical protein PDE_05388 [Penicillium oxalicum 114-2]
11408_g	4.81828	33.6158	-2.8026	1.8647e-05	5.6213e-05	-	-
11411_g	940.986	1585.58	-0.75277	0.0043374	0.0088042	11411_g	actin-binding protein Fragmin, putative [Aspergillus flavus NRRL3357]
11419_g	303.709	735.583	-1.2762	4.8636e-06	1.5861e-05	11419_g	hypothetical protein PMG11_06563 [Penicillium brasilianum]
11421_g	216.942	3572.35	-4.0415	4.5952e-29	7.5261e-28	11421_g	hypothetical protein PDE_06595 [Penicillium oxalicum 114-2]
11422_g	69.8227	586.647	-3.0707	3.1156e-17	2.7914e-16	11422_g	hypothetical protein PMG11_06561 [Penicillium brasilianum]
11429_g	103.694	444.823	-2.1009	7.4132e-12	4.4747e-11	11429_g	hypothetical protein ACN38_g7250 [Penicillium nordicum]
11431_g	47.9445	341.206	-2.8312	1.009e-17	9.3801e-17	11431_g	hypothetical protein PMG11_07119 [Penicillium brasilianum]
11434_g	860.807	1346.33	-0.64527	0.018358	0.032524	11434_g	hypothetical protein PDE_03706 [Penicillium oxalicum 114-2]
11435_g	5143.45	8076.38	-0.65097	0.013117	0.023983	11435_g	hypothetical protein PMG11_07965 [Penicillium brasilianum]
11436_g	13.4603	318.63	-4.5651	1.807e-32	3.4116e-31	11436_g	hypothetical protein PMG11_07185 [Penicillium brasilianum]
11442_g	171.88	14844.8	-6.4324	5.4065e-79	5.8413e-77	11442_g	heat shock protein hsp9 [Aspergillus niger CBS 513.88]
11443_g	670.687	1194.09	-0.83221	0.0018102	0.0039433	11443_g	hypothetical protein PMG11_04567 [Penicillium brasilianum]
11448_g	1066.32	2162.81	-1.0203	0.0010345	0.0023627	11448_g	Putative Glutaminase-like protein [Penicillium brasilianum]
1144_g	973.671	2368.76	-1.2826	2.1333e-06	7.2948e-06	1144_g	Aldolase-type TIM barrel [Penicillium griseofulvum]
11453_g	7.62903	316.462	-5.3744	6.0162e-38	1.4115e-36	11453_g	Sucrose/H+ symporter, plant [Penicillium camemberti]
11454_g	3.44694	2218.52	-9.3301	1.1478e-09	5.637e-09	-	-
11457_g	463.929	1094.77	-1.2386	6.1246e-06	1.9711e-05	11457_g	hypothetical protein PMG11_04331 [Penicillium brasilianum]
11458_g	41.0217	91.5024	-1.1574	0.0020649	0.0044612	11458_g	hypothetical protein PMG11_04339 [Penicillium brasilianum]
11460_g	2500.2	3811.16	-0.60818	0.019135	0.03378	11460_g	Phox-like [Penicillium camemberti]
11464_g	3017.31	8805.95	-1.5452	4.3869e-08	1.8118e-07	11464_g	Putative 60S acidic ribosomal protein P2/allergen Asp F 8 [Penicillium brasilianum]
11478_g	1328.13	6257.02	-2.2361	2.1652e-16	1.8339e-15	11478_g	hypothetical protein PMG11_05828 [Penicillium brasilianum]
11489_g	515.055	1748.26	-1.7631	1.8184e-10	9.7129e-10	11489_g	hypothetical protein PMG11_02875 [Penicillium brasilianum]
1149_g	298.999	1343.78	-2.1681	0.0037601	0.0077375	1149_g	hypothetical protein PMG11_05565 [Penicillium brasilianum]
114_g	604.472	1517.84	-1.3283	0.0038153	0.0078436	114_g	Putative Podospora anserina S mat genomic DNA chromosome 2, supercontig 2 [Penicillium brasilianum]
11502_g	536.227	5160.71	-3.2667	5.1364e-06	1.6699e-05	11502_g	hypothetical protein PMG11_05833 [Penicillium brasilianum]
11504_g	257.211	423.8	-0.72043	0.015343	0.027632	11504_g	hypothetical protein PMG11_05834 [Penicillium brasilianum]
11508_g	1135.92	1928.21	-0.76339	0.004232	0.0086175	11508_g	YAP-binding/Alf4/Glomulin [Penicillium griseofulvum]
1150_g	9641.75	17566.6	-0.86547	0.00088773	0.0020499	1150_g	Putative ZZ type zinc finger domain containing protein [Penicillium brasilianum]
11510_g	1623.22	2814	-0.79376	0.0026885	0.0056823	11510_g	Armadillo-like helical [Penicillium italicum]
11513_g	177.979	499.268	-1.4881	3.367e-07	1.2595e-06	11513_g	hypothetical protein PISL3812_00291 [Talaromyces islandicus]
11514_g	148.961	843.617	-2.5016	2.5743e-17	2.3227e-16	11514_g	Alpha/beta hydrolase fold-1 [Penicillium expansum]
11515_g	267.718	639.399	-1.256	1.2865e-05	3.9733e-05	11515_g	Putative Catalytic activity: Sphingomonas sp. dxnF efficiently cleaves hydroxyquinol [Penicillium brasilianum]
11516_g	104.039	198.73	-0.93369	0.0034342	0.0071113	11516_g	Phosphotransferase KptA/Tpt1 [Penicillium camemberti]
11517_g	1092.39	2232.81	-1.0314	0.00011056	0.00029558	11517_g	WD40/YVTN repeat-like-containing domain [Penicillium camemberti]
11523_g	910.028	1464.44	-0.68637	0.011288	0.020997	11523_g	hypothetical protein PDE_01156 [Penicillium oxalicum 114-2]
11532_g	105.935	347.715	-1.7147	8.7518e-08	3.4858e-07	11532_g	Putative Phosphate transporter [Penicillium brasilianum]
11533_g	424.032	757.849	-0.83774	0.0024287	0.0051879	11533_g	hypothetical protein PMG11_07028 [Penicillium brasilianum]
11535_g	746.469	1211.41	-0.69853	0.010022	0.018871	11535_g	hypothetical protein PMG11_05641 [Penicillium brasilianum]
11541_g	1412.71	2535.55	-0.84383	0.0015285	0.0033836	11541_g	Putative Nicotinic acid mononucleotide adenylyltransferase [Penicillium brasilianum]
11545_g	4.57138	28.8875	-2.6597	8.7216e-05	0.00023632	11545_g	unnamed protein product [Penicillium roqueforti FM164]
11555_g	2279.88	3890.84	-0.77112	0.0029367	0.0061623	11555_g	Putative Glucosamine-6-phosphate isomerase [Penicillium brasilianum]
11558_g	720.097	1419.83	-0.97946	0.00035363	0.00087201	11558_g	Putative Diphthamide biosynthesis protein 2 [Penicillium brasilianum]
11559_g	183.091	1114.07	-2.6052	4.9147e-19	4.8756e-18	11559_g	Putative Catalytic activity: 3-oxoadipate NAD(P)() <=> 2-maleylacetate NAD(P)H [Penicillium brasilianum]
1155_g	1115.34	1771.03	-0.6671	0.012378	0.022786	1155_g	hypothetical protein PMG11_05569 [Penicillium brasilianum]
11560_g	584.024	1173.33	-1.0065	0.00020097	0.00051687	11560_g	Putative WD repeat-containing protein jip5 [Penicillium brasilianum]
11569_g	8.5711	36.6791	-2.0974	0.00027798	0.00069749	11569_g	hypothetical protein ACN38_g3978 [Penicillium nordicum]
11570_g	37.2894	101.889	-1.4502	0.00022337	0.00057027	11570_g	conserved hypothetical protein [Talaromyces stipitatus ATCC 10500]
11574_g	538.864	1207.02	-1.1635	1.9215e-05	5.7843e-05	11574_g	Putative Tuftelin-interacting protein [Penicillium brasilianum]
11575_g	2505.84	3839.06	-0.61546	0.019998	0.035154	11575_g	Pc22g04680 [Penicillium rubens Wisconsin 54-1255]
11576_g	1287.63	3049.25	-1.2437	3.7046e-06	1.2279e-05	11576_g	hypothetical protein PMG11_04728 [Penicillium brasilianum]
1157_g	2441.85	7907.97	-1.6953	2.3269e-10	1.2291e-09	1157_g	hypothetical protein PMG11_05571 [Penicillium brasilianum]
11586_g	6.7581	141.851	-4.3916	2.1069e-21	2.3637e-20	11586_g	Pc13g14840 [Penicillium rubens Wisconsin 54-1255]
11588_g	1242.09	5933.64	-2.2561	3.6405e-16	3.0413e-15	11588_g	hypothetical protein PDE_05655 [Penicillium oxalicum 114-2]
1158_g	1088.66	1670.17	-0.61744	0.020586	0.036108	1158_g	hypothetical protein PMG11_05572 [Penicillium brasilianum]
11592_g	719.746	1634.49	-1.1833	1.0401e-05	3.2504e-05	11592_g	Pc22g17100 [Penicillium rubens Wisconsin 54-1255]
11595_g	186.361	1024.91	-2.4593	2.4893e-17	2.2522e-16	11595_g	hypothetical protein PMG11_00151 [Penicillium brasilianum]
11598_g	15.6425	79.9608	-2.3538	1.6775e-07	6.5041e-07	11598_g	Major facilitator superfamily domain, general substrate transporter [Penicillium italicum]
1159_g	3469.22	6844.24	-0.98028	0.00021355	0.00054651	1159_g	Putative Transcription elongation factor SPT6 [Penicillium brasilianum]
11602_g	99.5136	434.884	-2.1277	1.1329e-06	4.0006e-06	11602_g	hypothetical protein PMG11_06041 [Penicillium brasilianum]
11604_g	850.942	2639.96	-1.6334	1.5289e-09	7.3983e-09	11604_g	Putative Dyp-type peroxidase family [Penicillium brasilianum]
11605_g	131.569	1754.86	-3.7375	5.1903e-35	1.0851e-33	11605_g	Glucose/ribitol dehydrogenase [Penicillium griseofulvum]
11608_g	582.655	988.606	-0.76276	0.0052962	0.010562	11608_g	hypothetical protein PMG11_09720 [Penicillium brasilianum]
11609_g	1332.4	2073.28	-0.63789	0.016409	0.029333	11609_g	hypothetical protein PMG11_09721 [Penicillium brasilianum]
11611_g	178.3	890.801	-2.3208	1.4076e-15	1.1375e-14	11611_g	hypothetical protein PMG11_00674 [Penicillium brasilianum]
1161_g	1166.95	2225.29	-0.93125	0.00048873	0.0011785	1161_g	hypothetical protein PMG11_05576 [Penicillium brasilianum]
11622_g	700.095	1367.65	-0.96608	0.00034927	0.00086242	11622_g	hypothetical protein PDE_07337 [Penicillium oxalicum 114-2]
11627_g	427.006	692.939	-0.69847	0.01166	0.02162	11627_g	Putative Mitochondrial distribution and morphology protein 10 [Penicillium brasilianum]
11629_g	2129.4	5377.88	-1.3366	4.5912e-07	1.6895e-06	11629_g	U1 small nuclear ribonucleoprotein 70 kDa homolog [Aspergillus lentulus]
1162_g	284.016	1107.97	-1.9639	4.1507e-12	2.5583e-11	1162_g	RNA polymerase II-associated protein 1, C-terminal [Penicillium camemberti]
11633_g	967.765	1567.16	-0.69542	0.0080557	0.015433	11633_g	Putative MCM3-associated protein [Penicillium brasilianum]
11641_g	1049.89	2111.49	-1.008	0.00019018	0.00049099	11641_g	Translation initiation factor eIF3 subunit [Penicillium camemberti]
11644_g	3187.82	4870.54	-0.61151	0.019322	0.034059	11644_g	Putative Acetylglutamate kinase [Penicillium brasilianum]
11650_g	33.9098	82.9437	-1.2904	0.0011115	0.0025266	11650_g	unnamed protein product [Penicillium camemberti]
11656_g	236.071	978.882	-2.0519	9.0227e-13	5.8737e-12	11656_g	hypothetical protein PMG11_00380 [Penicillium brasilianum]
11658_g	175.236	335.918	-0.93881	0.0015416	0.0034084	11658_g	hypothetical protein ANOM_006790 [Aspergillus nomius NRRL 13137]
1165_g	789.805	1555.36	-0.97768	0.0002675	0.0006729	1165_g	hypothetical protein PMG11_05579 [Penicillium brasilianum]
11665_g	89.4197	500.055	-2.4834	8.1843e-16	6.7237e-15	11665_g	hypothetical protein HMPREF1541_08930 [Cyphellophora europaea CBS 101466]
11667_g	341.027	575.482	-0.75489	0.024101	0.041659	11667_g	hypothetical protein HMPREF1541_08928 [Cyphellophora europaea CBS 101466]
11670_g	264.078	1124.06	-2.0897	4.1293e-09	1.9049e-08	11670_g	hypothetical protein Z519_11316 [Cladophialophora bantiana CBS 173.52]
11672_g	0.329902	130.478	-8.6276	2.6217e-28	4.1512e-27	11672_g	Major facilitator superfamily [Penicillium roqueforti FM164]
11676_g	41.9705	182.333	-2.1191	1.9657e-09	9.4128e-09	11676_g	hypothetical protein PMG11_06149 [Penicillium brasilianum]
11677_g	25.0488	144.718	-2.5304	5.3164e-11	2.9771e-10	11677_g	Piso0_004730 [Millerozyma farinosa CBS 7064]
11679_g	17.9608	57.2647	-1.6728	0.00032676	0.00081072	11679_g	hypothetical protein V493_04557 [Pseudogymnoascus sp. VKM F-4281 (FW-2241)]
1168_g	951.54	2267.43	-1.2527	2.9539e-06	9.9316e-06	1168_g	unnamed protein product [Penicillium roqueforti FM164]
11690_g	344.41	542.547	-0.65562	0.028422	0.04827	11690_g	unnamed protein product [Aspergillus oryzae RIB40]
11698_g	3294.67	8530.28	-1.3725	1.9857e-07	7.6223e-07	11698_g	Putative Trehalose-6-phosphate synthase component TPS1 [Penicillium brasilianum]
11699_g	838.38	2720.44	-1.6982	3.4904e-10	1.8073e-09	11699_g	Serine-threonine protein kinase 19 [Penicillium camemberti]
11713_g	3.35906	18.8788	-2.4906	0.001871	0.0040696	-	-
11716_g	0.659804	17.2763	-4.7106	2.6477e-05	7.792e-05	11716_g	hypothetical protein ASPCAL08684 [Aspergillus calidoustus]
11727_g	823.708	1348.06	-0.71068	0.0095683	0.018083	11727_g	Monothiol glutaredoxin-4 [Penicillium roqueforti FM164]
1172_g	1881.28	6388.18	-1.7637	2.3672e-10	1.2494e-09	1172_g	Pc20g07940 [Penicillium rubens Wisconsin 54-1255]
11731_g	3202.49	5826.73	-0.86349	0.00099219	0.0022735	11731_g	Uncharacterized protein family UPF0261 [Penicillium expansum]
11741_g	7.7957	34.854	-2.1606	0.00032071	0.0007971	11741_g	hypothetical protein V491_00172 [Pseudogymnoascus sp. VKM F-3775]
11744_g	424.55	4697.18	-3.4678	1.1297e-32	2.1487e-31	11744_g	Putative Protocatechuate 3,4-dioxygenase beta subunit [Aspergillus calidoustus]
11745_g	324.727	633.946	-0.96513	0.00070295	0.0016489	11745_g	Carboxy-cis,cis-muconate cyclase [Penicillium chrysogenum]
11746_g	772.946	1615.65	-1.0637	8.2823e-05	0.00022541	11746_g	hypothetical protein PMG11_06629 [Penicillium brasilianum]
11747_g	974.722	1758.12	-0.85097	0.0014439	0.003214	11747_g	hypothetical protein PDE_07950 [Penicillium oxalicum 114-2]
11749_g	503.859	1086.6	-1.1087	5.9651e-05	0.00016582	11749_g	Succinyl-CoA:3-ketoacid-coenzyme A transferase 1, mitochondrial [Aspergillus cristatus]
11751_g	19.7533	597.563	-4.9189	6.2262e-43	1.8152e-41	11751_g	Fungal transcriptional regulatory protein, N-terminal [Penicillium camemberti]
11752_g	4.26959	132.05	-4.9508	8.0595e-14	5.681e-13	11752_g	hypothetical protein PDE_05682 [Penicillium oxalicum 114-2]
11754_g	7411.4	29366	-1.9863	1.1749e-13	8.1828e-13	11754_g	hypothetical protein ACN38_g3624 [Penicillium nordicum]
11762_g	64.8373	227.234	-1.8093	3.6102e-08	1.507e-07	-	-
11765_g	189.436	1157.06	-2.6107	2.5045e-19	2.5255e-18	11765_g	hypothetical protein ASPCAL11747 [Aspergillus calidoustus]
11770_g	207.845	2033.3	-3.2902	3.8814e-29	6.3978e-28	-	-
11772_g	530.328	885.252	-0.7392	0.0069137	0.013432	11772_g	Mannosyltransferase 1, CMT1 [Penicillium expansum]
11781_g	2019.43	3565.95	-0.82034	0.001823	0.00397	11781_g	Armadillo-like helical [Penicillium italicum]
11785_g	18.8991	262.59	-3.7964	2.3215e-08	9.8966e-08	11785_g	mfs general substrate transporter [Ophiostoma piceae UAMH 11346]
11794_g	701.498	1093.78	-0.64082	0.016252	0.029085	11794_g	Putative ATP-dependent (S)-NAD(P)H-hydrate dehydratase [Penicillium brasilianum]
11798_g	2477.61	6543.11	-1.401	0.00042196	0.0010269	11798_g	cysteine protease [Aspergillus niger CBS 513.88]
117_g	8.64646	430.217	-5.6368	2.9515e-45	9.3237e-44	117_g	hypothetical protein PMG11_10174 [Penicillium brasilianum]
11809_g	828.799	1731.98	-1.0633	7.8662e-05	0.00021477	11809_g	hypothetical protein PDIP_17340 [Penicillium digitatum Pd1]
11810_g	439.091	1484.45	-1.7573	2.2999e-10	1.2159e-09	11810_g	hypothetical protein PMG11_08143 [Penicillium brasilianum]
11811_g	660.194	1008.82	-0.61171	0.022856	0.039726	11811_g	Putative Glucosidase I [Penicillium brasilianum]
11812_g	553.651	951.432	-0.78112	0.0041128	0.0084028	11812_g	hypothetical protein PMG11_08145 [Penicillium brasilianum]
11813_g	131.51	532.765	-2.0183	1.919e-11	1.1194e-10	11813_g	hypothetical protein PITC_057870 [Penicillium italicum]
11815_g	45.4219	96.9044	-1.0932	0.0032897	0.0068395	11815_g	DNA repair protein rad10 [Penicillium camemberti]
11820_g	13.4845	133.274	-3.305	7.933e-06	2.5159e-05	11820_g	hypothetical protein ACN42_g3892 [Penicillium freii]
11826_g	33.2504	64.5605	-0.95728	0.02374	0.041074	11826_g	hypothetical protein PEX2_046230 [Penicillium expansum]
11827_g	13.2419	36.8627	-1.4771	0.0065948	0.012876	11827_g	hypothetical protein AFLA70_433g001130 [Aspergillus flavus AF70]
11829_g	4133.82	10108.5	-1.29	1.4824e-06	5.1763e-06	11829_g	hypothetical protein PMG11_08834 [Penicillium brasilianum]
11830_g	912.273	1383.74	-0.60104	0.025587	0.043932	11830_g	unnamed protein product [Penicillium roqueforti FM164]
11838_g	41.8498	15003	-8.4858	3.4449e-16	2.8854e-15	11838_g	Pc20g13710 [Penicillium rubens Wisconsin 54-1255]
11843_g	1011.89	2210	-1.127	2.2033e-05	6.5801e-05	11843_g	hypothetical protein PMG11_00178 [Penicillium brasilianum]
11852_g	505.284	768.706	-0.60534	0.028559	0.048455	11852_g	Putative Transcription initiation factor subunit [Penicillium brasilianum]
11854_g	4631.14	6863.5	-0.56758	0.026783	0.045741	11854_g	hypothetical protein ACN38_g1714 [Penicillium nordicum]
11855_g	643.992	1503.26	-1.223	5.6905e-06	1.842e-05	11855_g	hypothetical protein BDCG_07534 [Blastomyces dermatitidis ER-3]
11866_g	580.403	2474.52	-2.092	2.6493e-14	1.9576e-13	11866_g	hypothetical protein PMG11_00839 [Penicillium brasilianum]
11868_g	505.314	3748.26	-2.891	1.222e-24	1.6281e-23	11868_g	Putative Zn(II)2Cys6 transcription factor [Penicillium brasilianum]
11870_g	3780.59	11938.9	-1.659	5.3011e-10	2.7024e-09	11870_g	Putative 60S ribosomal protein L33-A [Penicillium brasilianum]
11872_g	607.561	1152.25	-0.92335	0.00057352	0.0013668	11872_g	hypothetical protein PMG11_03416 [Penicillium brasilianum]
11874_g	594.03	2593.74	-2.1264	0.0029723	0.0062294	11874_g	Putative Sugar transporter [Penicillium brasilianum]
11877_g	2471.23	4363.99	-0.82042	0.0015334	0.0033922	11877_g	Putative DEAD/DEAH box RNA helicase [Penicillium brasilianum]
11879_g	330.404	590.84	-0.83854	0.014513	0.026318	11879_g	hypothetical protein PDE_07095 [Penicillium oxalicum 114-2]
11880_g	19.4988	58.8838	-1.5945	0.00049126	0.0011843	11880_g	Major facilitator superfamily domain, general substrate transporter [Penicillium griseofulvum]
11882_g	4875.24	11151.3	-1.1937	6.5512e-06	2.1036e-05	11882_g	hypothetical protein PDE_01806 [Penicillium oxalicum 114-2]
11883_g	3593.34	8735.26	-1.2815	1.5018e-06	5.2371e-06	11883_g	hypothetical protein PDE_01807 [Penicillium oxalicum 114-2]
11891_g	193.126	427.199	-1.1454	8.6415e-05	0.00023435	11891_g	Putative U4/U6.U5 snRNP associated protein [Penicillium brasilianum]
11893_g	616.213	1255.41	-1.0267	0.00017047	0.00044322	11893_g	short-chain dehydrogenase, putative [Talaromyces stipitatus ATCC 10500]
11895_g	38.9573	230.125	-2.5624	1.3604e-13	9.4138e-13	-	-
11898_g	2832.27	5144.7	-0.86113	0.0009436	0.0021687	11898_g	Putative ABC metal ion transporter [Penicillium brasilianum]
11899_g	327.24	504.816	-0.62541	0.0267	0.04562	11899_g	Putative Ankyrin repeat protein [Penicillium brasilianum]
11905_g	446.244	832.725	-0.90001	0.001102	0.0025068	11905_g	unnamed protein product [Penicillium camemberti]
11906_g	545.225	1972.46	-1.8551	1.9413e-11	1.1314e-10	11906_g	Pc21g11190 [Penicillium rubens Wisconsin 54-1255]
11907_g	288.237	832.694	-1.5305	5.7428e-08	2.3462e-07	11907_g	unnamed protein product [Aspergillus oryzae RIB40]
1190_g	2589.09	5457.39	-1.0758	4.4348e-05	0.00012587	1190_g	Autophagy-related protein 13 [Penicillium italicum]
11911_g	18.7279	245.518	-3.7126	1.077e-19	1.1059e-18	11911_g	Protein of unknown function DUF3602 [Penicillium camemberti]
11919_g	463.409	1282.6	-1.4687	8.6505e-08	3.4519e-07	11919_g	Putative EBDP3 [Penicillium brasilianum]
11927_g	689.389	1148.35	-0.73617	0.0063936	0.012519	11927_g	hypothetical protein PMG11_05465 [Penicillium brasilianum]
11935_g	680.126	1471.48	-1.1134	3.7931e-05	0.00010888	11935_g	hypothetical protein PMG11_06885 [Penicillium brasilianum]
11936_g	342.875	1281.51	-1.9021	8.233e-12	4.9556e-11	11936_g	hypothetical protein PMG11_06885 [Penicillium brasilianum]
11939_g	3142.37	8195.28	-1.3829	1.6864e-07	6.5342e-07	11939_g	Cell wall integrity signaling protein Lsp1/Pil1, putative [Penicillium digitatum Pd1]
11943_g	511.642	1256.6	-1.2963	0.0010727	0.002444	11943_g	hypothetical protein PMG11_03205 [Penicillium brasilianum]
11950_g	18.7081	80.1646	-2.0993	1.621e-06	5.6267e-06	11950_g	unnamed protein product [Penicillium camemberti]
11957_g	46.9125	392.024	-3.0629	2.3486e-13	1.5994e-12	11957_g	Putative Proline racemase [Penicillium brasilianum]
1195_g	1161.15	1744.2	-0.58701	0.025844	0.044304	1195_g	hypothetical protein ACN42_g11532 [Penicillium freii]
11960_g	6.85773	25.6744	-1.9045	0.0047426	0.0095514	11960_g	Putative Extracellular serine-rich protein [Penicillium brasilianum]
11961_g	69.8394	242.111	-1.7936	3.7937e-07	1.4109e-06	11961_g	hypothetical protein THITE_2121399 [Byssochlamys spectabilis No. 5]
11966_g	9.83133	47.4282	-2.2703	2.3118e-05	6.8761e-05	11966_g	hypothetical protein ANOM_007575 [Aspergillus nomius NRRL 13137]
11967_g	1111.33	1723.06	-0.63268	0.017817	0.031613	11967_g	Putative Golgi family transport complex COD1 protein [Penicillium brasilianum]
1196_g	1088.13	1633.35	-0.58599	0.027323	0.046584	1196_g	Putative Methionine-R-sulfoxide reductase SelR [Penicillium brasilianum]
11979_g	28.4395	164.935	-2.5359	1.8432e-11	1.0776e-10	11979_g	hypothetical protein AN0130.2 [Aspergillus nidulans FGSC A4]
11981_g	2076.87	3482.38	-0.74566	0.0045825	0.0092478	11981_g	Putative Protein-vacuolar targeting protein Atg18 [Penicillium brasilianum]
11982_g	145.263	242.778	-0.74097	0.014875	0.026895	11982_g	leucine carboxyl methyltransferase [Aspergillus kawachii IFO 4308]
11988_g	784.17	1671.26	-1.0917	0.00089798	0.0020724	11988_g	PLC-like phosphodiesterase, TIM beta/alpha-barrel domain [Penicillium camemberti]
12004_g	934.359	1767.75	-0.91986	0.000591	0.0014058	12004_g	hypothetical protein PMG11_07370 [Penicillium brasilianum]
12025_g	16.6523	107.463	-2.6901	1.575e-10	8.4621e-10	-	-
12026_g	29.6476	70.1673	-1.2429	0.0029182	0.0061276	12026_g	unnamed protein product [Aspergillus niger]
12029_g	4.80231	403.706	-6.3934	4.4977e-49	1.7058e-47	12029_g	hypothetical protein PMG11_01870 [Penicillium brasilianum]
12033_g	1408.51	4771.86	-1.7604	6.3301e-11	3.5201e-10	12033_g	Putative Ca2 /H antiporter VCX1 [Penicillium brasilianum]
12036_g	71.608	159.146	-1.1522	0.00088167	0.0020366	12036_g	COG1590 daomin protein [Aspergillus fischeri NRRL 181]
1203_g	3209.87	5027.37	-0.64729	0.013187	0.024097	1203_g	Putative DUF500 and SH3 domain protein [Penicillium brasilianum]
12056_g	218.198	741.196	-1.7642	7.6979e-10	3.8586e-09	12056_g	hypothetical protein ACN38_g8899 [Penicillium nordicum]
12057_g	1213.53	2848.79	-1.2311	4.0528e-06	1.3368e-05	12057_g	Putative SPX domain protein [Penicillium brasilianum]
12064_g	3033.17	7402.22	-1.2871	0.0050604	0.010144	-	-
12067_g	947.266	1544	-0.70483	0.018473	0.03271	12067_g	Putative Flavodoxin and radical SAM domain protein [Penicillium brasilianum]
12076_g	154.699	359.946	-1.2183	4.4528e-05	0.00012635	12076_g	Putative 4-carboxymuconolactone decarboxylase family protein [Penicillium brasilianum]
12081_g	1907.65	3544.78	-0.89389	0.0007116	0.0016674	12081_g	hypothetical protein PMG11_00113 [Penicillium brasilianum]
12085_g	650.496	1659.84	-1.3514	6.6122e-07	2.39e-06	12085_g	Putative Cap binding protein [Penicillium brasilianum]
12087_g	1231.85	2249.81	-0.86898	0.00099822	0.0022865	12087_g	hypothetical protein PDE_02872 [Penicillium oxalicum 114-2]
1208_g	52.1004	177.625	-1.7695	2.2261e-07	8.4981e-07	1208_g	RTA-like protein [Penicillium italicum]
12092_g	205.454	4065.03	-4.3064	1.1172e-45	3.6182e-44	12092_g	hypothetical protein PDE_07700 [Penicillium oxalicum 114-2]
12096_g	7.07651	26.4293	-1.901	0.003957	0.0081024	12096_g	hypothetical protein Z518_04368 [Rhinocladiella mackenziei CBS 650.93]
12097_g	1145.52	1908.16	-0.73617	0.0060729	0.011957	12097_g	Putative Mitochondrial folate transporter/carrier [Penicillium brasilianum]
1209_g	301.565	539.843	-0.84007	0.0027869	0.005871	1209_g	hypothetical protein PMG11_05318 [Penicillium brasilianum]
120_g	16.613	449.087	-4.7566	0.00019598	0.0005052	120_g	Glycoside hydrolase, family 1 [Penicillium roqueforti FM164]
12108_g	817.611	2073.27	-1.3424	5.1232e-07	1.8723e-06	12108_g	hypothetical protein PMG11_10579 [Penicillium brasilianum]
12109_g	497.475	2153.84	-2.1142	1.8823e-08	8.0858e-08	-	-
1210_g	67.1391	132	-0.97531	0.004506	0.009112	1210_g	hypothetical protein PMG11_05319 [Penicillium brasilianum]
12111_g	2929.84	8280.55	-1.4989	0.0028878	0.0060737	12111_g	Major facilitator superfamily [Penicillium roqueforti FM164]
12112_g	87.7809	358.1	-2.0284	9.5108e-11	5.2145e-10	12112_g	hypothetical protein PDE_03166 [Penicillium oxalicum 114-2]
12116_g	1246.89	3204.68	-1.3619	3.6758e-07	1.3691e-06	12116_g	Putative Gluconate transport-inducing protein [Penicillium brasilianum]
12117_g	306.182	666.499	-1.1222	5.3319e-05	0.00014978	12117_g	hypothetical protein PDE_03578 [Penicillium oxalicum 114-2]
12130_g	2.26207	14.9566	-2.7251	0.0036758	0.0075773	-	-
12133_g	178.948	488.575	-1.449	0.00094162	0.0021646	12133_g	Pc20g15260 [Penicillium rubens Wisconsin 54-1255]
12134_g	1612.56	7875.57	-2.288	4.4901e-17	3.9649e-16	12134_g	Putative GATA transcriptional activator AreA [Penicillium brasilianum]
12140_g	5612.76	10938	-0.96257	0.00027104	0.00068115	12140_g	hypothetical protein PDE_03587 [Penicillium oxalicum 114-2]
12144_g	2.90208	26.1696	-3.1727	0.0002291	0.00058363	-	-
12147_g	88.7156	1523.61	-4.1022	1.9393e-39	4.8509e-38	12147_g	Putative C6 transcription factor [Penicillium brasilianum]
12156_g	525.662	1181.84	-1.1688	1.7899e-05	5.4109e-05	12156_g	Putative Vanillin dehydrogenase [Penicillium brasilianum]
12161_g	1944.54	7838.77	-2.0112	1.0423e-13	7.2867e-13	12161_g	Putative Histone H1 [Penicillium brasilianum]
12163_g	144.078	299.708	-1.0567	0.00051983	0.0012485	12163_g	Tetratricopeptide-like helical [Penicillium italicum]
12168_g	2269.69	3417.25	-0.59034	0.025777	0.044207	12168_g	hypothetical protein PDE_06679 [Penicillium oxalicum 114-2]
12179_g	14.6934	43.7312	-1.5735	0.0025507	0.0054188	12179_g	CobW domain protein [Aspergillus niger]
12180_g	2.95381	16.2922	-2.4635	0.0045325	0.0091583	12180_g	hypothetical protein PMG11_10257 [Penicillium brasilianum]
12181_g	10.4953	2571.95	-7.937	7.6109e-10	3.8227e-09	12181_g	hypothetical protein PMG11_08295 [Penicillium brasilianum]
12182_g	0	7.56087	#NAME?	0.0024172	0.0051641	12182_g	hypothetical protein EN45_099010 [Penicillium chrysogenum]
12192_g	138.917	582.718	-2.0686	2.9892e-12	1.8638e-11	-	-
12193_g	228.224	538.284	-1.2379	1.4923e-05	4.5655e-05	12193_g	hypothetical protein PITC_010610 [Penicillium italicum]
12198_g	174.046	388.133	-1.1571	9.3766e-05	0.00025316	12198_g	Putative Phosphoribosyl-aminoimidazole carboxylase [Penicillium brasilianum]
12199_g	403.194	620.584	-0.62215	0.027621	0.047073	12199_g	hypothetical protein PMG11_02919 [Penicillium brasilianum]
1219_g	222.469	2220.18	-3.319	0.00044998	0.0010912	1219_g	hypothetical protein PP106 [Penicillium paxilli]
12202_g	137.526	288.831	-1.0705	0.00039544	0.0009664	12202_g	arylsulfatase [Phialocephala scopiformis]
12213_g	82.075	150.902	-0.87859	0.0080369	0.015402	12213_g	hypothetical protein PGRI_008950 [Penicillium griseofulvum]
12214_g	636.066	1239.41	-0.9624	0.00033636	0.00083261	12214_g	Bromodomain transcription factor [Penicillium griseofulvum]
12220_g	348.436	572.719	-0.71693	0.012055	0.022276	12220_g	hypothetical protein PMG11_08591 [Penicillium brasilianum]
12222_g	367.487	805.45	-1.1321	5.7786e-05	0.00016116	12222_g	Aminoacyl-tRNA synthetase, class II (D/K/N)-like [Penicillium roqueforti FM164]
12223_g	911.618	1714.66	-0.91142	0.00063921	0.0015113	-	-
12232_g	0.691738	12.7072	-4.1993	0.00055249	0.0013203	-	-
12240_g	481.615	1273.48	-1.4028	3.6297e-07	1.3535e-06	12240_g	Putative Protein CSN12 homolog [Penicillium brasilianum]
12241_g	3533.27	9516.41	-1.4294	6.887e-08	2.781e-07	12241_g	Putative 60S ribosomal protein L20 [Penicillium brasilianum]
12242_g	1521.57	2349.38	-0.62672	0.018485	0.032727	12242_g	NADH:cytochrome b5 reductase (CBR) [Penicillium camemberti]
12246_g	398.768	652.811	-0.71111	0.010468	0.019634	12246_g	hypothetical protein PDE_09370 [Penicillium oxalicum 114-2]
12247_g	708.945	1113.89	-0.65186	0.015496	0.027873	12247_g	Putative 1-acyl-sn-glycerol-3-phosphate acyltransferase [Penicillium brasilianum]
12251_g	862.863	2346.56	-1.4433	9.1516e-08	3.6394e-07	12251_g	hypothetical protein ACN38_g369 [Penicillium nordicum]
12258_g	100.01	225.431	-1.1725	0.0051086	0.010224	12258_g	trascription factor [Colletotrichum fructicola Nara gc5]
12259_g	148.332	312.837	-1.0766	0.0088933	0.016882	12259_g	hypothetical protein K432DRAFT_386876 [Lepidopterella palustris CBS 459.81]
12276_g	1023.28	1525.81	-0.57637	0.02931	0.049571	12276_g	hypothetical protein PMG11_02140 [Penicillium brasilianum]
12277_g	38.8115	121.995	-1.6523	0.005498	0.010917	12277_g	hypothetical protein ACN38_g9041 [Penicillium nordicum]
12281_g	186.387	303.555	-0.70366	0.016414	0.029338	12281_g	DNA glycosylase [Penicillium griseofulvum]
12282_g	263.795	542.855	-1.0411	0.00025109	0.00063487	12282_g	hypothetical protein PGRI_008050 [Penicillium griseofulvum]
12284_g	11.0718	88.8355	-3.0043	7.9755e-11	4.4104e-10	-	-
12286_g	207.173	672.113	-1.6979	4.1666e-09	1.9201e-08	12286_g	hypothetical protein EURHEDRAFT_529980 [Aspergillus ruber CBS 135680]
12287_g	437.066	1480.59	-1.7602	1.992e-10	1.0601e-09	12287_g	Putative Arginine permease [Penicillium brasilianum]
12288_g	5.51767	351.06	-5.9915	0.00029434	0.00073682	12288_g	Major facilitator superfamily domain, general substrate transporter [Penicillium griseofulvum]
1228_g	173.855	461.033	-1.407	0.00025318	0.00063951	1228_g	Putative Permease of the major facilitator superfamily [Penicillium brasilianum]
12290_g	19.0535	53.8268	-1.4983	0.0014653	0.0032555	12290_g	unnamed protein product [Aspergillus oryzae RIB40]
12291_g	72.7754	165.148	-1.1822	0.0036349	0.0074965	12291_g	Quinate/shikimate 5-dehydrogenase/glutamyl-tRNA reductase [Penicillium griseofulvum]
12296_g	3234.19	6071.79	-0.90871	0.00045153	0.0010947	12296_g	hypothetical protein PMG11_09472 [Penicillium brasilianum]
12298_g	100.243	244.49	-1.2863	0.00623	0.012229	12298_g	CMGC/SRPK protein kinase [Trichophyton equinum CBS 127.97]
12300_g	159.115	572.036	-1.846	3.9161e-10	2.0196e-09	12300_g	Putative Xylanolytic transcriptional activator xlnR [Penicillium brasilianum]
12301_g	189.877	566.312	-1.5765	6.5747e-08	2.6632e-07	12301_g	putative transcription activator [Penicillium canescens]
12304_g	255.946	1323.18	-2.3701	1.1007e-16	9.4723e-16	12304_g	hypothetical protein PMG11_02459 [Penicillium brasilianum]
12305_g	862.022	2954.44	-1.7771	5.962e-11	3.3212e-10	12305_g	hypothetical protein PMG11_02458 [Penicillium brasilianum]
12309_g	980.421	1565.02	-0.67471	0.011282	0.020991	12309_g	unnamed protein product [Penicillium camemberti]
12318_g	263.822	671.142	-1.3471	2.0755e-06	7.1082e-06	12318_g	Putative Zn-finger protein [Penicillium brasilianum]
12319_g	2473.15	5967.58	-1.2708	0.0085845	0.016347	12319_g	hypothetical protein PMG11_03621 [Penicillium brasilianum]
12321_g	2469.93	6338.99	-1.3598	2.8779e-07	1.0841e-06	12321_g	hypothetical protein PMG11_03619 [Penicillium brasilianum]
12323_g	49.9451	202.309	-2.0181	4.9993e-09	2.2882e-08	12323_g	hypothetical protein PDE_09153 [Penicillium oxalicum 114-2]
12326_g	710.383	1160.84	-0.7085	0.0083037	0.015858	12326_g	Putative Sirtuin 4 [Penicillium brasilianum]
12327_g	93.794	13215.9	-7.1386	7.5089e-35	1.5596e-33	-	-
12332_g	1069.8	1838.65	-0.78131	0.0033065	0.0068712	12332_g	Putative U4/U6.U5 snRNP associated protein [Penicillium brasilianum]
12336_g	3616.81	6646.4	-0.87786	0.00068982	0.0016217	12336_g	Putative C2H2 transcription factor [Penicillium brasilianum]
12337_g	0.691738	20.2037	-4.8683	3.0272e-06	1.0162e-05	12337_g	hypothetical protein PFICI_10673 [Pestalotiopsis fici W106-1]
12338_g	103.716	713.474	-2.7822	1.7309e-07	6.6949e-07	12338_g	hypothetical protein PMG11_10856 [Penicillium brasilianum]
12346_g	516.199	3450.96	-2.741	1.3934e-22	1.6727e-21	12346_g	lysophospholipase Plb2 [Aspergillus ochraceoroseus]
12349_g	1357.47	2456.22	-0.85552	0.0012747	0.0028667	12349_g	hypothetical protein PMG11_10618 [Penicillium brasilianum]
12353_g	12.4984	31.9492	-1.354	0.019847	0.034897	12353_g	hypothetical protein [Penicillium rubens Wisconsin 54-1255]
12355_g	299.743	828.901	-1.4675	1.9657e-07	7.5533e-07	12355_g	hypothetical protein PMG11_07646 [Penicillium brasilianum]
12360_g	769.261	1790.34	-1.2187	8.7178e-06	2.7526e-05	12360_g	hypothetical protein PMG11_03731 [Penicillium brasilianum]
12364_g	164.675	351.806	-1.0952	0.00027791	0.00069746	12364_g	hypothetical protein PMG11_08881 [Penicillium brasilianum]
12376_g	247.718	3929.68	-3.9876	1.2882e-40	3.3124e-39	12376_g	hypothetical protein PMG11_03623 [Penicillium brasilianum]
12381_g	129.886	237.283	-0.86936	0.0059435	0.011733	-	-
12387_g	2067.42	4119.97	-0.9948	0.00020542	0.00052741	12387_g	Folliculin [Penicillium expansum]
12388_g	701.97	2647.28	-1.915	2.1038e-07	8.0476e-07	12388_g	hypothetical protein PMG11_07083 [Penicillium brasilianum]
12395_g	1.97176	17.5115	-3.1508	0.00052467	0.001259	-	-
12396_g	980.042	3113.97	-1.6678	0.0061173	0.012037	12396_g	RecName: Full=1,3-beta-glucanosyltransferase gel1; AltName: Full=Glucan elongating glucanosyltransferase 1; Flags: Precursor
123_g	144.66	4598.56	-4.9904	3.2162e-07	1.2059e-06	123_g	hypothetical protein PEX2_080310 [Penicillium expansum]
12404_g	2887.83	10761.3	-1.8978	0.00023758	0.00060402	12404_g	Pleckstrin homology-type [Penicillium camemberti]
12405_g	18.8796	339.052	-4.1666	8.5844e-07	3.0692e-06	12405_g	putative serine threonine protein kinase [Phaeomoniella chlamydospora]
12407_g	49.2121	2244.23	-5.5111	1.9203e-08	8.2379e-08	12407_g	hypothetical protein PMG11_09452 [Penicillium brasilianum]
12419_g	9765.01	17230.4	-0.81927	0.0016376	0.0036034	12419_g	hypothetical protein PEX2_006090 [Penicillium expansum]
12424_g	3413.11	10236.9	-1.5846	3.0738e-09	1.4418e-08	12424_g	Putative 40S ribosomal protein S8 [Penicillium brasilianum]
12428_g	5357.34	14352.2	-1.4217	2.0667e-07	7.9176e-07	12428_g	hypothetical protein PDE_05304 [Penicillium oxalicum 114-2]
12432_g	1752.94	3372.36	-0.94398	0.00038055	0.0009332	12432_g	lysine--tRNA ligase, cytoplasmic [Aspergillus lentulus]
12435_g	73.8169	232.524	-1.6554	3.6841e-07	1.3717e-06	12435_g	mitogen-activated protein kinase HOG1 [Verruconis gallopava]
12439_g	508.24	8795.91	-4.1133	5.7587e-06	1.8617e-05	12439_g	hypothetical protein PMG11_00688 [Penicillium brasilianum]
12441_g	25.6409	52.2969	-1.0283	0.027068	0.046174	12441_g	Putative Peptidase dimerisation domain protein [Penicillium brasilianum]
12445_g	2.32528	20.6733	-3.1523	0.00019759	0.00050869	12445_g	unnamed protein product [Aspergillus niger]
12447_g	419.28	720.268	-0.78062	0.0055045	0.010928	12447_g	Vitamin B6 transporter, putative [Penicillium digitatum Pd1]
12453_g	226.277	641.8	-1.504	1.8361e-05	5.5401e-05	12453_g	Putative AhpA protein [Penicillium brasilianum]
12462_g	4.12271	439.431	-6.7359	1.0653e-52	4.5806e-51	12462_g	hypothetical protein EURHEDRAFT_445594 [Aspergillus ruber CBS 135680]
12463_g	26.4593	58.6711	-1.1489	0.0073117	0.014126	12463_g	hexose carrier protein [Aspergillus niger]
12464_g	23.0259	104.929	-2.1881	6.0621e-06	1.9529e-05	12464_g	hexose carrier protein [Aspergillus niger]
12465_g	16.9114	595.034	-5.1369	2.326e-07	8.8608e-07	12465_g	Putative Glyceraldehyde 3-phosphate dehydrogenase [Penicillium brasilianum]
12468_g	232.591	519.537	-1.1594	6.5856e-05	0.00018181	12468_g	Putative Remark: ORF 3'truncated due to end of contig (Fragment) [Penicillium brasilianum]
12478_g	298.139	560.218	-0.91	0.004139	0.0084454	12478_g	Carboxymuconolactone decarboxylase [Macrophomina phaseolina MS6]
12479_g	933.844	1714.4	-0.87645	0.0010856	0.0024717	12479_g	Pc20g14730 [Penicillium rubens Wisconsin 54-1255]
1247_g	9.2986	35.7545	-1.943	0.00078866	0.0018356	1247_g	hypothetical protein ACN38_g11848 [Penicillium nordicum]
12482_g	0	12.1827	#NAME?	0.001183	0.0026721	12482_g	Thiamine pyrophosphate enzyme, C-terminal TPP-binding [Penicillium griseofulvum]
12487_g	17.428	580.236	-5.0572	8.4498e-08	3.376e-07	12487_g	Putative Synaptic vesicle transporter SV2 [Penicillium brasilianum]
12490_g	0.655976	31.6899	-5.5942	0.010961	0.020454	12490_g	Major facilitator superfamily domain, general substrate transporter [Penicillium italicum]
12499_g	7.18315	81.7415	-3.5084	2.4691e-12	1.5501e-11	12499_g	hypothetical protein CSIM01_03797 [Colletotrichum simmondsii]
1249_g	8.16137	33.7065	-2.0461	0.00074498	0.0017418	1249_g	hypothetical protein ACN38_g13058 [Penicillium nordicum]
12500_g	13.7189	127.876	-3.2205	1.9773e-14	1.4814e-13	12500_g	hypothetical protein AYO21_05993 [Fonsecaea monophora]
12501_g	4767.02	10289.5	-1.11	2.1452e-05	6.4156e-05	12501_g	Putative Eukaryotic translation initiation factor 3 subunit A [Penicillium brasilianum]
12502_g	82.6897	1230.92	-3.8959	6.0924e-32	1.127e-30	12502_g	hypothetical protein ACN38_g11881 [Penicillium nordicum]
12503_g	1372.54	2425.37	-0.82136	0.001901	0.0041307	12503_g	Pc22g08960 [Penicillium rubens Wisconsin 54-1255]
12507_g	564.274	996.677	-0.82073	0.0025676	0.0054502	12507_g	Putative Solute carrier family 25 member 38 homolog [Penicillium brasilianum]
1250_g	13.3415	67.5725	-2.3405	0.00217	0.0046757	1250_g	ThiJ/PfpI [Penicillium camemberti]
1251_g	515.102	775.648	-0.59054	0.028631	0.048551	1251_g	hypothetical protein ACN38_g11849 [Penicillium nordicum]
12528_g	3686.97	5527.36	-0.58416	0.024216	0.041826	12528_g	Pc21g08160 [Penicillium rubens Wisconsin 54-1255]
12531_g	443.939	1016.13	-1.1947	1.4925e-05	4.5655e-05	12531_g	hypothetical protein PROQFM164_S02g001199 [Penicillium roqueforti FM164]
12532_g	1196.04	2617.86	-1.1301	2.4553e-05	7.2637e-05	12532_g	Putative Alkaline phytoceramidase [Penicillium brasilianum]
12535_g	1196.61	5234.88	-2.1292	5.6498e-05	0.00015788	12535_g	CipC-like antibiotic response protein, putative [Aspergillus fumigatus Af293]
12536_g	1033.83	2380.51	-1.2033	6.3167e-06	2.0304e-05	12536_g	hypothetical protein PMG11_08919 [Penicillium brasilianum]
12544_g	197.557	1467.15	-2.8927	3.3069e-08	1.3858e-07	12544_g	hypothetical protein K432DRAFT_438401 [Lepidopterella palustris CBS 459.81]
12545_g	1455.68	2808.77	-0.94825	0.00030609	0.00076326	-	-
12552_g	119.363	305.051	-1.3537	8.0336e-06	2.5459e-05	12552_g	Protein of unknown function DUF2205, coiled-coil [Penicillium camemberti]
12554_g	6128.58	13060.5	-1.0916	3.2028e-05	9.3057e-05	12554_g	hypothetical protein PMG11_02380 [Penicillium brasilianum]
12556_g	313.063	497.692	-0.6688	0.014922	0.026968	-	-
12557_g	611.855	968.911	-0.66318	0.015484	0.027859	12557_g	hypothetical protein PDE_08602 [Penicillium oxalicum 114-2]
1255_g	1.31195	9.81581	-2.9034	0.015794	0.028349	1255_g	inositol oxygenase 1 [Aspergillus lentulus]
12564_g	5579.13	9057.43	-0.69906	0.0070703	0.013703	12564_g	hypothetical protein PMG11_01997 [Penicillium brasilianum]
12572_g	490.792	987.298	-1.0084	0.000268	0.00067392	12572_g	Putative D-isomer specific 2-hydroxyacid dehydrogenase [Penicillium brasilianum]
12580_g	98.8862	769.308	-2.9597	2.3817e-22	2.8301e-21	12580_g	unnamed protein product [Penicillium camemberti]
12581_g	1524.31	2887.02	-0.92142	0.00044797	0.0010865	12581_g	hypothetical protein PDE_03707 [Penicillium oxalicum 114-2]
12582_g	29.044	119.502	-2.0407	1.8586e-06	6.4149e-06	-	-
12583_g	176.261	1980.53	-3.4901	4.8351e-05	0.00013666	12583_g	hypothetical protein PMG11_03353 [Penicillium brasilianum]
12585_g	381.299	2928.74	-2.9413	5.0579e-25	6.8741e-24	-	-
12587_g	11.3857	94.3721	-3.0511	2.4145e-11	1.3946e-10	-	-
12591_g	926.932	1483.43	-0.67841	0.012319	0.0227	12591_g	NADH-ubiquinone oxidoreductase 20.8 kDa subunit [Penicillium roqueforti FM164]
12603_g	317.046	1912.21	-2.5925	1.0093e-07	3.9951e-07	12603_g	Acyl-CoA N-acyltransferase [Penicillium griseofulvum]
12604_g	511.76	923.798	-0.85211	0.0018574	0.0040422	12604_g	hypothetical protein PMG11_07815 [Penicillium brasilianum]
12606_g	41.2291	178.284	-2.1124	3.2893e-07	1.2319e-06	12606_g	hypothetical protein PMG11_00714 [Penicillium brasilianum]
12613_g	338.335	662.443	-0.96934	0.00045423	0.0011009	12613_g	hypothetical protein PMG11_08819 [Penicillium brasilianum]
12621_g	65.2471	136.055	-1.0602	0.0020839	0.0044984	12621_g	hypothetical protein PMG11_00651 [Penicillium brasilianum]
12636_g	92.9053	297.239	-1.6778	8.0053e-08	3.2044e-07	12636_g	hypothetical protein PMG11_08819 [Penicillium brasilianum]
1263_g	4.85021	33.1233	-2.7717	2.7164e-05	7.9718e-05	1263_g	hypothetical protein PMG11_02367 [Penicillium brasilianum]
126_g	632.155	3037.61	-2.2646	2.5113e-09	1.191e-08	126_g	hypothetical protein P875_00021687 [Aspergillus parasiticus SU-1]
1277_g	68.5514	119.839	-0.80584	0.019841	0.034893	1277_g	hypothetical protein ACN38_g8729 [Penicillium nordicum]
1278_g	47.4205	204.341	-2.1074	0.00038044	0.00093309	1278_g	hypothetical protein PMG11_05844 [Penicillium brasilianum]
127_g	9683.27	16001.6	-0.72465	0.0046411	0.00936	127_g	Putative 6-phosphofructokinase [Penicillium brasilianum]
1287_g	1.72934	21.5201	-3.6374	0.0045407	0.0091735	1287_g	ferric reductase transmembrane component 4 precursor [Aspergillus kawachii IFO 4308]
1289_g	0.985878	14.8319	-3.9111	0.000311	0.00077445	1289_g	ferro-O2-oxidoreductase [Histoplasma capsulatum H88]
1300_g	271.997	1812.69	-2.7365	1.3234e-21	1.5031e-20	1300_g	hypothetical protein PMG11_00352 [Penicillium brasilianum]
130_g	3.56188	51.704	-3.8596	3.2448e-05	9.4192e-05	130_g	Putative Quinate permease [Penicillium brasilianum]
1310_g	1339.99	2700.06	-1.0108	0.00015218	0.00039906	1310_g	Thioredoxin [Penicillium camemberti]
1316_g	296.426	618.213	-1.0604	0.00018246	0.00047212	1316_g	hypothetical protein PMG11_04917 [Penicillium brasilianum]
1317_g	3537.05	5699.78	-0.68836	0.0091347	0.01732	1317_g	NADH ubiquinone oxidoreductase, F subunit [Penicillium griseofulvum]
1319_g	7192.27	11217.8	-0.64128	0.012164	0.022454	1319_g	Putative Acetyl-coenzyme A synthetase FacA [Penicillium brasilianum]
1320_g	10.2283	42.6791	-2.061	0.00013807	0.00036422	1320_g	Peptidase M20 [Penicillium griseofulvum]
1323_g	529.57	801.419	-0.59773	0.029581	0.049944	1323_g	hypothetical protein PMG11_04908 [Penicillium brasilianum]
1324_g	528.863	7855.95	-3.8928	2.6383e-39	6.5483e-38	1324_g	Putative C2 domain protein [Penicillium brasilianum]
1328_g	1240.98	1868.23	-0.59019	0.026327	0.045052	1328_g	Putative Winged helix DNA-binding protein [Penicillium brasilianum]
1336_g	1135.49	3282.43	-1.5314	0.0023678	0.0050669	1336_g	hypothetical protein PITC_089190 [Penicillium italicum]
1337_g	3483.98	10515.4	-1.5937	2.6053e-09	1.231e-08	1337_g	60S ribosomal protein L27-A [Aspergillus lentulus]
1340_g	69699.3	120495	-0.78976	0.0024923	0.0053078	1340_g	Putative Elongation factor 1-alpha [Penicillium brasilianum]
1341_g	270.894	503.916	-0.89546	0.0017085	0.0037433	1341_g	unnamed protein product [Aspergillus oryzae RIB40]
1346_g	1720.67	4777.63	-1.4733	3.2584e-08	1.3664e-07	1346_g	Pc13g03060 [Penicillium rubens Wisconsin 54-1255]
1347_g	3626.8	12128.1	-1.7416	8.1539e-11	4.5013e-10	1347_g	60S acidic ribosomal protein P1 [Penicillium digitatum Pd1]
1349_g	670.227	3763.68	-2.4894	2.5314e-19	2.5486e-18	1349_g	Putative Nulp1-pending protein [Penicillium brasilianum]
134_g	157.074	377.191	-1.2639	0.0016028	0.0035334	134_g	hypothetical protein TCE0_060r19354 [Talaromyces cellulolyticus]
1358_g	196.286	4969.96	-4.6622	1.4289e-51	5.9073e-50	1358_g	hypothetical protein PDE_00426 [Penicillium oxalicum 114-2]
1362_g	149.189	454.596	-1.6074	7.3092e-08	2.9404e-07	1362_g	hypothetical protein PMG11_03738 [Penicillium brasilianum]
1364_g	324.838	722.87	-1.154	4.2716e-05	0.00012161	1364_g	Transcription factor, fungi [Penicillium expansum]
136_g	9.7317	33.4605	-1.7817	0.0028119	0.0059218	136_g	CDR ABC transporter [Penicillium expansum]
1371_g	15.9296	131.129	-3.0412	2.6603e-13	1.8059e-12	1371_g	hypothetical protein ACN38_g3303 [Penicillium nordicum]
1379_g	48.7888	147.526	-1.5964	7.528e-06	2.3946e-05	1379_g	Putative Dihydrodipicolinate synthase [Penicillium brasilianum]
137_g	23.7684	79.9755	-1.7505	4.1844e-05	0.00011931	137_g	hypothetical protein ACN38_g9292 [Penicillium nordicum]
1380_g	94.8677	435.041	-2.1972	0.0064924	0.012688	1380_g	hypothetical protein EURHEDRAFT_516078 [Aspergillus ruber CBS 135680]
1382_g	2426.85	4417.24	-0.86406	0.00090171	0.0020803	1382_g	Poly(A) polymerase [Penicillium chrysogenum]
1390_g	1251.91	2810.7	-1.1668	7.7222e-05	0.00021106	1390_g	hypothetical protein PMG11_03770 [Penicillium brasilianum]
1393_g	283.302	512.286	-0.85461	0.0023221	0.0049774	-	-
1394_g	361.715	583.148	-0.68901	0.015637	0.02809	1394_g	hypothetical protein PDE_00260 [Penicillium oxalicum 114-2]
1395_g	1230.21	1921.52	-0.64335	0.017741	0.031495	1395_g	Putative MFS transporter [Penicillium brasilianum]
1396_g	1379.71	3228.9	-1.2267	3.8388e-06	1.2691e-05	1396_g	hypothetical protein PMG11_04001 [Penicillium brasilianum]
1397_g	650.335	1831.81	-1.494	8.3117e-07	2.9775e-06	1397_g	hypothetical protein ACN38_g7936 [Penicillium nordicum]
13_g	1301.16	4807.54	-1.8855	2.4239e-12	1.5239e-11	13_g	hypothetical protein PDE_02968 [Penicillium oxalicum 114-2]
1402_g	29.6159	94.6687	-1.6765	2.621e-05	7.7184e-05	1402_g	Putative Cystathionine beta-lyase [Penicillium brasilianum]
1414_g	11.5326	169.044	-3.8736	6.3076e-11	3.5091e-10	1414_g	Putative SUN domain-containing protein [Penicillium brasilianum]
1417_g	1333	2478.58	-0.89483	0.00069728	0.0016368	1417_g	Putative Leucine carboxyl methyltransferase [Penicillium brasilianum]
1423_g	1011.67	1773.38	-0.80976	0.0026194	0.00555	1423_g	hypothetical protein PMG11_04020 [Penicillium brasilianum]
1425_g	466.375	1070.14	-1.1982	1.42e-05	4.3616e-05	1425_g	GPI mannosyltransferase [Penicillium expansum]
1428_g	601.577	3490.43	-2.5366	9.1927e-20	9.4704e-19	1428_g	hypothetical protein PMG11_04024 [Penicillium brasilianum]
1433_g	215.279	703.988	-1.7093	3.3413e-09	1.5599e-08	1433_g	Putative Methyltransferase [Penicillium brasilianum]
1435_g	3712.05	11338.7	-1.611	1.5723e-09	7.5995e-09	1435_g	40S ribosomal protein S7 [Aspergillus cristatus]
1438_g	670.249	3278.85	-2.2904	1.6921e-16	1.4417e-15	1438_g	Putative Acetate kinase [Penicillium brasilianum]
1445_g	658.919	4190.93	-2.6691	1.2772e-21	1.4518e-20	1445_g	hypothetical protein PDE_05136 [Penicillium oxalicum 114-2]
1451_g	17498.4	53372.4	-1.6089	1.1039e-09	5.4318e-09	1451_g	hypothetical protein PMG11_02451 [Penicillium brasilianum]
1459_g	1952.99	3284.93	-0.75018	0.0043731	0.0088682	1459_g	Putative Pre-mRNA-splicing factor cef1 [Penicillium brasilianum]
1462_g	1893.15	3347.85	-0.82245	0.0015578	0.0034396	1462_g	unnamed protein product [Aspergillus niger]
1464_g	1103.25	1731.84	-0.65054	0.015526	0.027918	1464_g	Putative NADH-ubiquinone oxidoreductase subunit [Penicillium brasilianum]
1465_g	13.6273	2772.38	-7.6685	2.2222e-91	3.7104e-89	1465_g	G-patch domain protein (Spp2), putative [Byssochlamys spectabilis No. 5]
1466_g	1.35154	35.9668	-4.734	1.8006e-09	8.6608e-09	1466_g	putative glucose-methanol-choline oxidoreductase [Phaeomoniella chlamydospora]
1467_g	1.95196	161.568	-6.3711	6.927e-30	1.1703e-28	1467_g	Putative Catalase [Penicillium brasilianum]
1470_g	1096.04	5631.17	-2.3611	1.1472e-17	1.0634e-16	1470_g	Putative NADH dehydrogenase [Penicillium brasilianum]
1475_g	440.565	1411.98	-1.6803	1.869e-09	8.9762e-09	1475_g	Putative Alpha-glucosidase [Penicillium brasilianum]
1476_g	1056.63	3342.62	-1.6615	1.0456e-08	4.6101e-08	1476_g	Putative Vacuolar membrane-associated protein iml1 [Penicillium brasilianum]
1477_g	335.148	748.415	-1.159	2.7003e-05	7.9266e-05	1477_g	hypothetical protein PMG11_10303 [Penicillium brasilianum]
1478_g	15.1385	89.3046	-2.5605	0.00014149	0.00037247	1478_g	hypothetical protein PMG11_10864 [Penicillium brasilianum]
1481_g	44.0186	130.694	-1.57	1.717e-05	5.1991e-05	1481_g	Putative pH-responsive protein 2 [Penicillium brasilianum]
1482_g	196.483	448.123	-1.1895	4.3874e-05	0.00012461	1482_g	putative MFS-type transporter [Penicillium chrysogenum]
1487_g	93.7136	395.987	-2.0791	1.5738e-11	9.2605e-11	1487_g	hypothetical protein ACN38_g6089 [Penicillium nordicum]
1488_g	2.60794	17.7239	-2.7647	0.0016656	0.0036594	1488_g	hypothetical protein ACN38_g6098 [Penicillium nordicum]
148_g	25.5217	59.5206	-1.2217	0.0061428	0.012082	148_g	hypothetical protein PMG11_10128 [Penicillium brasilianum]
1490_g	28.0349	94.6938	-1.756	1.4098e-05	4.3332e-05	1490_g	Putative Acetyltransferase [Penicillium brasilianum]
1497_g	35.1343	257.341	-2.8727	1.7878e-16	1.5202e-15	1497_g	hypothetical protein ASPCAL14934 [Aspergillus calidoustus]
1499_g	91.6978	688.656	-2.9088	6.6446e-14	4.7094e-13	1499_g	hypothetical protein ANOM_003642 [Aspergillus nomius NRRL 13137]
14_g	21.0302	113.415	-2.4311	1.4368e-05	4.4085e-05	14_g	Pc15g01140 [Penicillium rubens Wisconsin 54-1255]
1500_g	191.345	664.258	-1.7956	1.1144e-05	3.47e-05	1500_g	hypothetical protein PEX2_000990 [Penicillium expansum]
1501_g	54.2705	197.321	-1.8623	3.9915e-08	1.6592e-07	1501_g	putative cytochrome P450 46A1 [Rosellinia necatrix]
1505_g	21.415	43.8795	-1.0349	0.027683	0.047147	1505_g	cytochrome P450 ClCP1 [Aspergillus niger]
1508_g	812.631	1312.93	-0.69212	0.0097957	0.018483	1508_g	Pc20g11270 [Penicillium rubens Wisconsin 54-1255]
1515_g	1125.78	2554.89	-1.1823	0.0019915	0.004312	1515_g	Amino acid transporter, transmembrane [Penicillium griseofulvum]
1523_g	104.218	645.199	-2.6301	4.2127e-18	3.9914e-17	1523_g	Pc21g05180 [Penicillium rubens Wisconsin 54-1255]
1530_g	426.5	1148.85	-1.4296	2.4286e-07	9.2347e-07	1530_g	hypothetical protein PMG11_03318 [Penicillium brasilianum]
1533_g	846.962	1929.15	-1.1876	9.5581e-06	3.0017e-05	1533_g	hypothetical protein PMG11_03315 [Penicillium brasilianum]
1534_g	1000.78	1853.47	-0.88911	0.00083685	0.0019369	1534_g	hypothetical protein PMG11_03312 [Penicillium brasilianum]
153_g	40.8024	333.568	-3.0313	5.4261e-19	5.3623e-18	153_g	hypothetical protein ASPNIDRAFT_38979 [Aspergillus niger ATCC 1015]
1551_g	81.3534	236.061	-1.5369	2.1067e-06	7.2091e-06	1551_g	hypothetical protein PMG11_04036 [Penicillium brasilianum]
1561_g	9929.89	26124.8	-1.3956	0.020025	0.035197	1561_g	Uncharacterized protein AUREO_024830 [Aureobasidium pullulans]
1562_g	27359.8	54979.3	-1.0068	0.0011059	0.0025151	1562_g	histone H3 [Aspergillus fumigatus Af293]
156_g	283.551	1105.55	-1.9631	4.19e-12	2.5812e-11	156_g	hypothetical protein PMG11_10124 [Penicillium brasilianum]
1571_g	58.808	295.6	-2.3296	1.7078e-12	1.0881e-11	1571_g	Putative Monocarboxylate permease homologue, mch4 [Penicillium brasilianum]
1575_g	771.524	1628.49	-1.0778	8.0953e-05	0.00022047	1575_g	RecName: Full=Orotidine 5'-phosphate decarboxylase; AltName: Full=OMP decarboxylase; Short=OMPDCase; Short=OMPdecase; AltName: Full=Uridine 5'-monophosphate synthase; Short=UMP synthase
1576_g	322.668	1163.34	-1.8502	0.0016227	0.0035725	1576_g	Membrane-associated, eicosanoid/glutathione metabolism (MAPEG) protein [Penicillium italicum]
1578_g	1122.71	1825.28	-0.70113	0.0082574	0.015782	1578_g	Putative Polyadenylation factor subunit 2 [Penicillium brasilianum]
1586_g	369.098	1474.62	-1.9983	8.0145e-13	5.2412e-12	1586_g	Transcription factor TFIIE, alpha subunit [Penicillium camemberti]
1596_g	67.31	115.663	-0.78104	0.024375	0.042065	1596_g	Putative Adenosine deaminase [Penicillium brasilianum]
159_g	243.847	1615.35	-2.7278	1.1265e-08	4.95e-08	159_g	NAD(P)-binding protein [Phialocephala scopiformis]
15_g	183.28	378.499	-1.0462	0.00039968	0.00097583	15_g	hypothetical protein AFLA70_203g001911 [Aspergillus flavus AF70]
1604_g	53.0829	480.748	-3.179	2.564e-06	8.6821e-06	1604_g	hypothetical protein PMG11_09785 [Penicillium brasilianum]
1618_g	953.301	1549.74	-0.70103	0.0078792	0.015127	1618_g	Putative DUF1264 domain protein [Penicillium brasilianum]
1619_g	129.396	276.453	-1.0952	0.0004018	0.0009808	1619_g	hypothetical protein PMG11_07345 [Penicillium brasilianum]
1629_g	268.205	522.964	-0.96338	0.00080044	0.001861	1629_g	Rho GTPase activation protein [Penicillium camemberti]
1632_g	1159.8	2411.34	-1.056	7.6097e-05	0.00020834	1632_g	Putative Mitochondrial division protein 1 [Penicillium brasilianum]
1633_g	285.657	795.582	-1.4777	1.7185e-07	6.6511e-07	1633_g	Chorismate mutase, type II [Penicillium italicum]
1637_g	15.2602	4217.98	-8.1106	6.1312e-87	8.6625e-85	1637_g	hypothetical protein PMG11_07364 [Penicillium brasilianum]
1654_g	928.403	1974.67	-1.0888	5.5981e-05	0.0001566	1654_g	hypothetical protein PMG11_04538 [Penicillium brasilianum]
1655_g	22.5325	4264.24	-7.5641	5.5831e-95	1.1394e-92	1655_g	hypothetical protein PMG11_10262 [Penicillium brasilianum]
1657_g	275.666	644.595	-1.2255	1.6542e-05	5.0147e-05	1657_g	DSC E3 ubiquitin ligase complex subunit [Penicillium chrysogenum]
1660_g	632.256	1331.43	-1.0744	8.7033e-05	0.00023587	1660_g	hypothetical protein PMG11_05654 [Penicillium brasilianum]
1661_g	241.117	560.511	-1.217	0.00052519	0.00126	1661_g	hypothetical protein ACN42_g2135 [Penicillium freii]
1664_g	134.521	2174.53	-4.0148	9.9725e-40	2.519e-38	1664_g	hypothetical protein PDE_05980 [Penicillium oxalicum 114-2]
1667_g	6.89349	23.0262	-1.74	0.010225	0.01922	1667_g	hypothetical protein PMG11_10753 [Penicillium brasilianum]
166_g	221.053	1516.22	-2.778	9.7897e-09	4.3298e-08	166_g	Putative Monosaccharide transporter [Penicillium brasilianum]
1670_g	11.2905	2240.57	-7.6326	4.0106e-88	6.0664e-86	1670_g	hypothetical protein AUD_7440 [Aspergillus udagawae]
1671_g	6.13406	1055.92	-7.4274	5.5249e-74	5.0378e-72	1671_g	hypothetical protein AUD_7439 [Aspergillus udagawae]
1672_g	74.4776	152.792	-1.0367	0.002621	0.0055526	1672_g	hypothetical protein NFIA_034310 [Byssochlamys spectabilis No. 5]
1673_g	109.5	346.529	-1.662	7.6243e-08	3.0614e-07	1673_g	hypothetical protein PMG11_01196 [Penicillium brasilianum]
1677_g	72.3605	351.021	-2.2783	0.00021115	0.0005411	1677_g	Major facilitator superfamily [Penicillium roqueforti FM164]
1678_g	469.84	1131.8	-1.2684	4.551e-06	1.4915e-05	1678_g	Pc20g01830 [Penicillium rubens Wisconsin 54-1255]
1680_g	16.2116	562.834	-5.1176	3.6266e-44	1.1023e-42	1680_g	Putative MFS transporter [Penicillium brasilianum]
1682_g	74.9759	143.411	-0.93566	0.0072157	0.013961	1682_g	Putative Glucose transporter [Penicillium brasilianum]
1683_g	256.919	456.708	-0.82996	0.0041527	0.0084682	1683_g	Putative 2-polyprenyl-6-methoxyphenol hydroxylase [Penicillium brasilianum]
1684_g	2543.31	6333.24	-1.3162	7.4523e-07	2.6824e-06	1684_g	hypothetical protein PMG11_01210 [Penicillium brasilianum]
1687_g	3305.57	5454.24	-0.72248	0.0064103	0.012548	1687_g	Putative AAA family ATPase [Penicillium brasilianum]
1694_g	360.656	744.888	-1.0464	0.0001585	0.00041444	1694_g	MoeZ/MoeB [Penicillium griseofulvum]
1697_g	392.223	977.341	-1.3172	1.6883e-06	5.851e-06	1697_g	hypothetical protein ANOM_005218 [Aspergillus nomius NRRL 13137]
170_g	3379.48	5380.15	-0.67085	0.0099633	0.018769	170_g	Putative Protein kinase dsk1 [Penicillium brasilianum]
1715_g	8781.01	15665.3	-0.83511	0.0011866	0.0026789	1715_g	Putative Aspartyl-tRNA synthetase, cytoplasmic [Penicillium brasilianum]
1717_g	0.691738	8.61266	-3.6382	0.0087528	0.016637	-	-
1721_g	454.259	1373.79	-1.5966	7.5729e-09	3.4008e-08	1721_g	Transcription factor, fungi [Penicillium camemberti]
1722_g	75.7936	128.985	-0.76706	0.024235	0.041846	1722_g	hypothetical protein PEX2_018790 [Penicillium expansum]
1724_g	3168.62	5796.16	-0.87124	0.00094591	0.0021733	1724_g	NAD(P)H-quinone oxidoreductase subunit D/H [Penicillium expansum]
1732_g	14.219	72.0234	-2.3406	4.3597e-07	1.6088e-06	1732_g	hypothetical protein HIM_08969 [Hirsutella minnesotensis 3608]
1741_g	231.969	1362.86	-2.5546	1.8831e-11	1.1e-10	1741_g	phytoene synthase [Aspergillus niger]
1747_g	33.633	442.122	-3.7165	3.0872e-09	1.4476e-08	1747_g	hypothetical protein PMG11_03503 [Penicillium brasilianum]
1751_g	6251.55	14776.9	-1.2411	2.6304e-06	8.8929e-06	1751_g	60S ribosomal protein L6 [Aspergillus kawachii IFO 4308]
1752_g	762.747	1747.38	-1.1959	7.3489e-06	2.3428e-05	1752_g	sterol desaturase [Aspergillus fumigatus var. RP-2014]
1755_g	161.024	259.069	-0.68606	0.022465	0.039095	1755_g	Pc13g08840 [Penicillium rubens Wisconsin 54-1255]
1761_g	954.129	1750.15	-0.87522	0.0011111	0.0025261	1761_g	Putative Heat shock protein 78, mitochondrial [Penicillium brasilianum]
1762_g	17502.4	26110.2	-0.57706	0.022936	0.039845	1762_g	Putative Exoribonuclease R [Penicillium brasilianum]
1763_g	736.486	1379.71	-0.90563	0.00070759	0.0016592	1763_g	hypothetical protein PMG11_03487 [Penicillium brasilianum]
1764_g	5.5215	669.76	-6.9224	4.6837e-62	2.8139e-60	1764_g	predicted protein [Microsporum canis CBS 113480]
1765_g	5071.09	16482.9	-1.7006	1.7548e-10	9.3888e-10	1765_g	Putative 1,3-beta-glucanosyltransferase Bgt1 [Penicillium brasilianum]
1769_g	109.365	880.108	-3.0085	7.4423e-06	2.3702e-05	1769_g	Serine hydrolase FSH [Penicillium roqueforti FM164]
1770_g	183.607	3947.42	-4.4262	1.9139e-06	6.5934e-06	1770_g	Acyl transferase/acyl hydrolase/lysophospholipase [Penicillium italicum]
1771_g	4.23382	91.593	-4.4352	8.1975e-17	7.1165e-16	1771_g	hypothetical protein PMG11_03483 [Penicillium brasilianum]
1778_g	56.1395	123.575	-1.1383	0.0014768	0.0032776	1778_g	Pc21g09680 [Penicillium rubens Wisconsin 54-1255]
1779_g	43.4342	805.899	-4.2137	1.2587e-37	2.9211e-36	1779_g	hypothetical protein ACN42_g6406 [Penicillium freii]
1781_g	103.806	459.669	-2.1467	2.9579e-12	1.8461e-11	1781_g	hypothetical protein PMG11_03479 [Penicillium brasilianum]
1782_g	312.653	715.555	-1.1945	2.1728e-05	6.4923e-05	1782_g	hypothetical protein PMG11_03479 [Penicillium brasilianum]
1784_g	136.589	370.636	-1.4402	1.6597e-06	5.7548e-06	1784_g	Pc13g08600 [Penicillium rubens Wisconsin 54-1255]
1791_g	331.204	1169.31	-1.8199	7.5081e-05	0.00020582	1791_g	Putative MFS transporter, AGZA family, xanthine/uracil permease [Penicillium brasilianum]
1792_g	26.5628	4435.18	-7.3834	2.5297e-93	4.5172e-91	1792_g	Putative Synaptic vesicle transporter SVOP [Penicillium brasilianum]
1793_g	38.7716	91.4331	-1.2377	0.0017446	0.0038134	1793_g	beta-lactamase domain-containing protein 2 [Aspergillus udagawae]
1798_g	19.4634	3431.75	-7.462	2.0403e-91	3.4516e-89	1798_g	hypothetical protein PDE_00601 [Penicillium oxalicum 114-2]
1800_g	61.6669	217.641	-1.8194	6.0723e-08	2.4698e-07	1800_g	Pc21g09520 [Penicillium rubens Wisconsin 54-1255]
1807_g	125.238	216.409	-0.78909	0.010738	0.020091	1807_g	hypothetical protein PMG11_03459 [Penicillium brasilianum]
1811_g	96.7857	746.281	-2.9469	6.1698e-22	7.1335e-21	1811_g	hypothetical protein PDE_00592 [Penicillium oxalicum 114-2]
1812_g	168.746	782.592	-2.2134	9.7432e-12	5.8346e-11	1812_g	Putative Glycoside hydrolase family 92 (Fragment) [Penicillium brasilianum]
1822_g	2568.61	11111.8	-2.113	5.2272e-15	4.0681e-14	1822_g	Putative PHO85 cyclin-7 [Penicillium brasilianum]
1834_g	796.493	2388.99	-1.5847	4.2555e-09	1.9582e-08	1834_g	hypothetical protein PMG11_03439 [Penicillium brasilianum]
1837_g	4134.74	7643.32	-0.8864	0.00079264	0.0018442	1837_g	Pc21g08830 [Penicillium rubens Wisconsin 54-1255]
1859_g	2732.56	4077.27	-0.57735	0.028349	0.048168	1859_g	hypothetical protein PDIP_55110 [Penicillium digitatum Pd1]
1862_g	70.6307	658.337	-3.2205	2.0635e-08	8.8287e-08	1862_g	Concanavalin A-like lectin/glucanases superfamily [Penicillium expansum]
187_g	163.646	526.713	-1.6864	0.014317	0.025998	187_g	hypothetical protein PMG11_07504 [Penicillium brasilianum]
1887_g	14.9156	85.5097	-2.5193	0.0014064	0.0031355	1887_g	zinc alcohol dehydrogenase [Cladophialophora carrionii]
1888_g	7.33041	6344.14	-9.7573	1.1711e-123	8.8569e-121	1888_g	CheY-like superfamily [Penicillium griseofulvum]
1889_g	1.9162	41.9639	-4.4528	5.7663e-10	2.9268e-09	1889_g	Pc13g02120 [Penicillium rubens Wisconsin 54-1255]
1898_g	787.271	1319.38	-0.74493	0.0061213	0.012041	1898_g	hypothetical protein PGRI_089170 [Penicillium griseofulvum]
1899_g	350.441	914.33	-1.3835	0.018508	0.032762	1899_g	unnamed protein product [Penicillium camemberti]
1900_g	326.711	1445.75	-2.1457	2.9625e-14	2.1753e-13	1900_g	Short-chain dehydrogenase/reductase SDR [Penicillium camemberti]
1902_g	197.208	955.349	-2.2763	3.3445e-15	2.6478e-14	1902_g	hypothetical protein ACN38_g1097 [Penicillium nordicum]
1912_g	4019.71	6542.82	-0.70282	0.0068247	0.013274	1912_g	Putative Valyl-tRNA synthetase [Penicillium brasilianum]
1913_g	2521.39	4500.05	-0.83572	0.0016011	0.0035309	1913_g	Putative Casein kinase II subunit alpha [Penicillium brasilianum]
1915_g	120.197	228.174	-0.92474	0.0029033	0.0060974	1915_g	Putative Mismatch repair ATPase [Penicillium brasilianum]
1916_g	3498.34	5660.94	-0.69437	0.0069138	0.013432	1916_g	Putative RNA-dependent ATPase RNA helicase [Penicillium brasilianum]
192_g	214.058	1141.24	-2.4145	2.9377e-10	1.5317e-09	192_g	Putative Amidase family protein [Penicillium brasilianum]
1931_g	138.555	1611.47	-3.5398	4.5764e-32	8.5274e-31	1931_g	unnamed protein product [Penicillium camemberti]
1934_g	218.684	626.68	-1.5189	1.1239e-07	4.4259e-07	1934_g	Putative Mitochondrial distribution and morphology protein 12 [Penicillium brasilianum]
193_g	49.2924	2136.66	-5.4378	8.963e-14	6.2894e-13	193_g	hypothetical protein PMG11_07497 [Penicillium brasilianum]
1942_g	466.073	1033.46	-1.1489	0.011215	0.020875	1942_g	hypothetical protein PMG11_03879 [Penicillium brasilianum]
1954_g	1421.53	2384.31	-0.74613	0.0044448	0.0089981	1954_g	hypothetical protein PMG11_03899 [Penicillium brasilianum]
1955_g	6679.86	10453	-0.64603	0.011534	0.021415	1955_g	RNA polymerase, alpha subunit [Penicillium expansum]
1957_g	1066.31	1638.29	-0.61956	0.023023	0.039985	1957_g	Putative LaeA [Penicillium brasilianum]
1958_g	418.55	944.814	-1.1746	2.2356e-05	6.6688e-05	1958_g	Putative WD repeat protein [Penicillium brasilianum]
1960_g	210.179	366.974	-0.80406	0.0070386	0.013643	1960_g	Putative tRNAHis guanylyltransferase [Penicillium brasilianum]
1966_g	2053.33	3890.58	-0.92202	0.00056437	0.001347	1966_g	Pc16g14130 [Penicillium rubens Wisconsin 54-1255]
1967_g	2097.17	3423.13	-0.70688	0.0070193	0.013612	1967_g	Putative Histidinol dehydrogenase [Penicillium brasilianum]
1970_g	65.1989	363.834	-2.4804	7.4781e-15	5.7434e-14	-	-
1971_g	28.6023	566.254	-4.3072	6.0307e-36	1.2901e-34	1971_g	hypothetical protein EN45_035470 [Penicillium chrysogenum]
1972_g	1506.65	3408.74	-1.1779	1.0191e-05	3.1888e-05	1972_g	Manganese/iron superoxide dismutase [Penicillium griseofulvum]
1979_g	172.114	331.982	-0.94774	0.0015324	0.0033905	1979_g	Histidine phosphatase superfamily, clade-2 [Penicillium camemberti]
1982_g	854.407	1622.5	-0.92523	0.00055978	0.0013365	1982_g	Putative NADH-dehydrogenase [Penicillium brasilianum]
198_g	2347.32	4246.97	-0.85542	0.0011735	0.0026529	198_g	Putative Iron-sulfur protein subunit of succinate dehydrogenase Sdh2 [Penicillium brasilianum]
1990_g	35.6744	8007.74	-7.8104	1.9801e-103	5.1957e-101	1990_g	hypothetical protein ANOM_004212 [Aspergillus nomius NRRL 13137]
1991_g	1.03761	25.1493	-4.5992	5.0257e-07	1.8383e-06	1991_g	hypothetical protein PFICI_04704 [Pestalotiopsis fici W106-1]
1993_g	115.91	241.677	-1.0601	0.00071175	0.0016674	1993_g	hypothetical protein PFICI_04702 [Pestalotiopsis fici W106-1]
1_g	514.899	1247	-1.2761	4.1012e-06	1.3517e-05	1_g	Putative Branched-chain amino acid aminotransferase [Penicillium brasilianum]
2002_g	31.6624	68.1226	-1.1054	0.0076628	0.01475	2002_g	Putative Permease of the major facilitator superfamily [Penicillium brasilianum]
200_g	167.47	306.42	-0.87161	0.003276	0.0068143	200_g	hypothetical protein PV07_09624 [Cladophialophora immunda]
2011_g	22.3454	102.948	-2.2039	2.2742e-06	7.7477e-06	2011_g	hypothetical protein ASPCAL04907 [Aspergillus calidoustus]
201_g	28.071	12786.8	-8.8314	2.7473e-19	2.7574e-18	-	-
2026_g	1.24043	69.772	-5.8137	1.2938e-05	3.9927e-05	2026_g	hypothetical protein PFICI_10672 [Pestalotiopsis fici W106-1]
2037_g	0.329902	17.3663	-5.7181	6.6859e-06	2.1447e-05	2037_g	hypothetical protein SAPIO_CDS7618 [Scedosporium apiospermum]
2041_g	64.2527	2788.55	-5.4396	5.5056e-62	3.2771e-60	2041_g	Putative Formate/nitrite transporter family protein [Penicillium brasilianum]
2042_g	67.2138	127.647	-0.92533	0.0073396	0.014167	2042_g	short chain dehydrogenase [Colletotrichum graminicola M1.001]
2043_g	359.394	1173.52	-1.7072	9.6274e-10	4.7736e-09	2043_g	Putative RINT-1 family protein [Penicillium brasilianum]
2044_g	403.276	1093.53	-1.4392	1.91e-07	7.3588e-07	2044_g	ATP-dependent DNA ligase [Penicillium camemberti]
2047_g	4311.71	9401.95	-1.1247	1.6513e-05	5.0072e-05	2047_g	hypothetical protein PMG11_02554 [Penicillium brasilianum]
2051_g	186.729	487.294	-1.3839	2.0606e-06	7.0611e-06	2051_g	Putative YagE family protein [Penicillium brasilianum]
2053_g	1054.25	3166.93	-1.5869	0.0012474	0.0028072	2053_g	hypothetical protein PMG11_02562 [Penicillium brasilianum]
2054_g	8154.12	14554	-0.83581	0.0015677	0.0034603	2054_g	ubiquitin-domain-containing protein [Aspergillus ruber CBS 135680]
2060_g	8601.32	22490.4	-1.3867	1.2349e-07	4.8434e-07	2060_g	Putative Transcription factor Atf1 [Penicillium brasilianum]
2061_g	900.952	2544.86	-1.4981	2.9208e-08	1.232e-07	2061_g	6-phosphogluconolactonase [Aspergillus kawachii IFO 4308]
2071_g	362.386	601.307	-0.73057	0.0081992	0.015685	2071_g	hypothetical protein PMG11_07815 [Penicillium brasilianum]
2076_g	503.727	1328.78	-1.3994	2.5383e-07	9.6382e-07	2076_g	hypothetical protein NECHADRAFT_87335 [[Nectria] haematococca mpVI 77-13-4]
2077_g	1947.19	5880.49	-1.5945	0.00092727	0.0021346	2077_g	mannitol 2-dehydrogenase [Aspergillus nomius NRRL 13137]
207_g	2159.23	5019.12	-1.2169	4.0945e-06	1.3502e-05	207_g	hypothetical protein PMG11_07486 [Penicillium brasilianum]
2081_g	70.7126	123.845	-0.80849	0.023416	0.040617	2081_g	hypothetical protein TCE0_038r12601 [Talaromyces cellulolyticus]
2082_g	131.32	281.039	-1.0977	0.013542	0.024692	2082_g	hypothetical protein AOCH_000544 [Aspergillus ochraceoroseus]
2087_g	654.655	1400.63	-1.0973	5.8132e-05	0.00016202	2087_g	hypothetical protein PDE_03907 [Penicillium oxalicum 114-2]
2089_g	10.2168	178.77	-4.1291	1.201e-22	1.4485e-21	2089_g	Hly-III related [Penicillium camemberti]
2090_g	10.0731	1778.09	-7.4637	1.5131e-22	1.8113e-21	2090_g	Esterase/lipase [Aureobasidium melanogenum CBS 110374]
2091_g	1.33558	23.5486	-4.1401	0.00013616	0.00035961	2091_g	alcohol dehydrogenase [Cladophialophora psammophila CBS 110553]
20_g	379.651	724.976	-0.93326	0.00093901	0.0021593	20_g	Putative Hydroxymethylglutaryl-CoA lyase [Penicillium brasilianum]
210_g	86.9293	802.086	-3.2058	4.0805e-25	5.5634e-24	210_g	Putative Alpha-1,2-mannosidase family protein [Penicillium brasilianum]
2113_g	256.633	528.857	-1.0432	0.00037647	0.00092372	2113_g	hypothetical protein PMG11_04819 [Penicillium brasilianum]
2120_g	325.079	1150.27	-1.8231	0.012979	0.023761	2120_g	hypothetical protein PMG11_02396 [Penicillium brasilianum]
2123_g	281.446	460.575	-0.71058	0.012005	0.022196	2123_g	hypothetical protein PDE_08525 [Penicillium oxalicum 114-2]
2124_g	1368.62	2869.43	-1.068	5.4592e-05	0.00015309	2124_g	hypothetical protein PMG11_04809 [Penicillium brasilianum]
2125_g	1022.81	1735.02	-0.76242	0.0047458	0.0095548	2125_g	Putative 60S ribosomal protein RML2, mitochondrial [Penicillium brasilianum]
2128_g	206.514	334.248	-0.69468	0.020575	0.036094	2128_g	hypothetical protein PMG11_04805 [Penicillium brasilianum]
2129_g	1355.42	2090.84	-0.62534	0.020597	0.036123	2129_g	hypothetical protein ACN42_g9643 [Penicillium freii]
212_g	13450.9	21303.4	-0.66339	0.011121	0.020725	212_g	hypothetical protein PDE_07279 [Penicillium oxalicum 114-2]
2130_g	753.803	1305.54	-0.79239	0.0033576	0.0069626	2130_g	Putative TPR domain protein [Penicillium brasilianum]
2131_g	334.485	607.684	-0.86138	0.0022459	0.0048255	2131_g	unnamed protein product [Aspergillus oryzae RIB40]
2135_g	901.847	1985.19	-1.1383	2.2341e-05	6.6659e-05	2135_g	Shikimate kinase [Penicillium expansum]
2139_g	963.386	1966.85	-1.0297	0.00010178	0.00027342	2139_g	Putative ORF (Fragment) [Penicillium brasilianum]
2140_g	346.559	1285.15	-1.8908	0.0006214	0.0014711	2140_g	hypothetical protein ACN42_g9424 [Penicillium freii]
2150_g	656.241	1167.2	-0.83075	0.0022352	0.0048049	2150_g	Putative Dihydroorotase [Penicillium brasilianum]
2151_g	144.04	311.765	-1.114	0.0002412	0.00061226	2151_g	Putative Mis12 domain protein [Penicillium brasilianum]
2158_g	16.6571	96.473	-2.534	4.012e-09	1.8542e-08	2158_g	hypothetical protein PMG11_04164 [Penicillium brasilianum]
2159_g	97.2424	495.235	-2.3485	1.8324e-14	1.3753e-13	2159_g	Tautomerase [Penicillium expansum]
215_g	875.683	1358.08	-0.63309	0.0205	0.035981	215_g	S-crystallin [Penicillium roqueforti FM164]
2164_g	6214.4	12507.3	-1.0091	0.00014004	0.00036895	2164_g	40S ribosomal protein S25 [Talaromyces stipitatus ATCC 10500]
2165_g	303.687	506.797	-0.73882	0.0087964	0.01671	2165_g	hypothetical protein PMG11_04158 [Penicillium brasilianum]
2171_g	1452.99	2505.06	-0.78582	0.0031032	0.0064843	2171_g	Putative Lysosomal & prostatic acid phosphatases [Penicillium brasilianum]
2172_g	498.69	1552.53	-1.6384	1.589e-09	7.6774e-09	2172_g	hypothetical protein PMG11_04153 [Penicillium brasilianum]
2173_g	105.547	623.81	-2.5632	1.1528e-09	5.6571e-09	2173_g	hypothetical protein ACN42_g8895 [Penicillium freii]
2183_g	885.612	1573.16	-0.82892	0.0017858	0.0038941	2183_g	hypothetical protein PMG11_03703 [Penicillium brasilianum]
2189_g	142.807	540.705	-1.9208	1.2782e-10	6.9368e-10	2189_g	hypothetical protein PMG11_04255 [Penicillium brasilianum]
218_g	466.192	970.471	-1.0578	0.00015091	0.00039606	218_g	hypothetical protein PMG11_07474 [Penicillium brasilianum]
2190_g	258.612	634.317	-1.2944	5.1426e-06	1.6713e-05	2190_g	hypothetical protein ACN42_g5997 [Penicillium freii]
2192_g	186.615	426.459	-1.1923	6.0337e-05	0.00016751	2192_g	AAA+ ATPase domain [Penicillium roqueforti FM164]
2193_g	445.24	1112.69	-1.3214	1.5806e-06	5.4939e-06	2193_g	hypothetical protein PMG11_03181 [Penicillium brasilianum]
2199_g	120.031	333.763	-1.4754	1.1453e-06	4.0421e-06	2199_g	hypothetical protein PMG11_08677 [Penicillium brasilianum]
219_g	3951.43	6633.15	-0.74732	0.0045752	0.0092361	219_g	Rieske iron-sulphur protein [Penicillium camemberti]
2206_g	541.385	869.198	-0.68303	0.013174	0.02408	2206_g	Putative Fumarylacetoacetase [Penicillium brasilianum]
2213_g	615.269	1083.25	-0.81608	0.0028886	0.0060743	2213_g	hypothetical protein PMG11_09846 [Penicillium brasilianum]
2217_g	427.794	775.018	-0.85731	0.0022602	0.004853	2217_g	hypothetical protein PMG11_05509 [Penicillium brasilianum]
2220_g	17828.4	32552.6	-0.8686	0.029547	0.049906	2220_g	hypothetical protein PDE_01489 [Penicillium oxalicum 114-2]
2222_g	909.801	1584.61	-0.8005	0.0029879	0.0062606	2222_g	hypothetical protein PDE_01491 [Penicillium oxalicum 114-2]
2224_g	402.022	701.323	-0.80281	0.003949	0.0080873	2224_g	hypothetical protein PDE_01493 [Penicillium oxalicum 114-2]
2225_g	1433.79	2302.9	-0.68362	0.010227	0.01922	2225_g	Protein-L-isoaspartate(D-aspartate) O-methyltransferase [Penicillium expansum]
2226_g	735.097	1463.68	-0.9936	0.00024179	0.00061351	2226_g	hypothetical protein PMG11_05518 [Penicillium brasilianum]
2227_g	323.566	675.201	-1.0613	0.00018126	0.00046909	2227_g	Putative Mitochondrial translation release factor (RF-1) [Penicillium brasilianum]
222_g	48.4123	125.483	-1.374	0.00016331	0.00042607	222_g	hypothetical protein PDE_07289 [Penicillium oxalicum 114-2]
2235_g	1554.57	2717.94	-0.806	0.0024947	0.0053111	2235_g	Putative Nuclear envelope pore membrane protein [Penicillium brasilianum]
223_g	938.107	3319.69	-1.8232	2.0551e-11	1.194e-10	223_g	Pc21g10250 [Penicillium rubens Wisconsin 54-1255]
2241_g	1183.48	1962.17	-0.72942	0.0062087	0.012193	2241_g	hypothetical protein PMG11_05534 [Penicillium brasilianum]
2242_g	1820.66	4173.82	-1.1969	6.7889e-06	2.1767e-05	2242_g	Putative Remark: the S. pombe homolog scp3 is related to spindle poison sensitivity [Penicillium brasilianum]
2246_g	4815.04	12660.3	-1.3947	1.6346e-07	6.3436e-07	2246_g	Putative Phenotype: mutations in L28 of S. cerevisiae can lead to resistance to cycloheximide [Penicillium brasilianum]
224_g	127.781	238.64	-0.90117	0.0049104	0.0098645	224_g	hypothetical protein PMG11_07827 [Penicillium brasilianum]
2252_g	2594.48	4106.49	-0.66246	0.01069	0.020009	2252_g	Putative Dynamin GTPase [Penicillium brasilianum]
2255_g	27.1834	171.819	-2.6601	1.0509e-09	5.1825e-09	2255_g	predicted protein [Aspergillus terreus NIH2624]
225_g	3.51015	30.7298	-3.13	0.00080472	0.0018699	225_g	hypothetical protein PMG11_08112 [Penicillium brasilianum]
2269_g	3.79664	36.4938	-3.2649	1.0103e-06	3.5882e-06	2269_g	alpha-N-arabinofuranosidase precursor, putative [Talaromyces stipitatus ATCC 10500]
226_g	21.9711	347.247	-3.9823	6.4371e-24	8.2514e-23	226_g	hypothetical protein PMG11_08111 [Penicillium brasilianum]
2276_g	93.6947	1151.5	-3.6194	4.4161e-08	1.8233e-07	2276_g	hypothetical protein ACN42_g9431 [Penicillium freii]
2277_g	142.925	420.395	-1.5565	2.181e-07	8.3331e-07	2277_g	Putative Acyl-CoA dehydrogenase [Penicillium brasilianum]
2278_g	20.5847	382.97	-4.2176	3.3763e-31	6.0124e-30	2278_g	Pc22g04180 [Penicillium rubens Wisconsin 54-1255]
2284_g	593.058	2404.12	-2.0193	1.6206e-13	1.1142e-12	2284_g	Putative Ferric reductase, NADH/NADPH oxidase [Penicillium brasilianum]
2285_g	1111.68	2667.09	-1.2625	1.8512e-06	6.3946e-06	2285_g	hypothetical protein PMG11_05843 [Penicillium brasilianum]
2292_g	368.195	568.463	-0.6266	0.028451	0.048309	2292_g	Nucleotide-binding, alpha-beta plait [Penicillium camemberti]
2293_g	706.19	1247.34	-0.82073	0.0025305	0.0053847	2293_g	hypothetical protein PMG11_09592 [Penicillium brasilianum]
2300_g	250.324	574.376	-1.1982	2.8204e-05	8.2527e-05	-	-
2302_g	49.5498	287.301	-2.5356	2.912e-14	2.1394e-13	2302_g	hypothetical protein PMG11_02579 [Penicillium brasilianum]
2304_g	2.88228	31.4854	-3.4494	5.7395e-06	1.8564e-05	2304_g	monocarboxylate transporter 2 [Fusarium fujikuroi]
2310_g	43.0693	98.9418	-1.1999	0.0014898	0.0033038	2310_g	conserved hypothetical protein [Aspergillus fischeri NRRL 181]
2322_g	603.88	914.069	-0.59804	0.025781	0.044208	2322_g	hypothetical protein PMG11_09979 [Penicillium brasilianum]
2327_g	28.7055	115.828	-2.0126	1.1911e-06	4.1958e-06	2327_g	hypothetical protein ACN38_g12331 [Penicillium nordicum]
2329_g	59.4178	211.22	-1.8298	1.8688e-05	5.6322e-05	2329_g	hypothetical protein ASPNIDRAFT_43930 [Aspergillus niger ATCC 1015]
232_g	2321.49	4636.91	-0.99811	0.019169	0.033826	232_g	Putative Grg1 protein [Penicillium brasilianum]
2331_g	131.431	1536.14	-3.5469	1.3024e-07	5.0958e-07	2331_g	hypothetical protein PMG11_01883 [Penicillium brasilianum]
2332_g	488.759	22885.2	-5.5491	5.816e-11	3.2427e-10	2332_g	hypothetical protein PMG11_01884 [Penicillium brasilianum]
2334_g	506.248	1454.1	-1.5222	2.7752e-08	1.1733e-07	2334_g	hypothetical protein ACN42_g5900 [Penicillium freii]
2335_g	254.096	475.226	-0.90324	0.001456	0.0032371	2335_g	hypothetical protein PMG11_01887 [Penicillium brasilianum]
2350_g	48.7737	1264.95	-4.6968	6.8294e-47	2.3991e-45	2350_g	Putative 2-polyprenyl-6-methoxyphenol hydroxylase [Penicillium brasilianum]
2359_g	13.7544	44.9734	-1.7092	0.011635	0.021579	2359_g	MFS transporter [Talaromyces cellulolyticus]
2362_g	132.208	281.603	-1.0909	0.000324	0.00080417	2362_g	Pc20g02260 [Penicillium rubens Wisconsin 54-1255]
2372_g	131.559	328.607	-1.3207	3.1886e-05	9.2668e-05	2372_g	hypothetical protein PMG11_09369 [Penicillium brasilianum]
2376_g	615.499	1586.21	-1.3658	5.3372e-07	1.9483e-06	2376_g	hypothetical protein PMG11_05314 [Penicillium brasilianum]
2377_g	113.759	551.185	-2.2766	1.5324e-11	9.0254e-11	2377_g	Putative Choline dehydrogenase and related flavoproteins [Penicillium brasilianum]
237_g	833.756	8861.35	-3.4098	1.4646e-24	1.9413e-23	237_g	Putative Catalytic activity: S-adenosyl-L-methionine 5-alpha-cholest-8 [Penicillium brasilianum]
2381_g	400.378	1822.94	-2.1868	4.6459e-15	3.6378e-14	2381_g	hypothetical protein PV10_06089 [Exophiala mesophila]
2389_g	492.313	938.249	-0.9304	0.00062656	0.001483	2389_g	hypothetical protein ACN42_g551 [Penicillium freii]
238_g	71.5314	518.036	-2.8564	3.6544e-17	3.2471e-16	-	-
2391_g	749.733	1357.81	-0.85683	0.0013728	0.003069	2391_g	hypothetical protein PMG11_08477 [Penicillium brasilianum]
2395_g	248.834	482.632	-0.95574	0.00093626	0.0021538	2395_g	Putative Transcriptional regulator SNIP1 [Penicillium brasilianum]
2396_g	50.2629	183.759	-1.8702	6.8433e-08	2.7651e-07	2396_g	hypothetical protein PMG11_00674 [Penicillium brasilianum]
2397_g	752.456	1917.61	-1.3496	6.8592e-07	2.4751e-06	2397_g	unnamed protein product [Penicillium camemberti]
2398_g	96.4916	181.966	-0.91519	0.0053039	0.010574	2398_g	hypothetical protein PMG11_09001 [Penicillium brasilianum]
2399_g	50.5941	269.358	-2.4125	7.3486e-13	4.8229e-12	2399_g	hypothetical protein PDE_09455 [Penicillium oxalicum 114-2]
239_g	1110.24	1954.81	-0.81615	0.0021878	0.0047116	239_g	Putative Phosphomevalonate kinase [Penicillium brasilianum]
2402_g	14.5023	37.0903	-1.3548	0.010389	0.0195	2402_g	hypothetical protein PMG11_08997 [Penicillium brasilianum]
2403_g	2195.13	4786.38	-1.1246	1.9342e-05	5.8185e-05	2403_g	Putative 5'-3' exonuclease XRN1/KEM1/SEP1 involved in DNA strand exchange and mRNA turnover [Penicillium brasilianum]
2407_g	3119.89	8124.49	-1.3808	1.5081e-07	5.8773e-07	2407_g	Putative CTD kinase subunit alpha [Penicillium brasilianum]
2408_g	916.368	1986.97	-1.1166	3.1133e-05	9.058e-05	2408_g	hypothetical protein PDE_09464 [Penicillium oxalicum 114-2]
240_g	2262.33	3845.26	-0.76527	0.0033929	0.0070325	240_g	Putative Aspergillus niger contig An14c0130, genomic contig [Penicillium brasilianum]
2412_g	278.014	927.508	-1.7382	0.00098534	0.002259	2412_g	hypothetical protein PMG11_08987 [Penicillium brasilianum]
2418_g	3990.4	6626.16	-0.73164	0.0050037	0.010039	2418_g	Putative Ubiquitin carboxyl-terminal hydrolase (Fragment) [Penicillium brasilianum]
241_g	156.582	417.364	-1.4144	5.4426e-06	1.7653e-05	241_g	Zinc finger, C2H2-like [Penicillium camemberti]
2420_g	90.9798	340.4	-1.9036	1.0343e-09	5.1087e-09	-	-
2428_g	98.53	178.509	-0.85737	0.0094227	0.017837	2428_g	hypothetical protein PMG11_06553 [Penicillium brasilianum]
242_g	1541.33	2343.57	-0.60453	0.023498	0.040733	242_g	Putative Aspergillus niger contig An14c0130, genomic contig [Penicillium brasilianum]
2430_g	618.973	2285.13	-1.8843	4.9914e-12	3.053e-11	2430_g	Putative Autophagy-related protein 22-2 [Penicillium brasilianum]
2431_g	4.01886	71.134	-4.1457	2.211e-07	8.4426e-07	2431_g	Phosphatidylethanolamine-binding protein PEBP [Penicillium griseofulvum]
2433_g	524.843	6622.21	-3.6574	3.6776e-36	7.9734e-35	2433_g	putative glutathione-dependent formaldehyde-activating enzyme [Colletotrichum sublineola]
2434_g	138.467	809.436	-2.5474	6.6035e-18	6.2017e-17	2434_g	hypothetical protein ALT_3569 [Aspergillus lentulus]
2437_g	339.846	1272.26	-1.9044	1.0999e-11	6.5592e-11	2437_g	Putative Benzoate 4-monooxygenase [Penicillium brasilianum]
2438_g	361.399	643.403	-0.83213	0.0029236	0.0061379	2438_g	hypothetical protein PMG11_06535 [Penicillium brasilianum]
2439_g	513.336	950.573	-0.8889	0.0011602	0.0026262	2439_g	Like-Sm (LSM) domain [Penicillium roqueforti FM164]
243_g	505.697	869.812	-0.78243	0.0052404	0.01046	243_g	Putative 37S ribosomal protein S12 [Penicillium brasilianum]
2443_g	1526.78	3257.03	-1.0931	4.179e-05	0.00011919	2443_g	Aldolase-type TIM barrel [Penicillium italicum]
244_g	1981.26	4320.16	-1.1247	2.1351e-05	6.3928e-05	244_g	Putative Glycolipid 2-alpha-mannosyltransferase [Penicillium brasilianum]
2451_g	4.28938	28.2601	-2.7199	9.6701e-05	0.00026065	2451_g	hypothetical protein PMG11_08444 [Penicillium brasilianum]
2452_g	46.1251	237.052	-2.3616	3.5563e-12	2.2056e-11	2452_g	Putative Epoxidase subunit A [Penicillium brasilianum]
2459_g	2472.72	6160.85	-1.317	5.888e-07	2.1396e-06	2459_g	Pc20g10660 [Penicillium rubens Wisconsin 54-1255]
245_g	2343.77	4333.31	-0.88664	0.00078286	0.0018234	245_g	topoisomerase II associated protein (Pat1) [Aspergillus niger CBS 513.88]
2460_g	19.0737	128.722	-2.7546	6.7157e-12	4.0651e-11	2460_g	hypothetical protein PEX2_018930 [Penicillium expansum]
2467_g	64.877	200.843	-1.6303	1.2855e-05	3.9719e-05	2467_g	hypothetical protein PMG11_06960 [Penicillium brasilianum]
2469_g	92.7374	657.192	-2.8251	2.72e-20	2.8936e-19	2469_g	hypothetical protein PDIG_73710 [Aspergillus niger]
2470_g	68.4782	928.33	-3.7609	9.477e-33	1.8078e-31	2470_g	hypothetical protein PMG11_10954 [Penicillium brasilianum]
2472_g	15.9803	1022.04	-5.999	5.7591e-10	2.9243e-09	2472_g	hypothetical protein ASPNIDRAFT_188056 [Aspergillus niger ATCC 1015]
2473_g	16.1797	317.069	-4.2925	3.3139e-05	9.6006e-05	2473_g	Phosphotransferase enzyme family protein [Scedosporium apiospermum]
2476_g	6401.35	15800.6	-1.3035	6.727e-07	2.4288e-06	2476_g	Putative Remark: FUN19 of S. cerevisiae is also called YAL034C [Penicillium brasilianum]
2478_g	421.943	3959.7	-3.2303	4.4603e-07	1.6436e-06	2478_g	hypothetical protein ACN38_g8252 [Penicillium nordicum]
2485_g	826.573	1536.91	-0.89482	0.00083568	0.0019349	2485_g	Putative Secretion related GTPase SrgD [Penicillium brasilianum]
2486_g	2539.72	6073.56	-1.2579	1.8746e-06	6.4675e-06	2486_g	hypothetical protein PMG11_01020 [Penicillium brasilianum]
2489_g	103.281	676.945	-2.7125	6.9634e-19	6.8447e-18	2489_g	Aldo/keto reductase [Penicillium camemberti]
2493_g	584.598	971.817	-0.73324	0.0075037	0.014462	2493_g	Putative Presequence translocase-associated motor subunit Pam17 [Penicillium brasilianum]
2495_g	270.671	697.149	-1.3649	1.8567e-06	6.4101e-06	2495_g	UPF0641 membrane protein [Penicillium chrysogenum]
2496_g	1071.14	3112.79	-1.5391	1.1385e-08	5.0009e-08	2496_g	Putative C6 zinc finger domain protein [Penicillium brasilianum]
249_g	1190.92	2057.78	-0.78902	0.0028958	0.0060862	249_g	hypothetical protein PDE_07308 [Penicillium oxalicum 114-2]
24_g	14.6732	80.3645	-2.4534	5.4583e-08	2.2385e-07	24_g	hypothetical protein PMG11_01679 [Penicillium brasilianum]
2503_g	103.852	202.534	-0.96363	0.0027604	0.0058209	2503_g	Putative tRNA-dihydrouridine synthase [Penicillium brasilianum]
2505_g	256.396	1224.92	-2.2562	2.7475e-15	2.1846e-14	2505_g	hypothetical protein PMG11_03538 [Penicillium brasilianum]
2507_g	40.7429	904.973	-4.4733	9.8386e-42	2.6971e-40	2507_g	integral membrane protein [Aspergillus niger CBS 513.88]
2509_g	731.978	1432.65	-0.96881	0.0023703	0.0050716	2509_g	Putative SCP-like extracellular protein [Penicillium brasilianum]
250_g	363.739	769.802	-1.0816	0.00011372	0.00030354	250_g	hypothetical protein PMG11_07450 [Penicillium brasilianum]
2510_g	1485.94	9531.33	-2.6813	4.3653e-22	5.093e-21	2510_g	Putative DUF255 domain protein [Penicillium brasilianum]
2511_g	699.017	1203.2	-0.78348	0.0037429	0.0077048	2511_g	hypothetical protein PMG11_03531 [Penicillium brasilianum]
2515_g	1130.35	1746.89	-0.62802	0.01675	0.029877	2515_g	hypothetical protein PMG11_01796 [Penicillium brasilianum]
2516_g	1094.63	2160.57	-0.98097	0.00025098	0.0006347	2516_g	hypothetical protein PMG11_01797 [Penicillium brasilianum]
2517_g	30.3841	193.073	-2.6678	2.032e-13	1.3904e-12	-	-
2518_g	213.635	545.711	-1.353	7.3374e-06	2.3403e-05	2518_g	hypothetical protein PMG11_01778 [Penicillium brasilianum]
2519_g	1.00184	82.4488	-6.3628	6.5099e-21	7.1051e-20	2519_g	hypothetical protein PMG11_01779 [Penicillium brasilianum]
251_g	1181.93	2257.62	-0.93366	0.0004215	0.001026	251_g	hypothetical protein PDE_07306 [Penicillium oxalicum 114-2]
2522_g	289.812	464.833	-0.68159	0.018015	0.031938	2522_g	hypothetical protein PMG11_01774 [Penicillium brasilianum]
2527_g	3087.59	5129.18	-0.73225	0.0048229	0.0097039	2527_g	Putative Transcription elongation factor SPT5 [Penicillium brasilianum]
2530_g	815.582	1453.15	-0.83328	0.0017691	0.0038629	2530_g	hypothetical protein PMG11_01765 [Penicillium brasilianum]
2531_g	187.274	320.429	-0.77486	0.0098157	0.018513	2531_g	hypothetical protein PMG11_01764 [Penicillium brasilianum]
2532_g	370.302	2328.29	-2.6525	7.2859e-21	7.9251e-20	2532_g	hypothetical protein PMG11_01763 [Penicillium brasilianum]
2538_g	102.596	429.044	-2.0642	2.2922e-11	1.3257e-10	2538_g	hypothetical protein ACN38_g1802 [Penicillium nordicum]
253_g	2492.84	3753.03	-0.59027	0.021798	0.038048	253_g	hypothetical protein PMG11_07447 [Penicillium brasilianum]
2541_g	729.094	1782.54	-1.2898	1.4528e-06	5.0756e-06	2541_g	succinate:fumarate antiporter [Aspergillus kawachii IFO 4308]
2543_g	305.923	568.737	-0.89459	0.0016016	0.0035315	2543_g	hypothetical protein ST47_g6603 [Ascochyta rabiei]
2547_g	2392.21	6330.57	-1.404	1.416e-07	5.5286e-07	2547_g	60S ribosomal protein L43 [Aspergillus niger CBS 513.88]
2548_g	1316.78	2058.88	-0.64485	0.015441	0.027793	2548_g	hypothetical protein PMG11_06791 [Penicillium brasilianum]
2551_g	20.2071	112.132	-2.4723	1.2564e-09	6.1255e-09	2551_g	hypothetical protein PMG11_06782 [Penicillium brasilianum]
2553_g	210.785	503.539	-1.2563	3.2764e-05	9.5025e-05	2553_g	Flavin-containing monooxygenase-like [Penicillium camemberti]
2554_g	0.930321	9.92716	-3.4156	0.0076133	0.014658	2554_g	Pc21g19570 [Penicillium rubens Wisconsin 54-1255]
2555_g	3.33926	54.5378	-4.0297	3.8842e-11	2.1971e-10	2555_g	Flavin-containing monooxygenase-like [Penicillium camemberti]
2558_g	4.01121	26.9008	-2.7455	0.00010981	0.00029376	2558_g	hypothetical protein PMG11_06790 [Penicillium brasilianum]
2563_g	287.67	809.595	-1.4928	1.221e-07	4.792e-07	2563_g	Armadillo-type fold [Penicillium camemberti]
2568_g	44.583	1177.42	-4.723	1.5254e-46	5.2299e-45	2568_g	Alcohol dehydrogenase GroES-like domain protein [Aspergillus parasiticus SU-1]
2569_g	127.665	1802.91	-3.8199	2.5054e-36	5.5064e-35	2569_g	hypothetical protein TCE0_023f07040 [Talaromyces cellulolyticus]
2570_g	26.8251	1454.63	-5.7609	1.7209e-61	1.0057e-59	2570_g	hypothetical protein PMG11_02589 [Penicillium brasilianum]
2594_g	8.98823	94.5861	-3.3955	7.6913e-13	5.0324e-12	2594_g	Major facilitator superfamily domain, general substrate transporter [Penicillium expansum]
2596_g	95.4921	480.34	-2.3306	3.7054e-14	2.6946e-13	2596_g	Transcription factor, fungi [Penicillium expansum]
2604_g	3866.91	8919.39	-1.2058	5.2532e-06	1.706e-05	2604_g	Putative Glucose-6-phosphate isomerase [Penicillium brasilianum]
2605_g	622.489	1602.04	-1.3638	4.9747e-07	1.8217e-06	2605_g	hypothetical protein PDE_03737 [Penicillium oxalicum 114-2]
2607_g	452.761	874.154	-0.94914	0.0006307	0.0014923	2607_g	Putative Import inner membrane translocase subunit tim21 [Penicillium brasilianum]
2610_g	5.99445	293.653	-5.6143	4.3883e-39	1.0788e-37	2610_g	Putative Catalytic activity: digallate H2O = 2 gallate (Precursor) [Penicillium brasilianum]
2617_g	613.855	1510.11	-1.2987	2.0768e-06	7.111e-06	2617_g	Putative Folic acid synthesis protein [Penicillium brasilianum]
2620_g	72.7966	165.018	-1.1807	0.00043579	0.0010585	2620_g	hypothetical protein P875_00108928 [Aspergillus parasiticus SU-1]
2621_g	7.75994	109.352	-3.8168	4.0505e-05	0.0001158	2621_g	hypothetical protein PEX1_039600 [Penicillium expansum]
2622_g	4591.33	14799.5	-1.6886	2.0967e-10	1.113e-09	2622_g	Putative HLH transcription factor (GlcD gamma) [Penicillium brasilianum]
262_g	529.17	1554.41	-1.5546	1.1942e-08	5.2422e-08	262_g	Putative FHA domain protein [Penicillium brasilianum]
2631_g	689.053	1139.11	-0.72522	0.0077624	0.014925	2631_g	Putative Subunit of the major N alpha-acetyltransferase [Penicillium brasilianum]
2635_g	177.716	280.307	-0.65744	0.029538	0.049905	2635_g	hypothetical protein PMG11_07857 [Penicillium brasilianum]
2639_g	2086.92	3433.02	-0.7181	0.006201	0.012179	2639_g	hypothetical protein PDE_03803 [Penicillium oxalicum 114-2]
2641_g	98.3268	600.152	-2.6097	1.9677e-17	1.7955e-16	2641_g	hypothetical protein ANOM_001247 [Aspergillus nomius NRRL 13137]
2642_g	325.698	1995.7	-2.6153	2.7209e-20	2.8936e-19	2642_g	short-chain dehydrogenases/reductase [Aspergillus niger]
2643_g	368.488	5093.36	-3.7889	1.9372e-36	4.2795e-35	2643_g	Pc22g20570 [Penicillium rubens Wisconsin 54-1255]
2649_g	403.081	953.481	-1.2421	6.8982e-06	2.2101e-05	2649_g	hypothetical protein PMG11_07870 [Penicillium brasilianum]
2650_g	3398.87	8714.37	-1.3583	3.3114e-07	1.2398e-06	2650_g	Putative 40S ribosomal protein S17 [Penicillium brasilianum]
2652_g	83.7757	805.859	-3.2659	4.46e-26	6.3714e-25	2652_g	Bifunctional polymyxin resistance protein, ArnA [Penicillium roqueforti FM164]
2656_g	155.505	556.02	-1.8382	0.0013388	0.0029989	2656_g	Putative NAD binding Rossmann fold oxidoreductase [Penicillium brasilianum]
2668_g	2373.17	3882.47	-0.71016	0.0062491	0.012265	2668_g	hypothetical protein PMG11_08534 [Penicillium brasilianum]
2670_g	877.606	2063.8	-1.2337	5.4144e-06	1.757e-05	2670_g	Putative Splicing factor 3a subunit 3 [Penicillium brasilianum]
267_g	716.073	1355.63	-0.92078	0.00068225	0.0016048	267_g	hypothetical protein PMG11_03249 [Penicillium brasilianum]
2683_g	220.361	550.334	-1.3204	4.6358e-06	1.517e-05	2683_g	Transcription factor, fungi [Penicillium expansum]
2687_g	10.9919	13297.7	-10.241	4.8053e-139	7.7227e-136	2687_g	hypothetical protein PMG11_08547 [Penicillium brasilianum]
2688_g	77.6292	156.295	-1.0096	0.015508	0.02789	2688_g	GNAT family N-acetyltransferase, putative [Talaromyces marneffei ATCC 18224]
2696_g	9.77999	126.079	-3.6883	1.7416e-16	1.4819e-15	2696_g	hypothetical protein PMG11_04858 [Penicillium brasilianum]
2708_g	143.649	2267.68	-3.9806	2.5368e-39	6.3088e-38	2708_g	hypothetical protein ACN42_g3974 [Penicillium freii]
2709_g	89.4871	552.749	-2.6269	1.8596e-17	1.6993e-16	2709_g	Putative Mitochondrial large ribosomal subunit protein L16 [Penicillium brasilianum]
2719_g	206.659	473.411	-1.1958	4.6124e-05	0.00013059	2719_g	hypothetical protein ACN42_g11042 [Penicillium freii]
271_g	1299.63	2011.86	-0.63043	0.019835	0.034891	271_g	Putative Elongation factor 2 [Penicillium brasilianum]
2720_g	34.9326	2056.54	-5.8795	2.7865e-10	1.4581e-09	2720_g	hypothetical protein PMG11_08596 [Penicillium brasilianum]
2721_g	12.7772	1200.85	-6.5543	1.3368e-44	4.1415e-43	2721_g	hypothetical protein PMG11_08599 [Penicillium brasilianum]
2724_g	2480.57	6775.7	-1.4497	5.4827e-08	2.2478e-07	2724_g	Putative Isoflavone reductase family protein [Penicillium brasilianum]
2732_g	212.731	456.417	-1.1013	0.00040388	0.00098532	2732_g	Putative ABC transporter [Penicillium brasilianum]
2734_g	349.297	599.643	-0.77965	0.0062884	0.012334	2734_g	hypothetical protein PMG11_08618 [Penicillium brasilianum]
273_g	1999.72	3324.01	-0.73313	0.0048761	0.0098049	273_g	Putative Fungal Zn binuclear cluster domain containing protein [Penicillium brasilianum]
2741_g	31.9502	1883.37	-5.8814	1.0151e-10	5.5536e-10	2741_g	Pc13g04300 [Penicillium rubens Wisconsin 54-1255]
2744_g	29.0951	80.8319	-1.4741	0.00064286	0.0015177	2744_g	Major facilitator superfamily domain, general substrate transporter [Penicillium expansum]
2745_g	178.485	670.556	-1.9096	7.8307e-11	4.3359e-10	2745_g	hypothetical protein PDE_09835 [Penicillium oxalicum 114-2]
2746_g	1056.98	1591.01	-0.59	0.0265	0.04532	2746_g	Putative WW domain protein [Penicillium brasilianum]
2749_g	357.535	101264	-8.1458	8.782e-16	7.1826e-15	2749_g	hypothetical protein PDE_09832 [Penicillium oxalicum 114-2]
2750_g	8.85693	85.8018	-3.2761	1.2708e-05	3.9295e-05	2750_g	hypothetical protein PMG11_08624 [Penicillium brasilianum]
2752_g	2019.19	3387.62	-0.7465	0.0049784	0.0099934	2752_g	Putative Succinate dehydrogenase cytochrome b560 subunit [Penicillium brasilianum]
2764_g	191.943	713.338	-1.8939	0.0026894	0.0056834	2764_g	hypothetical protein PMG11_04573 [Penicillium brasilianum]
2765_g	130.483	307.738	-1.2378	5.1424e-05	0.0001448	2765_g	hypothetical protein PDE_03518 [Penicillium oxalicum 114-2]
2769_g	2111.23	4342.71	-1.0405	6.8285e-05	0.00018796	2769_g	Putative GTPase activating protein (BUD2/CLA2) [Penicillium brasilianum]
2770_g	780.633	1720.52	-1.1401	2.0811e-05	6.2371e-05	2770_g	Putative Autophagy-related protein 9 [Penicillium brasilianum]
2780_g	4692.44	9207.13	-0.97241	0.00024511	0.00062108	2780_g	hypothetical protein AC578_9547, partial [Pseudocercospora eumusae]
2781_g	696.383	1441.74	-1.0499	0.01241	0.02284	2781_g	Leptomycin B resistance protein pmd1 [Beauveria bassiana D1-5]
2782_g	108.162	357.046	-1.7229	1.8703e-08	8.0395e-08	2782_g	hypothetical protein PDE_02246 [Penicillium oxalicum 114-2]
278_g	711.36	1542.9	-1.117	3.7836e-05	0.00010866	278_g	hypothetical protein PMG11_03239 [Penicillium brasilianum]
2790_g	20.5329	60.8898	-1.5683	0.00058789	0.0013989	2790_g	hypothetical protein PMG11_05908 [Penicillium brasilianum]
2791_g	521.051	1686.93	-1.6949	4.5068e-05	0.0001278	2791_g	hypothetical protein PMG11_00256 [Penicillium brasilianum]
2792_g	52.9113	294.961	-2.4789	6.8584e-14	4.8583e-13	2792_g	hypothetical protein PMG11_00259 [Penicillium brasilianum]
27_g	109.625	537.779	-2.2944	4.0646e-14	2.9408e-13	27_g	Putative Aromatic-L-amino-acid decarboxylase [Penicillium brasilianum]
2800_g	253.602	732.014	-1.5293	7.9854e-08	3.1974e-07	2800_g	hypothetical protein PISL3812_02027 [Talaromyces islandicus]
2803_g	783.414	1490.04	-0.9275	0.00042721	0.0010385	2803_g	Putative Mechanosensitive ion channel family [Penicillium brasilianum]
2809_g	50.3281	108.464	-1.1078	0.0026976	0.0056988	2809_g	protein of unknown function DUF1785 [Penicillium italicum]
2812_g	3174.81	4748.94	-0.58093	0.024769	0.042654	2812_g	hypothetical protein PMG11_02539 [Penicillium brasilianum]
2813_g	1738.84	3425.4	-0.97815	0.0037431	0.0077048	2813_g	Histone deposition protein Asf1 [Penicillium expansum]
2819_g	645.128	1683.04	-1.3834	3.7242e-07	1.3863e-06	2819_g	hypothetical protein PMG11_02545 [Penicillium brasilianum]
2822_g	156.315	917.85	-2.5538	0.0014092	0.0031411	2822_g	hypothetical protein PMG11_02588 [Penicillium brasilianum]
2842_g	2.31762	11.2048	-2.2734	0.028028	0.047672	2842_g	L-galactonate dehydratase [Pochonia chlamydosporia 170]
2845_g	1.9162	12.6142	-2.7187	0.0082169	0.015714	2845_g	hypothetical protein PMG11_06972 [Penicillium brasilianum]
284_g	215.074	437.297	-1.0238	0.00042001	0.0010226	284_g	Putative Peptidyl-prolyl cis-trans isomerase [Penicillium brasilianum]
2855_g	1498.19	2392.14	-0.67508	0.010218	0.01921	2855_g	Putative Mitochondrial enoyl reductase [Penicillium brasilianum]
285_g	885.859	1571.8	-0.82727	0.0020277	0.0043852	285_g	unnamed protein product [Penicillium roqueforti FM164]
2860_g	849.721	1342.89	-0.66028	0.015111	0.027253	2860_g	hypothetical protein PMG11_09926 [Penicillium brasilianum]
2863_g	2598.64	3963.87	-0.60915	0.01959	0.034497	2863_g	hypothetical protein PMG11_09921 [Penicillium brasilianum]
2864_g	1060.56	1764.82	-0.7347	0.0054491	0.010832	2864_g	Putative Sexual differentiation process protein isp4 [Penicillium brasilianum]
286_g	3093.51	7226.76	-1.2241	3.5666e-06	1.1852e-05	286_g	Pc22g10240 [Penicillium rubens Wisconsin 54-1255]
2875_g	188.834	1752.88	-3.2145	7.4513e-28	1.1542e-26	2875_g	ATPase [Colletotrichum higginsianum IMI 349063]
2883_g	195.841	2479.18	-3.6621	4.9613e-35	1.0389e-33	2883_g	fungal specific transcription factor domain-containingprotein [Purpureocillium lilacinum]
2884_g	4.67101	521.002	-6.8014	4.0328e-14	2.9195e-13	2884_g	hypothetical protein ACJ72_05772 [Emmonsia sp. CAC-2015a]
2885_g	26.7819	139.834	-2.3844	5.4072e-10	2.7544e-09	2885_g	hypothetical protein EMCG_08735 [Emmonsia crescens UAMH 3008]
2886_g	13.6439	100.788	-2.885	0.0016653	0.0036593	2886_g	hypothetical protein MGYG_08205 [Nannizzia gypsea CBS 118893]
2887_g	3.23198	382.211	-6.8858	3.0411e-09	1.427e-08	-	-
2888_g	17.1975	96.5744	-2.4894	0.0072114	0.013955	2888_g	integral membrane protein [Trichophyton rubrum CBS 118892]
2907_g	86.5744	1107.93	-3.6778	3.65e-05	0.0001051	2907_g	hypothetical protein PMG11_04039 [Penicillium brasilianum]
290_g	2.58814	15.6063	-2.5921	0.0047286	0.0095245	290_g	MFS general substrate transporter [Xylona heveae TC161]
2910_g	47.883	4005.34	-6.3863	2.1252e-11	1.233e-10	2910_g	hypothetical protein ACN38_g8124 [Penicillium nordicum]
2914_g	1880.67	3190.67	-0.76261	0.0035094	0.0072505	2914_g	hypothetical protein PMG11_04047 [Penicillium brasilianum]
2917_g	1093.91	1844.44	-0.75369	0.0044088	0.0089312	2917_g	Putative Oligonucleotide transporter [Penicillium brasilianum]
2921_g	1153.72	3452.88	-1.5815	3.804e-09	1.7624e-08	2921_g	hypothetical protein PDIP_63970 [Penicillium digitatum Pd1]
2935_g	446.267	1015.4	-1.1861	1.5313e-05	4.6719e-05	2935_g	putative proline-rich protein [Penicillium digitatum Pd1]
2937_g	3879.25	7752.4	-0.99886	0.0010171	0.0023265	2937_g	Putative Ribosomal protein [Penicillium brasilianum]
2944_g	60.351	115.185	-0.93251	0.0094161	0.017832	2944_g	hypothetical protein PMG11_08275 [Penicillium brasilianum]
2949_g	995.477	4345.1	-2.1259	6.4691e-15	4.9984e-14	2949_g	hypothetical protein PMG11_08728 [Penicillium brasilianum]
2950_g	18.8474	68.9727	-1.8717	3.6916e-05	0.00010613	2950_g	Putative MFS transporter [Penicillium brasilianum]
2955_g	373.942	652.389	-0.80292	0.0039101	0.0080192	2955_g	hypothetical protein PMG11_02928 [Penicillium brasilianum]
2956_g	2264.41	4183.58	-0.88561	0.00091302	0.0021035	2956_g	Nascent polypeptide-associated complex subunit beta [Penicillium digitatum Pd1]
2967_g	66.4666	183.983	-1.4689	2.1635e-05	6.4658e-05	2967_g	Mss4-like [Penicillium roqueforti FM164]
2972_g	20.3818	137.012	-2.7489	0.0015193	0.0033656	2972_g	Major facilitator superfamily [Penicillium roqueforti FM164]
297_g	285.606	1658.26	-2.5376	5.3947e-19	5.3354e-18	297_g	Transcription factor, fungi [Penicillium expansum]
298_g	102.745	451.168	-2.1346	3.2864e-12	2.0442e-11	-	-
2995_g	2626.48	5457.69	-1.0552	7.1297e-05	0.00019587	2995_g	DnaJ domain protein Psi [Byssochlamys spectabilis No. 5]
299_g	67.9745	265.323	-1.9647	1.3605e-09	6.6133e-09	299_g	Carbon-nitrogen hydrolase [Penicillium expansum]
2_g	1022.66	2153.04	-1.074	0.026701	0.04562	2_g	hypothetical protein PMG11_10176 [Penicillium brasilianum]
3005_g	322.412	984.382	-1.6103	7.4855e-09	3.3627e-08	3005_g	Prolyl 4-hydroxylase, alpha subunit [Penicillium camemberti]
3006_g	156.698	1138.11	-2.8606	3.684e-22	4.3295e-21	3006_g	Pc13g06880 [Penicillium rubens Wisconsin 54-1255]
3007_g	120.263	408.367	-1.7637	6.9497e-09	3.1341e-08	3007_g	Phenazine biosynthesis PhzF protein [Penicillium italicum]
3010_g	1059.94	2334.31	-1.139	2.0216e-05	6.0673e-05	3010_g	Putative 3-hydroxyacyl-CoA dehydrogenase [Penicillium brasilianum]
3014_g	642.372	1186.29	-0.88497	0.0011518	0.0026109	3014_g	hypothetical protein PMG11_01543 [Penicillium brasilianum]
3015_g	6396.74	16890.4	-1.4008	1.1626e-07	4.571e-07	3015_g	60S ribosomal protein L13 [Penicillium roqueforti FM164]
3017_g	645.514	1024.49	-0.66639	0.015354	0.027643	3017_g	hypothetical protein ACN42_g2490 [Penicillium freii]
3024_g	438.343	684.592	-0.64318	0.021837	0.038101	3024_g	hypothetical protein PMG11_07101 [Penicillium brasilianum]
302_g	5.19991	64.6901	-3.637	3.7626e-11	2.1329e-10	302_g	nmrA-like family domain-containing protein 1 [Aspergillus udagawae]
3030_g	968.225	1456.82	-0.58941	0.024797	0.04269	3030_g	Putative Acyltransferase [Penicillium brasilianum]
3036_g	410.687	648.288	-0.6586	0.017827	0.031627	3036_g	hypothetical protein PMG11_07111 [Penicillium brasilianum]
3041_g	246.25	748.432	-1.6037	1.9673e-08	8.4338e-08	3041_g	FAD binding domain-containing protein [Byssochlamys spectabilis No. 5]
3042_g	75.5686	598.37	-2.9852	9.2008e-22	1.0553e-20	3042_g	hypothetical protein AKAW_06898 [Aspergillus niger]
3043_g	1062.41	2427.22	-1.192	8.3666e-06	2.6456e-05	3043_g	Putative COPI-coated vesicle protein [Penicillium brasilianum]
3048_g	93.5077	176.814	-0.91908	0.0043799	0.0088792	3048_g	hypothetical protein PEX2_020160 [Penicillium expansum]
3049_g	52.4588	106.241	-1.0181	0.0054055	0.010757	3049_g	hypothetical protein PV10_00718 [Exophiala mesophila]
3050_g	413.532	2539.58	-2.6185	1.713e-20	1.8399e-19	3050_g	Pc22g03150 [Penicillium rubens Wisconsin 54-1255]
3051_g	4315.18	11959.7	-1.4707	2.9776e-08	1.2548e-07	3051_g	hypothetical protein PDE_08338 [Penicillium oxalicum 114-2]
3053_g	254.382	861.212	-1.7594	5.5418e-10	2.8185e-09	3053_g	hypothetical protein PMG11_04654 [Penicillium brasilianum]
3054_g	109.559	274.377	-1.3244	2.1363e-05	6.395e-05	3054_g	hypothetical protein PMG11_04655 [Penicillium brasilianum]
3077_g	445.455	2829.97	-2.6674	4.1805e-21	4.6137e-20	3077_g	hypothetical protein PACTADRAFT_59921 [Pachysolen tannophilus NRRL Y-2460]
3080_g	898.526	1500.59	-0.7399	0.0059649	0.011771	3080_g	Putative RNA polymerase II assessory factor Cdc73p [Penicillium brasilianum]
3081_g	1792.28	2774.25	-0.63031	0.018544	0.032813	3081_g	Putative Developmental regulator flbA [Penicillium brasilianum]
3086_g	1211.04	3628.7	-1.5832	3.9457e-09	1.8248e-08	3086_g	Putative NOT2 family protein [Penicillium brasilianum]
3092_g	294.409	648.759	-1.1399	5.4281e-05	0.00015231	3092_g	conserved hypothetical protein [Aspergillus terreus NIH2624]
3093_g	675.029	2213.02	-1.713	1.0376e-05	3.2436e-05	3093_g	Putative Bifunctional P450:NADPH-P450 reductase [Penicillium brasilianum]
3096_g	123.288	537.719	-2.1248	2.1529e-12	1.3582e-11	3096_g	YjgF/Yer057p/UK114 family [Penicillium expansum]
3097_g	320.14	890	-1.4751	1.4182e-07	5.5356e-07	3097_g	hypothetical protein PMG11_02941 [Penicillium brasilianum]
3101_g	30.2095	81.6799	-1.435	0.00050845	0.001223	3101_g	hypothetical protein PMG11_02973 [Penicillium brasilianum]
3102_g	177.197	679.26	-1.9386	3.4713e-11	1.9739e-10	3102_g	Putative Remark: the transcriptional activator XlnR regulates the transcription of the xlnB [Penicillium brasilianum]
3103_g	806.293	4635.61	-2.5234	8.8909e-20	9.1669e-19	3103_g	Cryptochrome/DNA photolyase, class 1 [Penicillium expansum]
3104_g	77.7912	419.635	-2.4315	1.2865e-14	9.7409e-14	3104_g	hypothetical protein PMG11_02970 [Penicillium brasilianum]
3115_g	38.4052	132.783	-1.7897	0.0026502	0.0056079	3115_g	hypothetical protein PVAR5_5933 [Byssochlamys spectabilis No. 5]
3120_g	967.338	1460.91	-0.59477	0.029517	0.049889	3120_g	Putative Nudix/MutT family protein [Penicillium brasilianum]
3130_g	367.172	818.878	-1.1572	3.8118e-05	0.00010939	3130_g	Putative Phenylalanyl-tRNA synthetase [Penicillium brasilianum]
3134_g	308.183	710.303	-1.2046	2.0201e-05	6.0641e-05	3134_g	Pc12g07450 [Penicillium rubens Wisconsin 54-1255]
3138_g	39.5939	106.113	-1.4222	0.00022229	0.00056762	3138_g	hypothetical protein PMG11_05076 [Penicillium brasilianum]
3140_g	745.072	3127.37	-2.0695	5.4219e-14	3.8749e-13	3140_g	hypothetical protein PMG11_05078 [Penicillium brasilianum]
3141_g	380.445	613.885	-0.69028	0.013029	0.023836	3141_g	hypothetical protein PMG11_05079 [Penicillium brasilianum]
3144_g	4199.26	16723.8	-1.9937	0.0058077	0.011484	3144_g	Oligopeptide transporter [Metarhizium anisopliae BRIP 53293]
3163_g	57.1095	136.671	-1.2589	0.00041343	0.0010071	3163_g	Putative Histidine triad nucleotide binding protein [Penicillium brasilianum]
3164_g	341.511	727.961	-1.0919	9.7965e-05	0.00026389	3164_g	Putative Function: might be involved in mRNA splicing [Penicillium brasilianum]
3176_g	791.283	1611.82	-1.0264	0.0014674	0.0032595	3176_g	Putative O-acyltransferase [Penicillium brasilianum]
3179_g	4630.91	18269.9	-1.9801	2.2016e-13	1.5025e-12	3179_g	Pc13g01870 [Penicillium rubens Wisconsin 54-1255]
3183_g	22.6239	273.164	-3.5939	1.293e-08	5.6505e-08	3183_g	hypothetical protein PMG11_00656 [Penicillium brasilianum]
3185_g	244.877	502.089	-1.0359	0.00031476	0.00078337	3185_g	Mediator of RNA polymerase II transcription subunit 10 [Penicillium roqueforti FM164]
3197_g	95.4275	404.697	-2.0844	8.5551e-07	3.0596e-06	3197_g	unnamed protein product [Penicillium roqueforti FM164]
3199_g	266.776	674.636	-1.3385	0.0011401	0.0025875	3199_g	hypothetical protein PMG11_04936 [Penicillium brasilianum]
3203_g	477.098	6440.51	-3.7548	1.0419e-37	2.4313e-36	3203_g	Transcription factor, fungi [Penicillium camemberti]
3206_g	155.135	357.898	-1.206	5.9295e-05	0.00016491	3206_g	C6 zinc finger domain protein [Aspergillus clavatus NRRL 1]
3207_g	16.5339	945.99	-5.8383	6.7323e-11	3.739e-10	3207_g	Siderophore transporter, RhtX/FptX family [Penicillium camemberti]
3208_g	0	21.8624	#NAME?	2.7987e-08	1.1825e-07	3208_g	hypothetical protein PMG11_05838 [Penicillium brasilianum]
3209_g	146.378	674.172	-2.2034	4.506e-13	3.008e-12	3209_g	hypothetical protein PMG11_04937 [Penicillium brasilianum]
320_g	0	23.3106	#NAME?	1.0871e-08	4.7882e-08	320_g	nmrA-like family protein [Sclerotinia borealis F-4128]
3211_g	1090.68	3683.98	-1.756	1.1747e-10	6.3917e-10	3211_g	Carbonic anhydrase [Penicillium expansum]
3212_g	2418.41	5531	-1.1935	5.8681e-06	1.8937e-05	3212_g	L-aminoadipate-semialdehyde dehydrogenase large subunit [Penicillium roqueforti FM164]
3222_g	64.8377	258.439	-1.9949	9.6221e-10	4.7728e-09	3222_g	Glutamyl-tRNA(Gln) amidotransferase subunit A [Aspergillus fumigatus Z5]
3229_g	0.691738	15.7143	-4.5057	6.11e-05	0.00016949	3229_g	hypothetical protein AFLA70_82g003430 [Aspergillus flavus AF70]
3237_g	481.031	820.983	-0.77122	0.0053728	0.010706	3237_g	Putative Pre-mRNA splicing factor [Penicillium brasilianum]
3238_g	3637.6	5618.75	-0.62726	0.014132	0.025692	3238_g	hypothetical protein PMG11_06235 [Penicillium brasilianum]
3239_g	32.2034	4111.93	-6.9965	2.5285e-87	3.6942e-85	3239_g	hypothetical protein PMG11_06242 [Penicillium brasilianum]
323_g	7.12376	165.568	-4.5386	3.0443e-24	3.9656e-23	323_g	glycoside hydrolase family 78 protein [Oidiodendron maius Zn]
3240_g	5476.35	8093.75	-0.56359	0.02907	0.049191	3240_g	hypothetical protein PMG11_06243 [Penicillium brasilianum]
3243_g	260.444	707.851	-1.4425	4.1485e-07	1.5358e-06	3243_g	hypothetical protein PMG11_05204 [Penicillium brasilianum]
3246_g	282.898	1206.09	-2.092	1.4098e-13	9.7349e-13	3246_g	hypothetical protein ACN42_g2248 [Penicillium freii]
3250_g	257.776	982.206	-1.9299	1.2346e-11	7.342e-11	3250_g	Putative Protein containing repeated kelch motif protein [Penicillium brasilianum]
3253_g	504.899	1436.14	-1.5081	4.3461e-08	1.7985e-07	3253_g	Putative SAND protein protein [Penicillium brasilianum]
3255_g	366.37	783.767	-1.0971	9.003e-05	0.00024353	3255_g	hypothetical protein PMG11_05216 [Penicillium brasilianum]
3256_g	323.04	654.37	-1.0184	0.00036753	0.00090367	3256_g	Zinc finger, HIT-type [Penicillium camemberti]
3259_g	985.593	5805.01	-2.5582	2.3921e-08	1.0187e-07	3259_g	Putative Alternative oxidase [Penicillium brasilianum]
325_g	17.9403	59.8203	-1.7374	0.00020635	0.00052955	325_g	unnamed protein product [Penicillium camemberti]
3261_g	1253.02	3472.3	-1.4705	1.2389e-07	4.8561e-07	3261_g	hypothetical protein PMG11_05225 [Penicillium brasilianum]
3262_g	98.9277	224.763	-1.184	0.00021932	0.0005607	3262_g	Acyl-CoA N-acyltransferase [Penicillium camemberti]
3263_g	251.953	673.027	-1.4175	6.8517e-07	2.4731e-06	3263_g	Putative Acetate non-utilizing protein 9, mitochondrial [Penicillium brasilianum]
3264_g	182.799	289.024	-0.66093	0.028999	0.049104	3264_g	hypothetical protein PMG11_05228 [Penicillium brasilianum]
3267_g	742.177	1235.72	-0.73551	0.0064315	0.012586	3267_g	hypothetical protein PMG11_05231 [Penicillium brasilianum]
3269_g	14455.5	24090.5	-0.73685	0.0046818	0.0094348	3269_g	hypothetical protein PDE_08859 [Penicillium oxalicum 114-2]
3276_g	590.195	1531.44	-1.3756	4.54e-07	1.6716e-06	3276_g	hypothetical protein PMG11_06484 [Penicillium brasilianum]
3284_g	77.5343	188.449	-1.2813	0.0042965	0.0087281	3284_g	hypothetical protein PEX2_084010 [Penicillium expansum]
3285_g	49.4996	158.244	-1.6767	0.0068677	0.013354	3285_g	hypothetical protein ACN38_g12106 [Penicillium nordicum]
3292_g	33.9738	71.1729	-1.0669	0.01017	0.019127	3292_g	hypothetical protein PGRI_014840 [Penicillium griseofulvum]
3293_g	2373.96	7293.6	-1.6193	1.5512e-09	7.5031e-09	3293_g	hypothetical protein PMG11_07773 [Penicillium brasilianum]
329_g	254.386	504.785	-0.98865	0.00060511	0.0014362	329_g	Pc22g15990 [Penicillium rubens Wisconsin 54-1255]
3302_g	11.8903	65.6272	-2.4645	3.1376e-06	1.0502e-05	3302_g	hexose transporter protein [Colletotrichum fructicola Nara gc5]
3309_g	210.901	480.828	-1.189	4.0448e-05	0.00011569	3309_g	hypothetical protein PFICI_01605 [Pestalotiopsis fici W106-1]
330_g	1075.26	1863.4	-0.79325	0.0027499	0.0058017	330_g	hypothetical protein PMG11_08861 [Penicillium brasilianum]
3319_g	310.184	648.193	-1.0633	0.00099625	0.0022824	3319_g	hypothetical protein TCE0_034f12241 [Talaromyces cellulolyticus]
3320_g	136.802	276.97	-1.0176	0.00096601	0.0022163	3320_g	hypothetical protein PDE_09688 [Penicillium oxalicum 114-2]
3330_g	26.1847	63.8345	-1.2856	0.0029432	0.006174	3330_g	Fungal transcriptional regulatory protein, N-terminal [Penicillium camemberti]
3331_g	168.985	271.75	-0.68539	0.024704	0.042554	3331_g	hypothetical protein PMG11_02578 [Penicillium brasilianum]
3342_g	280.86	625.767	-1.1558	3.9409e-05	0.00011285	3342_g	Putative Polyamine transporter TPO5 [Penicillium brasilianum]
3343_g	2327.57	12786.8	-2.4578	0.01408	0.025606	3343_g	hypothetical protein PMG11_07764 [Penicillium brasilianum]
3348_g	571.032	1194.93	-1.0653	9.939e-05	0.00026733	3348_g	hypothetical protein PMG11_07770 [Penicillium brasilianum]
3352_g	411.171	872.979	-1.0862	9.8083e-05	0.00026409	3352_g	Snf7 [Penicillium italicum]
3357_g	30.2611	145.234	-2.2628	1.6608e-09	8.0122e-09	3357_g	Putative Acetyltransferase, GNAT family [Penicillium brasilianum]
3358_g	517.376	3195.94	-2.627	8.8534e-06	2.794e-05	3358_g	Transmembrane glycoprotein, putative [Penicillium digitatum Pd1]
335_g	319.415	1127.52	-1.8196	8.152e-11	4.5013e-10	335_g	Putative Nucleoside diphosphate-sugar hydrolase of the MutT [Penicillium brasilianum]
3363_g	676.337	2166.37	-1.6795	0.0094669	0.017907	3363_g	hypothetical protein PEX2_096800 [Penicillium expansum]
3364_g	641.991	1148.12	-0.83865	0.0016577	0.0036451	3364_g	hypothetical protein PMG11_07783 [Penicillium brasilianum]
3365_g	317.713	609.358	-0.93956	0.00099184	0.0022731	3365_g	Putative U3 small nucleolar RNA-associated protein 25 [Penicillium brasilianum]
3366_g	525.371	957.624	-0.86612	0.0017771	0.0038787	3366_g	hypothetical protein PDE_06862 [Penicillium oxalicum 114-2]
3368_g	345.363	554.396	-0.6828	0.015078	0.027219	3368_g	hypothetical protein PMG11_10230 [Penicillium brasilianum]
3378_g	644.504	1200.62	-0.89752	0.00097641	0.0022389	3378_g	Putative Exocyst subunit-Sec10p [Penicillium brasilianum]
3382_g	185.553	546.619	-1.5587	0.0025573	0.0054309	3382_g	hypothetical protein ACN42_g10886 [Penicillium freii]
3387_g	11800.6	21991.6	-0.8981	0.00059097	0.0014058	3387_g	Pc21g16950 [Penicillium rubens Wisconsin 54-1255]
3388_g	2386.97	4769.34	-0.99861	0.00011419	0.00030467	3388_g	Putative Beige/BEACH domain-containing protein [Penicillium brasilianum]
339_g	1372.8	2294.71	-0.74119	0.0054279	0.010796	339_g	Putative Aldo-keto reductase [Penicillium brasilianum]
33_g	918.807	1592.88	-0.7938	0.0033077	0.0068726	33_g	hypothetical protein PDE_09593 [Penicillium oxalicum 114-2]
3402_g	0	14.9298	#NAME?	2.3144e-05	6.8801e-05	3402_g	Terpenoid synthase [Penicillium roqueforti FM164]
3404_g	3574.78	8125.1	-1.1845	8.867e-06	2.7976e-05	3404_g	Carbon-nitrogen hydrolase [Penicillium italicum]
3406_g	1017.42	2702.64	-1.4095	1.8748e-07	7.23e-07	3406_g	hypothetical protein PMG11_04451 [Penicillium brasilianum]
3409_g	19.8644	95.4999	-2.2653	5.3472e-08	2.1943e-07	-	-
3410_g	355.702	962.057	-1.4355	2.4504e-07	9.31e-07	3410_g	hypothetical protein PMG11_04449 [Penicillium brasilianum]
3417_g	177.913	2538.84	-3.8349	2.7943e-21	3.1132e-20	3417_g	hypothetical protein PMG11_04443 [Penicillium brasilianum]
3418_g	764.338	11348.5	-3.8921	1.3534e-22	1.6277e-21	3418_g	Ribosome maturation protein SBDS [Penicillium roqueforti FM164]
342_g	1043.05	2006.53	-0.9439	0.00038868	0.00095131	342_g	Putative Serine/threonine kinase receptor-associated protein [Penicillium brasilianum]
3448_g	4560.69	8692.71	-0.93055	0.00033117	0.00082119	3448_g	Putative Regulator-nonsense transcripts 1 [Penicillium brasilianum]
3449_g	32.9156	1094.23	-5.055	1.2405e-08	5.4325e-08	3449_g	hypothetical protein PMG11_03657 [Penicillium brasilianum]
3457_g	5.16797	19.3109	-1.9017	0.011811	0.021869	3457_g	hypothetical protein PMG11_03663 [Penicillium brasilianum]
3461_g	24.6118	212.875	-3.1126	3.6369e-17	3.2337e-16	3461_g	hypothetical protein ANI_1_1524134 [Byssochlamys spectabilis No. 5]
3462_g	6.18961	43.214	-2.8036	1.6015e-06	5.5621e-06	3462_g	hypothetical protein AOQ84DRAFT_436443 [Glonium stellatum]
3463_g	52.7159	118.366	-1.1669	0.0016282	0.0035839	3463_g	Hypothetical protein ASPNIDRAFT_48781 [Aspergillus niger ATCC 1015]
3472_g	2702.84	6044.36	-1.1611	9.4782e-06	2.9788e-05	3472_g	hypothetical protein PMG11_03688 [Penicillium brasilianum]
3476_g	179.923	306.495	-0.76848	0.01064	0.019918	3476_g	hypothetical protein LY89DRAFT_688704 [Phialocephala scopiformis]
3479_g	1215.55	2172.91	-0.83802	0.0095314	0.018024	3479_g	nitrate reductase [Talaromyces purpureogenus]
347_g	2848.94	7830.31	-1.4586	3.973e-08	1.6526e-07	347_g	hypothetical protein ACN42_g2356 [Penicillium freii]
3481_g	2597.34	5442.44	-1.0672	0.017152	0.030527	3481_g	Pc13g11470 [Penicillium rubens Wisconsin 54-1255]
3484_g	8514.38	15366.8	-0.85185	0.0012105	0.0027294	3484_g	Putative 60S ribosomal protein L5 [Penicillium brasilianum]
3491_g	95.0969	1285.06	-3.7563	4.4812e-34	8.9604e-33	3491_g	Putative Remark: possible phosphatase [Penicillium brasilianum]
3496_g	1075.36	1751.98	-0.70417	0.0090137	0.017098	3496_g	Putative Polygalacturonase [Penicillium brasilianum]
3498_g	25.6529	373.908	-3.8655	8.2483e-07	2.9565e-06	3498_g	FAD-binding domain-containing protein [Paraphaeosphaeria sporulosa]
3499_g	82.0169	605.307	-2.8837	3.1169e-14	2.2847e-13	3499_g	hypothetical protein OIDMADRAFT_116220, partial [Oidiodendron maius Zn]
3500_g	31.3776	73.0498	-1.2191	0.0051144	0.010234	3500_g	Putative Zn2/Cys6 DNA-binding protein [Aspergillus calidoustus]
3501_g	89.0906	607.393	-2.7693	3.2898e-05	9.5371e-05	3501_g	hypothetical protein OIDMADRAFT_39552 [Oidiodendron maius Zn]
3502_g	633.341	1385.81	-1.1297	0.011434	0.021247	3502_g	non-reducing type I polyketide synthase [Ascosphaera apis ARSEF 7405]
3503_g	71.0026	464.255	-2.709	1.4115e-12	9.0332e-12	3503_g	hypothetical protein ANOM_007575 [Aspergillus nomius NRRL 13137]
3504_g	666.338	1614.93	-1.2771	3.2893e-06	1.0982e-05	3504_g	Putative Acyl-CoA synthetase [Penicillium brasilianum]
3505_g	5018.15	15592.9	-1.6357	8.6496e-10	4.3087e-09	3505_g	40S ribosomal protein S15, putative [Penicillium digitatum Pd1]
3515_g	713.79	1090.38	-0.61126	0.023592	0.040863	3515_g	Putative mRNA splicing factor PRP31 [Penicillium brasilianum]
3518_g	22.9152	1148.86	-5.6478	1.1097e-07	4.3738e-07	3518_g	hypothetical protein PMG11_07619 [Penicillium brasilianum]
3522_g	2188.1	4555.93	-1.0581	5.5713e-05	0.00015596	3522_g	Putative Chromodomain-helicase DNA-binding protein [Penicillium brasilianum]
3524_g	736.327	3438.39	-2.2233	6.5057e-16	5.3687e-15	3524_g	Putative Pyridoxal reductase [Penicillium brasilianum]
3528_g	2304.75	4064.88	-0.8186	0.001944	0.0042163	3528_g	Putative Peroxisomal membrane protein [Penicillium brasilianum]
3529_g	5470.83	9052.32	-0.72653	0.0056778	0.011246	3529_g	Phosphoglycerate kinase [Penicillium digitatum Pd1]
3531_g	3328.35	5937.4	-0.83502	0.017436	0.030985	3531_g	hypothetical protein PMG11_07607 [Penicillium brasilianum]
3532_g	296.777	1526.76	-2.363	0.00030039	0.00075095	3532_g	hypothetical protein PDE_07162 [Penicillium oxalicum 114-2]
3543_g	462.428	1637.66	-1.8243	3.8535e-11	2.1826e-10	3543_g	hypothetical protein PMG11_01349 [Penicillium brasilianum]
3551_g	438.918	846.455	-0.94748	0.00060705	0.0014401	3551_g	UBX [Penicillium roqueforti FM164]
3552_g	3696.05	11068.8	-1.5824	3.303e-09	1.5431e-08	3552_g	Putative 60S ribosomal protein L36 [Penicillium brasilianum]
3556_g	42.9089	150.678	-1.8121	4.7633e-07	1.7489e-06	3556_g	hypothetical protein PMG11_09832 [Penicillium brasilianum]
355_g	39.9645	159.314	-1.9951	3.0879e-06	1.035e-05	355_g	hypothetical protein PV05_01294 [Exophiala xenobiotica]
3572_g	2246.64	5466.84	-1.2829	6.5108e-06	2.0912e-05	3572_g	hypothetical protein PDE_02091 [Penicillium oxalicum 114-2]
3574_g	172.399	476.022	-1.4653	5.3733e-07	1.961e-06	3574_g	hypothetical protein PEX2_094330 [Penicillium expansum]
3576_g	402.837	1464.83	-1.8625	2.7832e-11	1.5975e-10	3576_g	hypothetical protein PMG11_01739 [Penicillium brasilianum]
357_g	17.8333	95.0042	-2.4134	1.5771e-08	6.8178e-08	357_g	bifunctional 4-hydroxyphenylacetate degradation enzyme [Fusarium fujikuroi]
3582_g	327.506	639.37	-0.96513	0.00066967	0.0015766	3582_g	hypothetical protein PMG11_01743 [Penicillium brasilianum]
3584_g	16.688	221.042	-3.7274	2.8022e-22	3.3114e-21	3584_g	Putative YeeE/YedE family integral membrane protein [Penicillium brasilianum]
3586_g	245.716	675.474	-1.4589	2.8109e-07	1.0614e-06	3586_g	hypothetical protein PMG11_01747 [Penicillium brasilianum]
3590_g	590.899	1048.52	-0.82737	0.0027104	0.0057221	3590_g	Putative Protoheme IX farnesyltransferase, mitochondrial [Penicillium brasilianum]
3594_g	1137.76	2764.28	-1.2807	1.7172e-06	5.9479e-06	3594_g	hypothetical protein PMG11_01758 [Penicillium brasilianum]
3596_g	2433.03	11571.3	-2.2497	0.0022067	0.0047453	-	-
359_g	0.310107	7.91299	-4.6734	0.0059639	0.011771	359_g	hypothetical protein OIDMADRAFT_111391, partial [Oidiodendron maius Zn]
360_g	124.015	276.745	-1.158	0.00017341	0.00045022	360_g	Putative FAD dependent oxidoreductase superfamily [Penicillium brasilianum]
3616_g	2952.36	9566.69	-1.6962	2.3175e-10	1.2247e-09	3616_g	hypothetical protein PMG11_07218 [Penicillium brasilianum]
3617_g	575.77	1056.17	-0.87527	0.0014484	0.003223	3617_g	hypothetical protein PDIP_60020 [Penicillium digitatum Pd1]
3618_g	4132.24	6843.74	-0.72786	0.0053923	0.010737	3618_g	Putative Survival factor 1 [Penicillium brasilianum]
361_g	14.7128	112.025	-2.9287	6.6239e-12	4.0115e-11	361_g	Putative Dicarboxylic amino acid permease [Penicillium brasilianum]
3622_g	251.144	449.085	-0.83847	0.0034041	0.0070535	3622_g	hypothetical protein PMG11_07213 [Penicillium brasilianum]
3635_g	1290.01	2182.9	-0.75887	0.0041814	0.0085226	3635_g	Putative Urease accessory protein UreF [Penicillium brasilianum]
3639_g	77.3743	152.283	-0.97683	0.0098295	0.018533	3639_g	hypothetical protein PMG11_08090 [Penicillium brasilianum]
3654_g	586.992	1839.01	-1.6475	1.7185e-09	8.2783e-09	3654_g	Putative Diacylglycerol o-acyltransferase [Penicillium brasilianum]
3656_g	1208.17	2293.75	-0.92489	0.0004994	0.0012031	3656_g	hypothetical protein PMG11_06227 [Penicillium brasilianum]
3657_g	2710.08	4399.5	-0.69901	0.0078216	0.015025	3657_g	predicted protein [Histoplasma capsulatum H143]
3661_g	3.60147	121.325	-5.0741	2.4363e-13	1.6565e-12	3661_g	hypothetical protein CI238_07522 [Colletotrichum incanum]
3667_g	1263.44	1967.89	-0.6393	0.016011	0.028698	3667_g	Putative Cell cycle regulatory protein [Penicillium brasilianum]
3672_g	1081.66	2852.1	-1.3988	0.0058407	0.011544	3672_g	hypothetical protein PMG11_06030 [Penicillium brasilianum]
3694_g	37.9531	120.031	-1.6611	0.00039731	0.0009704	3694_g	hypothetical protein ALT_2575 [Aspergillus lentulus]
3699_g	1225.32	13204.8	-3.4298	2.0833e-29	3.4606e-28	3699_g	Putative Altered inheritance of mitochondria protein 24, mitochondrial [Penicillium brasilianum]
369_g	9084.82	18288	-1.0094	0.00012002	0.00031949	369_g	Putative 40S ribosomal protein S1 [Penicillium brasilianum]
36_g	101.868	297.924	-1.5482	0.011411	0.021207	36_g	hypothetical protein ASPCAL05686 [Aspergillus calidoustus]
3708_g	27.9061	54.3626	-0.96203	0.028907	0.048966	3708_g	hypothetical protein PMG11_04509 [Penicillium brasilianum]
3709_g	31.604	140.285	-2.1502	1.2599e-08	5.5115e-08	3709_g	hypothetical protein PMG11_04509 [Penicillium brasilianum]
3711_g	172.95	1616.64	-3.2246	1.4572e-27	2.2224e-26	3711_g	hypothetical protein ASPNIDRAFT_55693 [Aspergillus niger ATCC 1015]
3712_g	1711.61	2863.91	-0.74263	0.0052065	0.010404	3712_g	hypothetical protein PMG11_04514 [Penicillium brasilianum]
3713_g	234.13	494.876	-1.0798	0.00018367	0.00047504	3713_g	Putative DASH complex component Dam1 [Penicillium brasilianum]
3715_g	3351.1	10612.1	-1.663	5.0309e-10	2.5678e-09	3715_g	Putative 40S ribosomal protein S29 (Eurofung) [Penicillium brasilianum]
3717_g	3779.81	9778.29	-1.3713	2.6589e-07	1.0069e-06	3717_g	Putative Integral membrane protein [Penicillium brasilianum]
3718_g	62.0311	1535.18	-4.6293	7.2565e-43	2.106e-41	3718_g	Dienelactone hydrolase [Penicillium expansum]
3723_g	143.046	280.461	-0.97133	0.010892	0.020343	3723_g	FAD binding domain protein [Byssochlamys spectabilis No. 5]
3724_g	269.896	442.101	-0.71197	0.014639	0.026525	3724_g	hypothetical protein PMG11_04529 [Penicillium brasilianum]
3726_g	41.3722	77.7355	-0.90991	0.025047	0.043086	3726_g	hypothetical protein ANI_1_1254084 [Byssochlamys spectabilis No. 5]
3727_g	518.254	3236.1	-2.6425	8.9118e-10	4.4324e-09	3727_g	PEPAc [Aspergillus kawachii IFO 4308]
372_g	654.761	1170.91	-0.83859	0.0019571	0.0042439	372_g	hypothetical protein PMG11_01034 [Penicillium brasilianum]
3738_g	57.669	192.862	-1.7417	4.0783e-05	0.00011652	3738_g	hypothetical protein PMG11_08370 [Penicillium brasilianum]
3739_g	362.313	888.287	-1.2938	3.7781e-06	1.251e-05	3739_g	hypothetical protein SI65_02379 [Aspergillus cristatus]
3743_g	890.65	2616.42	-1.5547	6.8193e-09	3.0785e-08	3743_g	hypothetical protein PMG11_05391 [Penicillium brasilianum]
3746_g	13.953	36.6769	-1.3943	0.0083045	0.015858	3746_g	hypothetical protein ACN42_g10143 [Penicillium freii]
3748_g	250.359	770.177	-1.6212	1.0439e-08	4.6041e-08	3748_g	hypothetical protein PMG11_05384 [Penicillium brasilianum]
3749_g	1821.32	3101.96	-0.7682	0.0037008	0.0076252	3749_g	hypothetical protein PMG11_09310 [Penicillium brasilianum]
3751_g	360.443	897.497	-1.3161	2.2958e-06	7.8131e-06	3751_g	Exon junction complex, Pym [Penicillium roqueforti FM164]
3753_g	2655.27	6236.42	-1.2319	2.4955e-06	8.4567e-06	3753_g	Putative N-end rule pathway, recognition component UBR1 [Penicillium brasilianum]
3754_g	581.777	1075.99	-0.88713	0.0012146	0.0027378	3754_g	hypothetical protein PMG11_09315 [Penicillium brasilianum]
3756_g	374.885	918.711	-1.2932	3.3021e-06	1.1022e-05	3756_g	Putative Complex: Sec6p of S. cerevisiae and six other proteins [Penicillium brasilianum]
3759_g	2714.45	5606.2	-1.0464	0.012622	0.023177	3759_g	Putative Homocitrate synthase [Penicillium brasilianum]
3760_g	383.716	596.594	-0.63671	0.024708	0.042555	3760_g	Putative C4-dicarboxylate/malic acid transporter [Penicillium brasilianum]
3764_g	61.287	678.559	-3.4688	1.3542e-18	1.3111e-17	3764_g	hypothetical protein PMG11_01526 [Penicillium brasilianum]
3779_g	7042.06	10783	-0.61468	0.018385	0.032563	3779_g	hypothetical protein PMG11_01512 [Penicillium brasilianum]
3781_g	1869.24	3360.72	-0.84632	0.0013256	0.0029719	3781_g	hypothetical protein PMG11_01510 [Penicillium brasilianum]
3782_g	455.151	726.489	-0.6746	0.016114	0.028846	3782_g	Bacterial bifunctional deaminase-reductase, C-terminal [Penicillium italicum]
3785_g	1555.45	2742.13	-0.81797	0.0023048	0.0049437	3785_g	NADH-ubiquinone oxidoreductase 21 kDa subunit, putative [Aspergillus clavatus NRRL 1]
3788_g	171.483	513.34	-1.5819	6.451e-08	2.6156e-07	3788_g	RNA-binding domain-containing protein, partial [Aspergillus ruber CBS 135680]
3793_g	1067.55	2274.6	-1.0913	3.7689e-05	0.00010826	3793_g	hypothetical protein PMG11_01500 [Penicillium brasilianum]
37_g	266.226	412.383	-0.63133	0.028592	0.048496	37_g	hypothetical protein ASPCAL12748 [Aspergillus calidoustus]
3802_g	614.839	1462.08	-1.2497	4.3977e-06	1.4446e-05	3802_g	hypothetical protein PMG11_09412 [Penicillium brasilianum]
[truncated: 1,813 more rows]
