# Supplementary material for: Iron acquisition in the mutualistic fungus Penicillium herquei: implications of mineral elements in insect-fungus symbiosis
Source: Microbiol Spectr. 2025 Aug 7;13(9):e01051-25. doi: 10.1128/spectrum.01051-25 (PMC12403598; doi:10.1128/spectrum.01051-25)
Supplement: Table S2 — Strain-specific expressed genes. [file spectrum.01051-25-s0003.xlsx]

## Sheet: WFS.specific_exp_genename
TABLE S2 The strain-specific expressed genes for weevil-farming strain (WFS) of Penicillium herquei
geneID	WFS_1	WFS_2	WFS_3	gene_name	NR_Description
10012_g	8.26157	8.80995	4.57964	10012_g	hypothetical protein PDE_09971 [Penicillium oxalicum 114-2]
10018_g	12.6162	24.6565	13.3722	10018_g	hypothetical protein FPOA_12256 [Fusarium poae]
10021_g	8.24139	9.18181	9.25218	-	-
10029_g	1.26311	1.05408	0.922843	10029_g	phosphotransferase enzyme family protein [Aspergillus kawachii IFO 4308]
10031_g	57.2782	62.0933	58.1356	10031_g	hypothetical protein CGGC5_14379 [Colletotrichum fructicola Nara gc5]
10045_g	4.01982	3.72516	2.2269	10045_g	Putative Oxidoreductase [Penicillium brasilianum]
10048_g	1.14617	5.59451	1.52918	10048_g	hypothetical protein FVEG_00036 [Fusarium verticillioides 7600]
10049_g	2.89704	4.58073	3.56105	10049_g	GTP binding domain [Penicillium roqueforti FM164]
10050_g	25.849	38.2515	28.758	10050_g	hypothetical protein FOCG_13864 [Fusarium oxysporum f. sp. radicis-lycopersici 26381]
10068_g	1.07616	1.23753	1.39382	10068_g	Protein kinase-like protein [Metarhizium robertsii ARSEF 23]
10072_g	3.52804	2.23139	1.54658	-	-
10087_g	2.17116	4.57731	2.21531	-	-
10097_g	3.48835	3.76984	4.69034	10097_g	Pc16g03940 [Penicillium rubens Wisconsin 54-1255]
10104_g	1.91975	2.23951	1.4026	10104_g	hypothetical protein AKAW_04274 [Aspergillus kawachii IFO 4308]
10124_g	14.76	18.6862	20.5652	-	-
10128_g	7.6607	6.75687	7.26467	10128_g	hypothetical protein EN45_070830 [Penicillium chrysogenum]
10137_g	4.68003	4.56788	3.22932	10137_g	hypothetical protein PV10_07639 [Exophiala mesophila]
1013_g	3.3789	2.47586	2.16761	1013_g	hypothetical protein PMG11_02121 [Penicillium brasilianum]
10141_g	1.58202	2.63487	2.35792	10141_g	hypothetical protein VE00_09591 [Pseudogymnoascus sp. WSF 3629]
10152_g	3.5888	2.69746	2.80442	10152_g	hypothetical protein Z518_06397 [Rhinocladiella mackenziei CBS 650.93]
10158_g	8.3975	13.2779	10.179	10158_g	Major facilitator superfamily domain, general substrate transporter [Penicillium expansum]
10195_g	2.28901	1.84988	2.00685	10195_g	unnamed protein product [Penicillium roqueforti FM164]
10196_g	23.6864	38.1642	21.1765	10196_g	hypothetical protein ASPCAL04851 [Aspergillus calidoustus]
10230_g	1.86391	4.74822	3.80167	10230_g	Quinate/shikimate 5-dehydrogenase [Penicillium camemberti]
10234_g	4.23077	8.80512	6.30099	10234_g	dehydroquinase class II, putative [Aspergillus fischeri NRRL 181]
10237_g	11.0934	9.62299	13.0439	10237_g	conserved hypothetical protein [Histoplasma capsulatum H143]
10239_g	3.28645	5.59014	2.25105	10239_g	hypothetical protein ACRE_032870 [Acremonium chrysogenum ATCC 11550]
10240_g	7.69431	9.2874	7.03423	10240_g	GAL4-like ZnII2Cys6 or C6 zinc binuclear cluster DNA-binding domain protein [Aspergillus parasiticus SU-1]
10242_g	1.35194	1.68422	1.88569	10242_g	putative transporter C530,02 [Talaromyces islandicus]
10244_g	2.44986	5.23662	2.61026	10244_g	hypothetical protein AKAW_06153 [Aspergillus niger]
10248_g	13.1023	13.418	12.6947	10248_g	G-protein beta WD- 40 repeats containing protein, putative [Talaromyces stipitatus ATCC 10500]
1024_g	6.6622	5.22971	8.93235	1024_g	hypothetical protein PDIP_48760 [Penicillium digitatum Pd1]
10257_g	19.6649	23.7776	21.5511	10257_g	Pc12g08640 [Penicillium rubens Wisconsin 54-1255]
1025_g	2.25553	2.51217	2.73172	1025_g	HC-toxin synthetase [Penicillium digitatum Pd1]
10260_g	2.37046	0.908637	1.65317	10260_g	proline iminopeptidase [Microsporum canis CBS 113480]
10262_g	12.7574	19.1632	10.4858	-	-
1027_g	9.09683	11.6122	9.31957	1027_g	kinesin light chain 1 and, putative [Talaromyces stipitatus ATCC 10500]
10284_g	10.0153	15.836	10.1768	10284_g	hypothetical protein ZTR_05275 [Talaromyces verruculosus]
10289_g	12.63	17.0413	13.5767	10289_g	hypothetical protein PMG11_08367 [Penicillium brasilianum]
10296_g	1.04494	1.58041	1.54349	-	-
10300_g	1.86111	1.93057	1.69021	10300_g	fatty acid synthase S-acetyltransferase [Nannizzia gypsea CBS 118893]
10301_g	3.34394	3.77362	3.7271	10301_g	hypothetical protein ACN42_g7181 [Penicillium freii]
10328_g	1.73856	1.64306	1.57681	10328_g	hypothetical protein A1O3_07170 [Capronia epimyces CBS 606.96]
10353_g	1.87201	1.42518	1.67165	10353_g	Peptidase aspartic [Penicillium italicum]
1037_g	28.2732	28.3495	29.9459	1037_g	hypothetical protein BofuT4_P034550.1 [Botrytis cinerea T4]
10399_g	3.50521	5.72507	5.10782	10399_g	hypothetical protein AUD_6573 [Aspergillus udagawae]
103_g	10.4267	9.80571	13.8914	103_g	predicted protein [Aspergillus terreus NIH2624]
10438_g	4.38638	4.79662	5.48101	10438_g	hypothetical protein FVEG_09866 [Fusarium verticillioides 7600]
10439_g	11.4468	8.39007	9.43167	10439_g	methionyl-tRNA synthetase [Glonium stellatum]
10440_g	24.6839	31.3654	26.5828	10440_g	hypothetical protein EPUS_06509 [Endocarpon pusillum Z07020]
10443_g	14.0979	11.8156	13.6771	10443_g	hypothetical protein AFLA70_212g002041 [Aspergillus flavus AF70]
10444_g	7.80373	8.94137	9.66776	10444_g	hypothetical protein PMG11_01752 [Penicillium brasilianum]
10445_g	3.15227	4.22199	3.90169	10445_g	hypothetical protein [Penicillium rubens Wisconsin 54-1255]
10455_g	11.673	12.5065	8.59836	10455_g	succinate dehydrogenase cytochrome b560 subunit [Byssochlamys spectabilis No. 5]
10456_g	0.469022	0.988811	1.71337	10456_g	putative nitrilase cyanide hydratase and apolipoprotein n-acyltransferase protein [Neofusicoccum parvum UCRNP2]
10465_g	3.96843	3.46461	3.27515	10465_g	polyketide synthase, putative [Aspergillus clavatus NRRL 1]
10472_g	1.59468	4.00849	2.4198	10472_g	similar to toxin biosynthesis protein [Aspergillus kawachii IFO 4308]
10478_g	10.355	10.9154	9.36232	10478_g	hypothetical protein PMG11_07661 [Penicillium brasilianum]
1048_g	4.09871	5.48749	6.51391	1048_g	NACHT nucleoside triphosphatase [Penicillium camemberti]
10495_g	5.90277	8.79582	9.61876	10495_g	hypothetical protein HMPREF1541_10024 [Cyphellophora europaea CBS 101466]
10496_g	26.8404	54.5107	65.8779	10496_g	glutaredoxin [Colletotrichum simmondsii]
10504_g	3.7406	8.12325	6.4419	10504_g	hypothetical protein PMG11_01252 [Penicillium brasilianum]
10509_g	4.5031	5.13874	4.30117	10509_g	hypothetical protein FVEG_12496 [Fusarium verticillioides 7600]
10510_g	5.10916	5.05925	6.61725	10510_g	hypothetical protein UCREL1_8166 [Eutypa lata UCREL1]
10535_g	1.58535	0.68812	2.35062	-	-
10547_g	1.40464	3.09195	1.81102	10547_g	hypothetical protein ACN42_g4208 [Penicillium freii]
10549_g	8.63234	13.5451	9.67698	10549_g	hypothetical protein PMG11_02135 [Penicillium brasilianum]
10555_g	3.69498	2.25497	3.41002	10555_g	hypothetical protein BBA_06825 [Beauveria bassiana ARSEF 2860]
10559_g	19.6214	20.5372	17.9322	10559_g	hypothetical protein H634G_09471 [Metarhizium anisopliae BRIP 53293]
10560_g	1.97043	2.17368	2.31009	10560_g	hypothetical protein MAJ_03409, partial [Metarhizium majus ARSEF 297]
10568_g	10.5769	5.83197	9.18399	-	-
10573_g	7.66002	7.92776	10.0737	10573_g	hypothetical protein ACN38_g8684 [Penicillium nordicum]
10591_g	7.75258	9.72381	13.766	10591_g	Protein kinase-like domain [Penicillium camemberti]
10604_g	9.10832	11.0082	10.4831	10604_g	HNWD1 [Blastomyces gilchristii SLH14081]
10608_g	1.34066	1.43801	1.39192	10608_g	CDR ABC transporter [Penicillium expansum]
10613_g	7.5548	10.7832	13.2919	10613_g	hypothetical protein ACN38_g12979, partial [Penicillium nordicum]
10614_g	0.483235	2.03755	1.85355	10614_g	unnamed protein product [Aspergillus oryzae RIB40]
10617_g	3.98669	3.79739	3.52685	10617_g	maltose permease Mal61 [Aspergillus niger]
10647_g	41.9739	31.1808	40.0235	10647_g	hypothetical protein ACN42_g7091 [Penicillium freii]
10652_g	1.19752	1.9654	1.29577	10652_g	hypothetical protein VF21_05711 [Pseudogymnoascus sp. 05NY08]
10653_g	1.47508	1.5549	0.699054	10653_g	NACHT and WD40 domain protein [Talaromyces stipitatus ATCC 10500]
10656_g	0.803244	1.66853	0.673163	10656_g	hypothetical protein ASPCAL13720 [Aspergillus calidoustus]
10658_g	96.2121	89.372	86.5079	-	-
10665_g	4.58045	7.89396	6.02907	10665_g	hypothetical protein ACN38_g1166 [Penicillium nordicum]
10668_g	9.65199	10.5765	12.0829	10668_g	hypothetical protein PITC_080710 [Penicillium italicum]
10688_g	4.83902	3.24603	2.41053	10688_g	hypothetical protein PDE_03137 [Penicillium oxalicum 114-2]
10713_g	9.73891	15.6241	16.4309	10713_g	hypothetical protein ACN38_g11745 [Penicillium nordicum]
10724_g	0.448303	1.38394	1.57919	10724_g	hypothetical protein OIDMADRAFT_46487 [Oidiodendron maius Zn]
10738_g	1.46033	2.1551	2.49662	10738_g	aspergillopepsin, putative [Aspergillus fischeri NRRL 181]
10777_g	1.3598	2.60617	2.98046	10777_g	hypothetical protein FOMG_06276 [Fusarium oxysporum f. sp. melonis 26406]
10789_g	8.57411	8.40489	6.7631	10789_g	hypothetical protein An12g09790 [Aspergillus niger]
10790_g	17.106	16.3474	18.4034	10790_g	benomyl/methotrexate resistance protein [Gloeophyllum trabeum ATCC 11539]
10792_g	3.29335	3.6543	4.36908	-	-
10793_g	22.0801	25.2865	38.6869	10793_g	hypothetical protein PEX2_081880 [Penicillium expansum]
10794_g	19.5188	22.1889	23.3484	10794_g	hypothetical protein SNOG_08285 [Parastagonospora nodorum SN15]
10795_g	82.8243	90.9813	90.1183	10795_g	P-loop containing nucleoside triphosphate hydrolase protein, partial [Aspergillus ruber CBS 135680]
10796_g	18.2205	15.917	19.7424	10796_g	hypothetical protein PEX2_081880 [Penicillium expansum]
10798_g	15.6468	20.3404	15.4493	10798_g	hypothetical protein PMG11_02669 [Penicillium brasilianum]
10804_g	5.49323	10.9761	7.77225	10804_g	unnamed protein product [Penicillium camemberti]
10822_g	3.28522	2.39177	3.25011	10822_g	polyketide synthase, putative [Aspergillus flavus NRRL3357]
10823_g	11.1352	8.98454	13.2579	10823_g	hypothetical protein ANOM_004941 [Aspergillus nomius NRRL 13137]
10836_g	1.83371	2.86491	1.47131	10836_g	major facilitator superfamily transporter [Trichoderma harzianum]
10849_g	2.53232	1.65933	3.37526	10849_g	hypothetical protein ASPCAL08671 [Aspergillus calidoustus]
10852_g	1.25538	1.50215	2.64004	10852_g	Glycoside hydrolase, superfamily [Penicillium italicum]
10857_g	16.8948	17.6041	15.4783	10857_g	hypothetical protein PMG11_01898 [Penicillium brasilianum]
10858_g	68.7575	107.626	86.2469	-	-
10859_g	1397.08	1630.16	1768.28	10859_g	hypothetical protein ZTR_02579 [Talaromyces verruculosus]
10860_g	16151.1	18513	19587.3	-	-
10861_g	161.715	128.977	131.708	10861_g	hypothetical protein EN45_061540 [Penicillium chrysogenum]
10862_g	175.414	162.091	190.095	10862_g	Probable transposable element [Penicillium roqueforti FM164]
10863_g	66.2114	31.2912	18.7162	10863_g	hypothetical protein LEL_06230 [Cordyceps confragosa RCEF 1005]
10864_g	35.7499	45.705	34.61	10864_g	hypothetical protein NOR_08126 [Metarhizium rileyi RCEF 4871]
10865_g	19.3023	25.4336	25.3564	10865_g	hypothetical protein EN45_061480 [Penicillium chrysogenum]
10866_g	175.5	208.459	244.108	10866_g	hypothetical protein PDIP_59740 [Penicillium digitatum Pd1]
10869_g	8.69823	11.9197	6.35503	10869_g	Putative Dynamin [Penicillium brasilianum]
10870_g	207.736	271.664	284.548	10870_g	hypothetical protein PMG11_11046 [Penicillium brasilianum]
10871_g	213.087	257.46	255.526	10871_g	hypothetical protein AFUB_097650 [Aspergillus fumigatus A1163]
10872_g	12.8563	18.178	17.2731	10872_g	Ankyrin repeat-containing domain [Penicillium camemberti]
10873_g	12.8544	20.6447	13.4893	10873_g	Ankyrin repeat-containing domain [Penicillium camemberti]
10880_g	1.84791	0.757522	1.46261	10880_g	Pc21g10780 [Penicillium rubens Wisconsin 54-1255]
10888_g	2.08565	3.4398	2.42788	10888_g	hypothetical protein TCE0_015f02628 [Talaromyces cellulolyticus]
10889_g	27.4245	25.8711	33.5075	10889_g	Amidase [Penicillium italicum]
10905_g	16.1921	17.758	27.2452	10905_g	unnamed protein product [Penicillium camemberti]
1090_g	4.119	3.75976	4.23669	1090_g	hypothetical protein PMG11_05114 [Penicillium brasilianum]
10934_g	6.36472	7.02865	9.70908	10934_g	Ankyrin repeat protein [Aspergillus clavatus NRRL 1]
1093_g	0.941334	1.78807	0.786486	1093_g	hypothetical protein AFLA70_13g006281 [Aspergillus flavus AF70]
10954_g	7.67691	6.67786	3.83043	10954_g	hypothetical protein PV11_00178 [Exophiala sideris]
10959_g	1.65412	1.30773	0.90639	-	-
10963_g	1.78714	1.93216	1.95856	10963_g	protein of unknown function DUF2263 [Penicillium expansum]
10964_g	1.42682	0.619308	1.10377	10964_g	hypothetical protein PEX2_001140 [Penicillium expansum]
10968_g	1.90363	1.579	1.23121	10968_g	Carboxylesterase, type B [Penicillium camemberti]
10969_g	17.9074	25.0769	23.063	10969_g	hypothetical protein [Penicillium rubens Wisconsin 54-1255]
1096_g	1.36798	2.51323	2.74139	1096_g	conserved hypothetical protein [Aspergillus terreus NIH2624]
10980_g	6.89761	10.4061	9.22362	10980_g	hypothetical protein PGRI_088960 [Penicillium griseofulvum]
10981_g	0.769844	0.579648	1.8079	-	-
10987_g	1.00779	1.43727	0.58471	10987_g	unnamed protein product [Penicillium camemberti]
10988_g	8.78449	10.9054	12.0758	10988_g	hypothetical protein PMG11_03023 [Penicillium brasilianum]
10989_g	5.5467	7.03453	7.72505	10989_g	hypothetical protein ACN42_g10826 [Penicillium freii]
10991_g	3.23354	5.94905	3.91787	10991_g	predicted protein [Aspergillus terreus NIH2624]
109_g	242.672	262.826	235.931	109_g	Thioredoxin-like protein, partial [Metarhizium majus ARSEF 297]
11022_g	35.7376	36.0255	45.7149	11022_g	Aminoglycoside phosphotransferase [Penicillium camemberti]
11023_g	8.77072	9.87575	9.39353	11023_g	predicted protein [Histoplasma capsulatum H88]
11025_g	0.731267	1.13598	1.37083	11025_g	Oxoglutarate/iron-dependent dioxygenase [Penicillium expansum]
11043_g	2.03096	1.86335	1.97845	11043_g	hypothetical protein ACN42_g2087 [Penicillium freii]
1104_g	4.1822	9.60559	5.47766	1104_g	hypothetical protein PFICI_04022 [Pestalotiopsis fici W106-1]
11050_g	4.43519	5.88342	4.75138	11050_g	Cyclin-like F-box [Penicillium camemberti]
11080_g	35.5983	44.1469	63.7268	-	-
11081_g	10.3484	9.1202	8.04097	11081_g	hypothetical protein ANOM_006703 [Aspergillus nomius NRRL 13137]
11083_g	2.76853	4.31918	4.61181	11083_g	hypothetical protein PMG11_00307 [Penicillium brasilianum]
11096_g	26.8137	16.8776	24.7347	-	-
11097_g	8.30807	8.71618	9.27756	11097_g	hypothetical protein PMG11_09979 [Penicillium brasilianum]
1109_g	0.590621	1.74324	0.776726	-	-
110_g	11.2539	12.5353	9.18756	110_g	predicted protein [Aspergillus terreus NIH2624]
11114_g	158.871	156.182	140.816	11114_g	P-loop containing nucleoside triphosphate hydrolase protein [Phialocephala scopiformis]
11115_g	66.5007	90.2996	92.1546	11115_g	hypothetical protein SBOR_1807 [Sclerotinia borealis F-4128]
11117_g	10.3425	24.9193	9.99446	11117_g	Putative C-5 sterol desaturase [Penicillium brasilianum]
11118_g	10.2413	10.6697	10.2294	11118_g	Putative Amine oxidase [Penicillium brasilianum]
11119_g	11.4558	12.263	11.1782	11119_g	hypothetical protein PGRI_084390 [Penicillium griseofulvum]
11120_g	0.39419	1.62432	1.37454	11120_g	predicted protein [Aspergillus terreus NIH2624]
11131_g	9.61077	12.1571	14.0435	11131_g	unnamed protein product [Penicillium camemberti]
1114_g	1.85188	1.9521	3.72077	1114_g	hypothetical protein PEX2_074970 [Penicillium expansum]
11151_g	8.57288	8.65767	12.2203	11151_g	Putative Kinetoplast-associated protein kap [Penicillium brasilianum]
11154_g	5.09098	7.26056	7.22027	11154_g	hypothetical protein H072_10739 [Dactylellina haptotyla CBS 200.50]
11155_g	4.52663	5.95671	6.06322	11155_g	hypothetical protein PDE_07550 [Penicillium oxalicum 114-2]
11160_g	9.37693	4.91072	5.20363	11160_g	hypothetical protein PMG11_11276 [Penicillium brasilianum]
11164_g	1.76789	1.95769	2.8377	11164_g	hypothetical protein PEX2_052210 [Penicillium expansum]
11189_g	2.02713	1.33908	1.2737	11189_g	hypothetical protein PMG11_02036 [Penicillium brasilianum]
1118_g	5.6541	9.2584	7.51994	1118_g	hypothetical protein CNBD2850 [Byssochlamys spectabilis No. 5]
11190_g	33.6217	43.4736	42.6147	11190_g	hypothetical protein EN45_094320 [Penicillium chrysogenum]
11195_g	13.7202	15.5411	16.2233	11195_g	hypothetical protein PMG11_03073 [Penicillium brasilianum]
111_g	3.45754	4.97503	4.207	111_g	hypothetical protein FOQG_17083 [Fusarium oxysporum f. sp. raphani 54005]
11200_g	1.09038	1.72408	2.83804	11200_g	hypothetical protein PMG11_00961 [Penicillium brasilianum]
11201_g	2.13335	1.91148	2.16262	11201_g	hypothetical protein PMG11_00963 [Penicillium brasilianum]
11246_g	3.6669	5.48341	5.28028	11246_g	hypothetical protein PMG11_07593 [Penicillium brasilianum]
11255_g	1.02486	1.6853	1.39272	-	-
11261_g	0.663247	1.51987	1.26411	11261_g	hypothetical protein TI39_contig4145g00012 [Zymoseptoria brevis]
11268_g	1.25073	2.85656	1.94182	11268_g	Pc21g08720 [Penicillium rubens Wisconsin 54-1255]
11277_g	2.02713	1.35333	1.99941	11277_g	Uncharacterized protein PITC_095160 [Penicillium italicum]
11278_g	3.20183	2.47654	1.91397	11278_g	hypothetical protein PMG11_02554 [Penicillium brasilianum]
11281_g	5.60292	8.56715	6.07286	11281_g	hypothetical protein MGYG_00728 [Byssochlamys spectabilis No. 5]
11287_g	8.5568	9.83987	6.18066	-	-
11288_g	18.0889	13.0464	16.6938	-	-
11290_g	1.31326	0.593286	1.64483	-	-
11291_g	0.869823	1.52816	0.794379	11291_g	Zinc finger C2H2-type/integrase DNA-binding domain [Penicillium roqueforti FM164]
11292_g	10.0534	3.28887	9.49801	-	-
11293_g	1.99882	5.81345	3.2938	11293_g	hypothetical protein AKAW_03324 [Aspergillus kawachii IFO 4308]
11296_g	4.17819	3.30323	5.72369	-	-
11308_g	48.9728	51.9996	51.4562	11308_g	Heterokaryon incompatibility protein R [Metarhizium guizhouense ARSEF 977]
11338_g	23.9514	35.2676	32.2798	11338_g	Protein kinase-like domain [Penicillium camemberti]
11339_g	38.6297	52.3132	56.9488	11339_g	unnamed protein product [Penicillium camemberti]
11355_g	14.0724	15.9003	16.0417	11355_g	Pc12g09200 [Penicillium rubens Wisconsin 54-1255]
11361_g	18.9897	22.6161	19.0804	11361_g	hypothetical protein ARAM_006913 [Aspergillus rambellii]
11383_g	3.87656	4.36497	3.76562	11383_g	hypothetical protein CC84DRAFT_1216430 [Paraphaeosphaeria sporulosa]
11392_g	0.797338	1.52816	0.75466	11392_g	hypothetical protein ZTR_00808 [Talaromyces verruculosus]
11407_g	0.635751	1.45201	1.0451	11407_g	hypothetical protein PMG11_02176 [Penicillium brasilianum]
11420_g	1.76676	2.27355	2.06196	11420_g	hypothetical protein PVAR5_2814 [Byssochlamys spectabilis No. 5]
11425_g	8.83205	11.1203	8.066	-	-
11445_g	8.85931	13.9233	12.357	-	-
11446_g	3.77686	4.27617	2.68277	11446_g	RNA-directed DNA polymerase (reverse transcriptase) [Penicillium camemberti]
11447_g	1.55326	2.78344	2.55336	-	-
11472_g	6.78921	8.65454	8.82469	-	-
11490_g	18.5455	28.5766	19.6123	11490_g	hypothetical protein EPUS_06509 [Endocarpon pusillum Z07020]
11491_g	5.27628	8.70007	6.49306	11491_g	hypothetical protein OIDMADRAFT_138909 [Oidiodendron maius Zn]
11493_g	48.8764	44.9211	43.5427	11493_g	conserved hypothetical protein [Talaromyces stipitatus ATCC 10500]
1152_g	0.446063	1.17551	2.32203	-	-
11546_g	1.9576	1.72735	1.59095	11546_g	NACHT, LRR and PYD domains-containing protein [Penicillium chrysogenum]
11556_g	23.3195	20.652	27.826	11556_g	hypothetical protein ACN38_g10242 [Penicillium nordicum]
11562_g	3.40911	3.38572	2.50103	11562_g	hypothetical protein PISL3812_01989 [Talaromyces islandicus]
11563_g	5.44524	4.91994	4.58221	11563_g	hypothetical protein PEX2_072950 [Penicillium expansum]
11567_g	10.7923	9.90475	11.2978	11567_g	ankyrin repeat-containing protein, putative [Talaromyces stipitatus ATCC 10500]
11568_g	1.51504	4.2997	2.5544	11568_g	hypothetical protein ACN42_g8804 [Penicillium freii]
11591_g	3.21973	4.1304	4.46063	11591_g	hypothetical protein ACN42_g1655 [Penicillium freii]
11610_g	2.37716	1.43189	2.09344	11610_g	hypothetical protein PMG11_09722 [Penicillium brasilianum]
11615_g	1.26729	4.11895	1.38885	-	-
11636_g	10.2321	11.0727	12.1082	11636_g	Aldo/keto reductase [Phialocephala scopiformis]
1163_g	1.26075	1.90367	0.970908	1163_g	cytochrome P450, putative [Aspergillus flavus NRRL3357]
11646_g	15.8286	14.0704	20.7127	-	-
11649_g	2.12954	1.77495	2.71372	11649_g	Putative Carbohydrate esterase family 8 protein [Penicillium brasilianum]
11659_g	1.19296	1.7708	1.46748	11659_g	Tetracycline resistance protein, TetA/multidrug resistance protein MdtG [Penicillium italicum]
11668_g	3.77515	7.2728	4.77924	11668_g	oxidoreductase, short-chain dehydrogenase/reductase family [Aspergillus clavatus NRRL 1]
11684_g	5.99273	6.8524	11.1314	11684_g	hypothetical protein PEX2_081880 [Penicillium expansum]
11685_g	4.68539	2.59945	3.60337	11685_g	reverse transcriptase [Aspergillus oryzae 3.042]
11686_g	8.99436	3.9462	6.55363	11686_g	hypothetical protein ACN38_g12979, partial [Penicillium nordicum]
11688_g	2.82926	8.04339	5.54357	-	-
11689_g	3.48307	3.94557	3.66049	11689_g	Pfs, NACHT and Ankyrin domain protein, partial [Metarhizium brunneum ARSEF 3297]
11708_g	47.5431	27.0418	44.6135	11708_g	hypothetical protein ACN38_g10824 [Penicillium nordicum]
11726_g	3.58802	9.66563	6.11672	-	-
11730_g	22.5205	26.8559	25.956	11730_g	hypothetical protein [Penicillium rubens Wisconsin 54-1255]
11733_g	0.683433	2.16126	1.37314	11733_g	hypothetical protein PDIG_35060 [Penicillium digitatum PHI26]
11735_g	22.7928	28.1531	12.1526	11735_g	putative peptidase family protein [Aspergillus parasiticus SU-1]
11740_g	2.37505	6.79544	4.09021	-	-
11743_g	10.1145	9.90396	12.398	11743_g	unnamed protein product [Penicillium camemberti]
11763_g	1.61064	1.10128	2.14677	11763_g	Pc22g25770 [Penicillium rubens Wisconsin 54-1255]
11776_g	13.3681	10.3005	16.0634	11776_g	hypothetical protein RIB2604_00604120 [Aspergillus luchuensis]
11782_g	632.031	292.987	894.616	11782_g	hypothetical protein ACN42_g7553 [Penicillium freii]
11783_g	1033.16	527.643	1761.58	11783_g	hypothetical protein ACN42_g10157 [Penicillium freii]
11791_g	9.95953	12.5618	8.83281	-	-
11793_g	1.11256	1.17278	1.35475	-	-
11796_g	36.5326	31.7858	49.5692	11796_g	Cyanovirin-N [Penicillium camemberti]
11804_g	1.49876	1.2007	2.82512	11804_g	hypothetical protein ASPCAL06983 [Aspergillus calidoustus]
11808_g	2.73287	3.19734	2.69879	11808_g	Carboxylesterase, type B [Penicillium expansum]
11818_g	1.1027	1.34121	0.836633	11818_g	hypothetical protein ASPCAL13691 [Aspergillus calidoustus]
11833_g	14.329	15.1044	20.5157	-	-
11837_g	1.80956	1.78827	2.9747	11837_g	Pc12g11330 [Penicillium rubens Wisconsin 54-1255]
11840_g	3.88324	2.38222	4.84872	11840_g	nacht and ankyrin domain containing protein [Grosmannia clavigera kw1407]
1184_g	2.83352	2.3617	2.59979	1184_g	hypothetical protein PGRI_043570 [Penicillium griseofulvum]
11861_g	56.5439	64.7218	64.563	-	-
11862_g	25.6287	27.6161	24.9662	-	-
11863_g	12.9721	20.8506	12.1662	11863_g	hypothetical protein ACN38_g3912 [Penicillium nordicum]
11888_g	0.714034	1.56808	1.10857	11888_g	2,4-dihydroxyhept-2-ene-1,7-dioic acid aldolase [Aspergillus flavus AF70]
11897_g	14.2262	21.1007	14.533	11897_g	predicted protein [Aspergillus terreus NIH2624]
11900_g	4.51019	4.69768	3.35404	-	-
11903_g	38.7084	36.9719	26.4386	11903_g	hypothetical protein SS1G_00112 [Sclerotinia sclerotiorum 1980 UF-70]
11915_g	7.03534	7.41608	7.46667	11915_g	BTB/POZ fold [Penicillium camemberti]
11917_g	14.8123	26.3422	29.4824	11917_g	hypothetical protein ACN42_g1655 [Penicillium freii]
11918_g	10.7115	19.1188	21.6774	11918_g	hypothetical protein ACN42_g1654 [Penicillium freii]
11925_g	1.61779	2.08184	1.51968	11925_g	hypothetical protein AK830_g9240 [Neonectria ditissima]
11934_g	3.55768	8.64755	4.0824	11934_g	unnamed protein product [Aspergillus oryzae RIB40]
11942_g	5.11291	6.52581	6.63313	11942_g	NACHT nucleoside triphosphatase [Penicillium expansum]
11952_g	16.7494	16.5277	19.4116	11952_g	hypothetical protein PMG11_02813 [Penicillium brasilianum]
11959_g	1.1704	2.85304	1.64342	11959_g	Putative Catalytic activity: hydrolysis of terminal [Penicillium brasilianum]
11962_g	23.0342	17.1211	29.7745	-	-
11963_g	28.7392	19.9501	21.8934	-	-
11964_g	23.9759	13.9886	26.0312	-	-
11985_g	1.00294	3.80599	0.439656	11985_g	Protein of unknown function DUF3716 [Penicillium roqueforti FM164]
11986_g	1.04001	3.04525	2.78608	-	-
1198_g	32.5952	28.8456	42.7821	1198_g	hypothetical protein PMG11_05330 [Penicillium brasilianum]
1199_g	651.812	509.914	867.866	1199_g	hypothetical protein ACN38_g8743 [Penicillium nordicum]
11_g	2.64275	2.09329	2.35216	11_g	hypothetical protein EN45_050210 [Penicillium chrysogenum]
12000_g	115.049	86.2267	81.2261	12000_g	hypothetical protein OIDMADRAFT_144110 [Oidiodendron maius Zn]
12001_g	41.4814	43.9358	44.2081	12001_g	hypothetical protein COCMIDRAFT_10014 [Bipolaris oryzae ATCC 44560]
12002_g	6.32831	7.0926	7.48754	12002_g	ankyrin repeat-containing protein, putative [Talaromyces stipitatus ATCC 10500]
12011_g	2.34652	2.17063	1.73189	12011_g	putative ketoreductase [Phaeomoniella chlamydospora]
12012_g	8.48052	12.0579	12.6595	12012_g	hypothetical protein PDIP_08910 [Penicillium digitatum Pd1]
12017_g	0.565488	1.54984	2.10708	12017_g	hypothetical protein ASPCAL11221 [Aspergillus calidoustus]
12018_g	2.91783	4.90196	4.14702	12018_g	hypothetical protein V494_05331 [Pseudogymnoascus sp. VKM F-4513 (FW-928)]
12021_g	5.52363	5.82257	4.44603	12021_g	hypothetical protein PMG11_04865 [Penicillium brasilianum]
12024_g	7.27525	10.9225	10.3892	12024_g	hypothetical protein [Tuber melanosporum Mel28]
12027_g	0.648242	2.18664	1.27876	12027_g	hypothetical protein TRIVIDRAFT_221425 [Trichoderma virens Gv29-8]
12030_g	1.3152	0.982015	1.5014	-	-
12040_g	1.28863	0.169796	1.94182	-	-
12047_g	1.14768	2.03755	2.58173	12047_g	hypothetical protein ACN38_g9713 [Penicillium nordicum]
1205_g	293.734	425.948	375.741	1205_g	hypothetical protein PISMIDRAFT_6677 [Pisolithus microcarpus 441]
12062_g	3.79923	4.21562	4.16364	12062_g	hypothetical protein PGRI_037350 [Penicillium griseofulvum]
12079_g	4.98809	6.77171	5.38371	12079_g	hypothetical protein AFLA70_212g001980 [Aspergillus flavus AF70]
12089_g	1.7772	3.59486	3.15837	-	-
12102_g	1.88293	2.25437	1.83425	12102_g	hypothetical protein TRIATDRAFT_292285 [Trichoderma atroviride IMI 206040]
12122_g	1.01357	1.60263	1.03673	12122_g	Acyltransferase 3 [Penicillium italicum]
12123_g	3.57157	8.12418	3.98282	12123_g	hypothetical protein PMG11_06305 [Penicillium brasilianum]
12124_g	2.18974	3.05158	2.11506	12124_g	hypothetical protein PV08_11548 [Exophiala spinifera]
12127_g	21.2149	19.699	33.8604	12127_g	Zn2Cys6 transcription factor [Fusarium heterosporum]
12129_g	6.97091	3.86649	3.44827	-	-
1212_g	1.73716	3.80638	3.65784	1212_g	hypothetical protein PMG11_05316 [Penicillium brasilianum]
12131_g	7.62671	8.64851	5.95209	-	-
12146_g	0.96572	3.13226	3.01223	12146_g	Ankyrin repeat protein [Aspergillus fischeri NRRL 181]
12148_g	6.73308	5.04293	4.36908	-	-
1214_g	7.75581	11.98	10.4353	1214_g	katanin P80 subunit, putative [Talaromyces stipitatus ATCC 10500]
12152_g	27.5674	28.3603	34.6758	12152_g	hypothetical protein PMG11_05267 [Penicillium brasilianum]
12160_g	0.569527	1.50087	2.8087	12160_g	hypothetical protein PMG11_00020 [Penicillium brasilianum]
12171_g	0.873166	1.35641	1.41019	12171_g	hypothetical protein L203_02580 [Cryptococcus depauperatus CBS 7841]
12173_g	5.52821	6.27565	5.59243	12173_g	hypothetical protein VE03_01613 [Pseudogymnoascus sp. 23342-1-I1]
12187_g	12.0214	26.5077	26.4834	12187_g	Uncharacterized protein YkgE [Talaromyces marneffei PM1]
12195_g	92.4912	47.9521	60.1554	12195_g	conserved hypothetical protein [Talaromyces marneffei ATCC 18224]
12216_g	1.66608	3.21142	2.71274	12216_g	Aminoglycoside phosphotransferase [Penicillium italicum]
12230_g	0.94248	0.71531	1.69392	12230_g	hypothetical protein PEX2_016960 [Penicillium expansum]
12231_g	4.97923	6.57395	8.35746	12231_g	unnamed protein product [Penicillium camemberti]
12239_g	2.02767	2.93893	2.84714	12239_g	BTB/POZ-like [Penicillium camemberti]
12243_g	3.83242	4.45066	4.55595	12243_g	hypothetical protein PDE_09374 [Penicillium oxalicum 114-2]
12264_g	9.04395	10.0387	6.30409	12264_g	C2H2 finger domain protein, putative [Aspergillus clavatus NRRL 1]
12270_g	90.5924	73.4417	128.783	12270_g	Fatty acid/sphingolipid desaturase [Penicillium griseofulvum]
12275_g	4.27282	4.74535	6.43865	12275_g	hypothetical protein PMG11_01276 [Penicillium brasilianum]
12303_g	1.31897	2.08553	1.054	12303_g	hypothetical protein PDIG_65700 [Penicillium digitatum PHI26]
12307_g	2.64555	4.18308	4.9127	12307_g	hypothetical protein PMAA_038860 [Talaromyces marneffei ATCC 18224]
12310_g	7.26597	16.0009	19.3948	-	-
12317_g	164.952	324.786	198.25	12317_g	hypothetical protein ASPCAL10014 [Aspergillus calidoustus]
12334_g	4.6963	6.36487	6.73037	12334_g	hypothetical protein PMG11_07186 [Penicillium brasilianum]
12350_g	1.24584	3.02051	2.18454	12350_g	conserved hypothetical protein [Aspergillus fischeri NRRL 181]
12354_g	4.26029	9.2289	3.89791	12354_g	Tyrosine-protein kinase, active site [Penicillium camemberti]
12356_g	0.705609	1.19007	1.39192	12356_g	hypothetical protein PGRI_076430 [Penicillium griseofulvum]
12370_g	4.79229	3.83228	6.61022	12370_g	Guanine-specific ribonuclease N1/T1 [Penicillium camemberti]
12371_g	11.8129	11.9796	13.2071	12371_g	hypothetical protein ALT_7383 [Aspergillus lentulus]
12373_g	1.77521	2.34703	1.54979	12373_g	penicillin-binding protein [Pochonia chlamydosporia 170]
12393_g	4.44418	5.23583	6.01644	12393_g	exo-arabinanase GH93 [Talaromyces purpureogenus]
12399_g	12.5128	10.2148	10.9807	12399_g	hypothetical protein PMG11_01968 [Penicillium brasilianum]
12400_g	0.987595	2.1127	1.08232	12400_g	cytochrome P450, putative [Talaromyces stipitatus ATCC 10500]
12402_g	22.4857	34.9001	24.4725	12402_g	hypothetical protein ACN42_g6761 [Penicillium freii]
12406_g	22.6775	29.2534	43.3504	-	-
12411_g	1.28144	3.82723	1.01425	-	-
12415_g	38.8537	60.1809	52.429	12415_g	hypothetical protein PDIG_10330 [Penicillium digitatum PHI26]
12416_g	9.42309	6.72391	13.1867	12416_g	hypothetical protein ACN38_g12979, partial [Penicillium nordicum]
12421_g	1.21628	3.84631	1.18484	12421_g	uracil phosphoribosyltransferase [Microdochium bolleyi]
12426_g	3.36953	5.17983	4.03892	12426_g	hypothetical protein ALT_7383 [Aspergillus lentulus]
12437_g	8.18506	11.3057	12.0633	12437_g	hypothetical protein AN8505.2 [Aspergillus nidulans FGSC A4]
12438_g	1.39312	1.99968	1.55923	-	-
12444_g	1.72884	3.36006	2.842	12444_g	hypothetical protein ACN42_g1775 [Penicillium freii]
12452_g	0.621302	2.61971	0.680896	-	-
12456_g	2.14456	2.37656	2.10921	12456_g	hypothetical protein EN45_025430 [Penicillium chrysogenum]
12461_g	4.20574	5.07988	5.85745	12461_g	hypothetical protein ACN38_g12884 [Penicillium nordicum]
12466_g	5.17883	4.57781	3.9958	12466_g	alpha/beta-hydrolase [Fistulina hepatica ATCC 64428]
12493_g	29.5085	22.1337	38.3864	-	-
12494_g	2.2054	1.43062	0.743674	12494_g	Pc12g07720 [Penicillium rubens Wisconsin 54-1255]
12495_g	60.0499	59.0366	63.7059	12495_g	hypothetical protein AFUA_1G00230 [Aspergillus fumigatus Af293]
12496_g	7.18911	6.42997	8.11742	12496_g	unnamed protein product [Penicillium roqueforti FM164]
12512_g	4.06611	4.01827	4.45612	12512_g	Putative Rhamnogalacturonan acetylesterase RgaE [Penicillium brasilianum]
12548_g	3.22753	3.4022	3.36595	12548_g	hypothetical protein SI65_01142 [Aspergillus cristatus]
12549_g	1.61724	1.8237	1.56628	12549_g	protein kinase subdomain-containing protein [Aspergillus niger]
12550_g	10.2408	8.43116	11.1412	12550_g	hypothetical protein PMG11_06863 [Penicillium brasilianum]
12553_g	13.7355	10.041	12.7228	12553_g	hypothetical protein PMG11_02209 [Penicillium brasilianum]
12560_g	6.81629	7.22954	8.57678	12560_g	hypothetical protein PITC_086750 [Penicillium italicum]
12563_g	4.47628	7.22526	4.44573	12563_g	multicopper oxidase [Aspergillus niger CBS 513.88]
12569_g	0.545707	1.10254	1.64464	-	-
12570_g	1.87609	2.26014	0.7343	-	-
12577_g	2.42229	2.83709	3.31829	12577_g	Carbon-nitrogen hydrolase [Penicillium expansum]
12578_g	29.8469	37.395	32.0555	12578_g	hypothetical protein VE03_08801 [Pseudogymnoascus sp. 23342-1-I1]
12586_g	1.41052	1.1771	1.80345	12586_g	hypothetical protein PMG11_10958 [Penicillium brasilianum]
12596_g	2.233	1.78322	2.22471	12596_g	short chain dehydrogenase/reductase family oxidoreductase, putative [Aspergillus fischeri NRRL 181]
1259_g	1.08835	2.44415	2.64479	1259_g	hypothetical protein PEX2_052780 [Penicillium expansum]
12602_g	1.40707	1.48322	1.28502	12602_g	aspartate aminotransferase, mitochondrial precursor [Aspergillus terreus NIH2624]
12610_g	2.42668	3.10616	2.8494	12610_g	SMP-30/Gluconolaconase/LRE-like region [Penicillium expansum]
12619_g	1.66512	1.89026	1.54409	12619_g	NACHT nucleoside triphosphatase [Penicillium camemberti]
12628_g	1.91361	4.03435	5.59243	12628_g	hypothetical protein PDE_07104 [Penicillium oxalicum 114-2]
12629_g	16.9026	28.3168	19.8469	12629_g	hypothetical protein ASPCAL07664 [Aspergillus calidoustus]
12630_g	3.63074	4.95288	7.95798	12630_g	unnamed protein product [Penicillium camemberti]
12634_g	1.98898	1.87593	1.26197	-	-
12635_g	1.65374	2.11679	2.33018	-	-
12637_g	10.0046	14.7645	13.1571	12637_g	hypothetical protein PMG11_07007 [Penicillium brasilianum]
1265_g	1.84508	2.9174	3.89968	-	-
1266_g	2.43892	3.06531	3.59807	1266_g	Cytochrome P450, E-class, group I [Penicillium expansum]
1270_g	2.5544	1.19246	3.51926	1270_g	aspartic protease pepAc [Aspergillus niger CBS 513.88]
1273_g	5.81285	4.33801	4.00265	1273_g	hypothetical protein ARAM_003456 [Aspergillus rambellii]
1275_g	12.9379	11.5237	15.1681	1275_g	putative NACHT nucleoside triphosphatase [Rosellinia necatrix]
1286_g	3.98669	3.30192	0.936232	-	-
1298_g	1.00046	1.24635	0.897074	1298_g	Putative Hexose transporter protein [Penicillium brasilianum]
1308_g	6.57147	7.29655	4.89722	1308_g	unnamed protein product [Penicillium camemberti]
1329_g	3.0132	4.00698	4.16587	1329_g	conserved hypothetical protein [Aspergillus flavus NRRL3357]
1331_g	4.53033	5.6351	8.73817	1331_g	hypothetical protein PEX2_021740 [Penicillium expansum]
1354_g	6.83433	9.60559	10.2134	1354_g	hypothetical protein PITC_093100 [Penicillium italicum]
1366_g	31.633	32.5996	28.3251	1366_g	hypothetical protein IQ06DRAFT_282455 [Stagonospora sp. SRC1lsM3a]
1372_g	0.641536	2.12537	1.20526	1372_g	hypothetical protein PEX2_082170 [Penicillium expansum]
1373_g	1.38667	3.80047	2.88739	1373_g	hypothetical protein PEX2_082170 [Penicillium expansum]
1378_g	0.77293	0.900524	1.5158	1378_g	hypothetical protein PMG11_03762 [Penicillium brasilianum]
1401_g	13.5078	17.2712	20.0807	1401_g	hypothetical protein PISL3812_06700 [Talaromyces islandicus]
1409_g	1.20896	1.27439	1.64038	1409_g	Pyruvate/Phosphoenolpyruvate kinase [Penicillium expansum]
1410_g	1.13455	2.79056	1.24338	1410_g	MFS transporter [Aspergillus niger CBS 513.88]
1412_g	23.5664	25.9318	19.564	1412_g	unnamed protein product [Penicillium camemberti]
1420_g	1.78842	1.72811	1.68775	1420_g	hypothetical protein PITC_031780 [Penicillium italicum]
143_g	7.20841	10.0487	12.1238	143_g	Pc16g06230 [Penicillium rubens Wisconsin 54-1255]
1460_g	7.71617	9.65207	9.5838	-	-
1493_g	3.84259	5.16445	6.52731	-	-
1494_g	54.7026	60.281	76.5664	1494_g	integral membrane protein [Aspergillus flavus NRRL3357]
1495_g	149.617	129.608	171.81	1495_g	hypothetical protein FPOA_06064 [Fusarium poae]
1496_g	14.5537	13.9502	18.6816	1496_g	hypothetical protein PV04_05372 [Phialophora americana]
149_g	1.56341	2.51697	1.433	149_g	Putative Extracellular dihydrogeodin oxidase laccase [Penicillium brasilianum]
1521_g	7.99122	6.16735	5.0826	1521_g	hypothetical protein PROQFM164_S01g001854 [Penicillium roqueforti FM164]
152_g	2.63604	2.69617	3.14631	152_g	conserved hypothetical protein [Talaromyces stipitatus ATCC 10500]
1537_g	5.95164	7.99782	7.61789	1537_g	hypothetical protein PMG11_03307 [Penicillium brasilianum]
1542_g	1.66936	2.77848	2.21463	1542_g	zinc-containing alcohol [Colletotrichum fructicola Nara gc5]
1543_g	4.87869	5.8847	6.78305	1543_g	C2H2 transcription factor [Colletotrichum fructicola Nara gc5]
1545_g	7.11526	16.2067	7.641	1545_g	Similar to 3-hydroxybenzoate 6-hydroxylase; acc. no. Q3S4B7 [Pyronema omphalodes CBS 100304]
1546_g	10.9477	19.5476	8.72287	1546_g	multicopper oxidase [Aspergillus niger]
1549_g	11.022	23.5831	16.9623	1549_g	UbiA family prenyltransferase [Aspergillus kawachii IFO 4308]
1557_g	1.16055	1.17804	1.17765	1557_g	hypothetical protein PMG11_04031 [Penicillium brasilianum]
155_g	3.30347	3.70385	3.68616	155_g	hypothetical protein PMG11_10125 [Penicillium brasilianum]
1567_g	7.46811	6.5992	5.07813	1567_g	Glucose-methanol-choline oxidoreductase, C-terminal [Penicillium expansum]
1569_g	4.88179	3.13748	3.76686	1569_g	Beta-ketoacyl synthase [Penicillium camemberti]
1581_g	4.08753	5.69775	7.07305	1581_g	similar to feruloyl esterase B precursor [Botrytis cinerea T4]
1587_g	10.1661	9.19285	9.61199	1587_g	conserved hypothetical protein [Aspergillus terreus NIH2624]
1588_g	5.22549	5.46081	5.18366	1588_g	hypothetical protein TCE0_034r11750 [Talaromyces cellulolyticus]
1591_g	2.1853	5.04293	4.20727	1591_g	hypothetical protein ANOM_005920 [Aspergillus nomius NRRL 13137]
1594_g	8.10852	11.1116	7.40523	-	-
1598_g	2.0631	0.873467	0.407719	1598_g	Pectinesterase, catalytic [Penicillium expansum]
1603_g	0.813918	1.19162	1.13976	1603_g	Polyketide synthase, enoylreductase [Penicillium griseofulvum]
1625_g	1.14433	1.86775	1.90136	1625_g	hypothetical protein PDE_04086 [Penicillium oxalicum 114-2]
1631_g	0.866672	1.00493	1.18725	1631_g	hypothetical protein PMG11_07358 [Penicillium brasilianum]
1638_g	13.1589	15.1641	18.1485	1638_g	hypothetical protein V496_00531 [Pseudogymnoascus sp. VKM F-4515 (FW-2607)]
1640_g	9.08079	16.1094	15.7772	-	-
1652_g	14.7334	13.7036	17.2864	-	-
168_g	19.105	19.6478	21.051	168_g	hypothetical protein PGRI_075100 [Penicillium griseofulvum]
1695_g	4.69569	5.58692	5.91036	1695_g	unnamed protein product [Aspergillus niger]
1698_g	2.13429	2.29224	2.78033	1698_g	dimeric dihydrodiol dehydrogenase [Aspergillus nomius NRRL 13137]
1707_g	4.11771	3.5119	2.17429	1707_g	riboflavin transporter MCH5 [Aspergillus udagawae]
1714_g	4.87817	3.09733	4.00174	1714_g	hypothetical protein ACN38_g12017 [Penicillium nordicum]
171_g	3.09882	2.8628	4.57895	171_g	hypothetical protein PEX1_002350 [Penicillium expansum]
172_g	2.14885	1.52003	1.95214	172_g	Heat shock protein 70 family [Penicillium italicum]
1734_g	1.25895	0.884725	1.26473	1734_g	hypothetical protein MPH_00715 [Macrophomina phaseolina MS6]
1735_g	2.62859	3.87918	3.64891	-	-
1777_g	11.9601	12.082	18.4906	1777_g	hypothetical protein ANOM_002064 [Aspergillus nomius NRRL 13137]
1797_g	1.233	2.94604	0.900842	1797_g	Pc21g09550 [Penicillium rubens Wisconsin 54-1255]
1801_g	2.7352	2.66563	2.941	1801_g	Pc21g09360 [Penicillium rubens Wisconsin 54-1255]
1802_g	1.76099	2.26881	2.25155	1802_g	putative acetyltransferase protein [Phaeoacremonium minimum UCRPA7]
1808_g	2.83498	5.35423	3.15006	1808_g	Aminoglycoside phosphotransferase [Penicillium expansum]
1818_g	3.73752	7.22295	5.46136	1818_g	hypothetical protein AYO20_04518 [Fonsecaea nubica]
182_g	14.409	14.4984	15.4478	182_g	Sucrose/H+ symporter, plant [Penicillium camemberti]
183_g	4.76188	4.55265	5.6434	183_g	Putative Remark: ORF contains 1 frameshift [Penicillium brasilianum]
1841_g	7.44882	8.33116	7.97166	1841_g	hypothetical protein PMG11_08171 [Penicillium brasilianum]
1842_g	16.2849	15.6218	14.8209	1842_g	unnamed protein product [Penicillium camemberti]
1843_g	107.595	144.525	140.815	-	-
1854_g	4.24942	5.68354	5.55838	1854_g	hypothetical protein PMG11_01284 [Penicillium brasilianum]
1857_g	2.58271	2.81746	2.63297	1857_g	hypothetical protein ACN42_g9364 [Penicillium freii]
1867_g	0.441215	2.32546	0.759841	1867_g	hypothetical protein Z517_04142 [Fonsecaea pedrosoi CBS 271.37]
1872_g	1.57715	3.50973	1.2243	1872_g	hypothetical protein PFICI_02349 [Pestalotiopsis fici W106-1]
1873_g	2.22168	6.19308	3.35459	1873_g	hypothetical protein PFICI_02376 [Pestalotiopsis fici W106-1]
1878_g	2.34799	2.9907	1.76908	1878_g	hypothetical protein PFICI_02345 [Pestalotiopsis fici W106-1]
1879_g	0.586997	1.65004	0.964951	1879_g	hypothetical protein AUEXF2481DRAFT_552426 [Aureobasidium subglaciale EXF-2481]
1894_g	1.15139	1.82055	1.00946	1894_g	O-methyltransferase [Rasamsonia emersonii CBS 393.64]
1897_g	19.2528	22.1397	24.7226	-	-
1919_g	2.72375	5.22698	3.64834	1919_g	hypothetical protein FG05_00203 [Fusarium graminearum]
191_g	3.83581	2.75686	2.95437	191_g	Ankyrin repeat-containing domain [Penicillium camemberti]
1922_g	3.93623	5.31955	6.8578	-	-
1930_g	3.92719	3.59612	4.60819	1930_g	hypothetical protein PMG11_06257 [Penicillium brasilianum]
1936_g	7.48002	9.22693	9.8021	1936_g	hypothetical protein FVEG_08335 [Fusarium verticillioides 7600]
1938_g	10.5494	14.8148	14.2115	1938_g	hypothetical protein PFICI_08549 [Pestalotiopsis fici W106-1]
1948_g	0.975763	1.61633	1.25267	1948_g	hypothetical protein PMG11_03892 [Penicillium brasilianum]
1980_g	15.6381	18.5992	15.5596	1980_g	hypothetical protein PEX1_012130 [Penicillium expansum]
1981_g	6.52854	7.7844	7.85849	1981_g	BTB/POZ fold [Penicillium camemberti]
1985_g	9.54191	13.4111	12.8924	1985_g	hypothetical protein AKAW_03161 [Aspergillus kawachii IFO 4308]
1995_g	150.885	130.383	188.236	1995_g	hypothetical protein ACN38_g11183 [Penicillium nordicum]
1996_g	4.45026	3.19256	2.98046	1996_g	hypothetical protein PMG11_10958 [Penicillium brasilianum]
2006_g	17.4302	24.8237	17.4763	2006_g	hypothetical protein EMCG_07576 [Emmonsia crescens UAMH 3008]
2013_g	4.63228	7.68928	7.20644	2013_g	HET-domain-containing protein [Aspergillus ruber CBS 135680]
2015_g	0.827209	1.21108	1.00728	2015_g	hypothetical protein EURHEDRAFT_416880 [Aspergillus ruber CBS 135680]
2016_g	25.3123	18.6108	24.134	2016_g	TauD-domain-containing protein [Paraphaeosphaeria sporulosa]
2018_g	52.3653	50.1662	67.9559	2018_g	hypothetical protein NECHADRAFT_88673 [[Nectria] haematococca mpVI 77-13-4]
2019_g	22.7366	20.8481	27.7846	2019_g	hypothetical protein T310_1637 [Rasamsonia emersonii CBS 393.64]
2020_g	0.783511	1.26316	1.11121	2020_g	hypothetical protein T310_1638 [Rasamsonia emersonii CBS 393.64]
2022_g	2.65779	3.31102	1.98595	-	-
2023_g	3.04601	3.49417	2.50363	2023_g	Glycosyl Hydrolase Family 88 [Aspergillus parasiticus SU-1]
2029_g	10.8545	10.9475	7.56329	2029_g	deoxyribose-phosphate aldolase [Colletotrichum fructicola Nara gc5]
2036_g	1.72103	3.46759	3.89159	2036_g	hypothetical protein MGG_02595 [Pyricularia oryzae 70-15]
203_g	2.18949	3.84663	3.23932	203_g	Putative Oxidoreductase, acting on the CH-OH group of donors, NAD or NADP as acceptor [Penicillium brasilianum]
2093_g	0.857772	0.904194	1.41007	2093_g	hypothetical protein PMG11_11383 [Penicillium brasilianum]
2098_g	1.92904	1.0845	2.25501	2098_g	unnamed protein product [Penicillium camemberti]
2103_g	1.23531	1.71649	1.96916	2103_g	hypothetical protein ACN42_g11443 [Penicillium freii]
2104_g	0.768519	1.97464	1.73711	2104_g	Pc16g09270 [Penicillium rubens Wisconsin 54-1255]
2145_g	10.6996	19.2146	15.7262	2145_g	hypothetical protein ASPCAL07675 [Aspergillus calidoustus]
2146_g	1.16329	1.89046	1.06239	2146_g	pectin methylesterase, putative [Talaromyces stipitatus ATCC 10500]
2148_g	0	2.61486	1.55345	2148_g	Acyl transferase/acyl hydrolase/lysophospholipase [Penicillium griseofulvum]
2155_g	644.249	2277.39	949.315	-	-
2167_g	18.1753	30.8527	22.1982	2167_g	conserved hypothetical protein [Aspergillus clavatus NRRL 1]
2177_g	1.88683	3.88165	1.70094	2177_g	Pc12g07710 [Penicillium rubens Wisconsin 54-1255]
2202_g	7.3439	6.74603	10.5778	2202_g	hypothetical protein PMG11_08680 [Penicillium brasilianum]
2208_g	258.288	189.35	210.576	2208_g	unnamed protein product [Aspergillus niger]
2210_g	1464.17	627.565	886.078	2210_g	hypothetical protein PISL3812_04531 [Talaromyces islandicus]
2211_g	137.184	105.939	138.017	2211_g	hypothetical protein PMG11_00819 [Penicillium brasilianum]
2260_g	1.00294	1.26866	0.989227	-	-
2261_g	1.4714	1.21567	1.00238	2261_g	hypothetical protein AFLA70_57g003681 [Aspergillus flavus AF70]
2264_g	1.24196	1.88521	1.90552	2264_g	hypothetical protein PEX2_075280 [Penicillium expansum]
2266_g	14.5362	23.0463	16.0164	2266_g	hypothetical protein TOPH_08043 [Tolypocladium ophioglossoides CBS 100239]
2267_g	23.2682	29.655	30.2813	2267_g	hypothetical protein ACN42_g4724 [Penicillium freii]
2268_g	1.01518	1.42683	1.01984	2268_g	hypothetical protein V493_04168 [Pseudogymnoascus sp. VKM F-4281 (FW-2241)]
2282_g	8.3493	4.79684	7.41552	2282_g	hypothetical protein PMG11_05702 [Penicillium brasilianum]
22_g	7.21968	5.93778	3.99956	-	-
2308_g	15.3424	23.7689	21.7053	2308_g	predicted protein [Aspergillus terreus NIH2624]
2315_g	0.713347	1.8435	1.5131	2315_g	hypothetical protein EURHEDRAFT_551318 [Aspergillus ruber CBS 135680]
2316_g	1.79533	1.39154	3.00917	2316_g	Pc12g13530 [Penicillium rubens Wisconsin 54-1255]
2317_g	8.97005	3.53387	8.34098	-	-
2346_g	2.43055	3.43694	2.59871	2346_g	hypothetical protein PDE_01863 [Penicillium oxalicum 114-2]
2356_g	3.02513	4.87438	5.73072	2356_g	hypothetical protein PMG11_06571 [Penicillium brasilianum]
2357_g	3.93174	2.90889	5.88789	2357_g	hypothetical protein GLRG_05514 [Colletotrichum graminicola M1.001]
235_g	5.30548	5.6725	7.39256	235_g	Kinesin light chain [Penicillium camemberti]
2361_g	67.7227	73.078	83.9631	2361_g	hypothetical protein V491_01191 [Pseudogymnoascus sp. VKM F-3775]
2369_g	1.65739	1.41655	0.785453	2369_g	hypothetical protein AFLA70_376g001060 [Aspergillus flavus AF70]
2370_g	5.27835	11.4518	10.1308	2370_g	hypothetical protein PV04_06534 [Phialophora americana]
2371_g	8.29062	15.0263	13.7215	2371_g	Sal-like protein 4 [Talaromyces marneffei PM1]
2378_g	1.35717	1.07296	1.96542	2378_g	Retinol dehydrogenase 11 [Talaromyces islandicus]
2380_g	4.18642	5.45728	3.95757	2380_g	Pc21g21950 [Penicillium rubens Wisconsin 54-1255]
2413_g	17.8046	29.3763	23.4149	2413_g	GTP-binding protein, HSR1-related [Penicillium camemberti]
2414_g	3.51495	6.90332	5.47403	2414_g	hypothetical protein PMG11_01971 [Penicillium brasilianum]
2415_g	8.95577	10.3074	7.71162	2415_g	hypothetical protein PMG11_01972 [Penicillium brasilianum]
2416_g	11.5134	13.4618	11.6025	2416_g	Heat shock protein Hsp70 [Penicillium camemberti]
2421_g	4.7872	1.63753	2.43209	2421_g	Pc12g00860 [Penicillium rubens Wisconsin 54-1255]
2422_g	47.9294	19.6271	39.4926	2422_g	unnamed protein product [Penicillium camemberti]
2423_g	30.4569	9.93443	20.0269	2423_g	Amino acid/polyamine transporter I [Penicillium camemberti]
2427_g	1.30178	0.986288	1.33747	2427_g	Intradiol ring-cleavage dioxygenase, core [Penicillium expansum]
2436_g	3.41716	3.08455	2.88403	2436_g	Putative Small oligopeptide transporter, OPT family [Penicillium brasilianum]
2447_g	5.45898	7.06793	4.90963	2447_g	NB-ARC [Penicillium camemberti]
2453_g	0.800674	1.89901	0.840912	2453_g	Pc22g12770 [Penicillium rubens Wisconsin 54-1255]
2454_g	1.08204	1.00971	1.26358	2454_g	beta-glucosidase [Rasamsonia emersonii CBS 393.64]
2481_g	2.6743	3.59166	3.65809	2481_g	hypothetical protein PFICI_12518 [Pestalotiopsis fici W106-1]
2482_g	1.4671	1.04221	1.74763	2482_g	Amidase [Penicillium roqueforti FM164]
2524_g	2.7091	5.64653	5.12819	2524_g	Amidase [Penicillium camemberti]
2526_g	1.36039	1.99168	0.745436	2526_g	hypothetical protein TCE0_015r01759 [Talaromyces cellulolyticus]
2539_g	2.26425	2.07991	1.13437	2539_g	hypothetical protein PGRI_021730 [Penicillium griseofulvum]
254_g	5.98004	8.65209	9.44493	-	-
2550_g	1.10371	1.80535	2.29403	2550_g	hypothetical protein K441DRAFT_640956, partial [Cenococcum geophilum 1.58]
255_g	0.885931	2.41252	1.21363	255_g	Putative Amino acid transporters [Penicillium brasilianum]
2572_g	2.44875	5.47734	4.84363	2572_g	Carboxylesterase, type B [Penicillium griseofulvum]
2583_g	4.63347	7.37663	5.65889	2583_g	hypothetical protein TSTA_111040 [Talaromyces stipitatus ATCC 10500]
2584_g	1.09224	2.99352	1.43641	2584_g	putative poly polymerase protein [Eutypa lata UCREL1]
2599_g	5.02602	4.2515	5.98412	2599_g	hypothetical protein DRE_02244 [Drechslerella stenobrocha 248]
2600_g	18.1279	20.9136	24.8282	2600_g	hypothetical protein ASPCAL10105 [Aspergillus calidoustus]
2609_g	1.48524	1.44202	2.44155	2609_g	probable endo-beta-1,4-glucanase B [Aspergillus udagawae]
2660_g	12.5665	18.2514	18.7772	2660_g	Aminoglycoside phosphotransferase [Penicillium italicum]
2663_g	11.9254	22.8613	14.7105	2663_g	hypothetical protein PMG11_08526 [Penicillium brasilianum]
2671_g	5.28597	6.95335	7.54549	2671_g	Folylpolyglutamate synthetase [Penicillium roqueforti FM164]
2672_g	2.6169	2.02579	1.97169	2672_g	hypothetical protein PEX2_067410 [Penicillium expansum]
2673_g	12.3974	12.943	12.6373	2673_g	helicase [Aspergillus kawachii IFO 4308]
2681_g	4.41739	6.61216	6.1966	2681_g	hypothetical protein PLEOSDRAFT_1102999 [Pleurotus ostreatus PC15]
2682_g	2.28627	5.24176	4.3221	2682_g	hypothetical protein PLEOSDRAFT_1102999 [Pleurotus ostreatus PC15]
2686_g	3.10076	6.53714	5.82545	2686_g	Sugar transporter [Penicillium digitatum Pd1]
2695_g	2.18877	2.63683	4.45475	-	-
2698_g	2.68442	3.40238	3.50227	2698_g	hypothetical protein Ao3042_00686 [Aspergillus oryzae 3.042]
2699_g	1.44152	1.1713	1.48105	2699_g	hypothetical protein ACN42_g11799 [Penicillium freii]
2700_g	20.1233	13.6079	28.295	-	-
2722_g	2.53698	3.56571	7.28181	-	-
2726_g	2.02959	3.26008	1.32396	2726_g	hypothetical protein TCE0_013f00896 [Talaromyces cellulolyticus]
2727_g	4.04447	9.13575	4.81232	2727_g	hypothetical protein PMG11_08025 [Penicillium brasilianum]
2730_g	5.64853	6.78926	4.86922	2730_g	hypothetical protein PROQFM164_S01g003225 [Penicillium roqueforti FM164]
2731_g	6.84136	3.83927	9.27756	2731_g	putative hydrolases or acyltransferase [Aspergillus oryzae 3.042]
2747_g	1.99335	0.933877	1.69909	-	-
2748_g	4.77757	5.37641	5.5896	2748_g	hypothetical protein L228DRAFT_127872 [Xylona heveae TC161]
2758_g	1.40483	1.36079	2.12213	2758_g	hypothetical protein PMG11_08633 [Penicillium brasilianum]
2797_g	2.61871	4.34665	4.34767	2797_g	unnamed protein product [Aspergillus niger]
2798_g	2.80545	4.02456	3.37506	2798_g	Putative Aspergillus niger contig An13c0060, genomic contig [Penicillium brasilianum]
2802_g	1.04683	1.14027	1.79735	2802_g	hypothetical protein ASPNIDRAFT_53467 [Aspergillus niger ATCC 1015]
2825_g	2.61493	3.84094	3.14762	2825_g	hypothetical protein PGRI_002970 [Penicillium griseofulvum]
2828_g	11.217	23.5936	19.9689	2828_g	hypothetical protein PDE_07419 [Penicillium oxalicum 114-2]
2833_g	0.413435	1.86775	1.424	2833_g	Protein of unknown function DUF3328 [Penicillium griseofulvum]
2834_g	0.864909	2.50722	0.947869	2834_g	hypothetical protein P875_00127970 [Aspergillus parasiticus SU-1]
2835_g	4.26728	5.13906	4.03596	2835_g	hypothetical protein PMG11_08687 [Penicillium brasilianum]
2836_g	14.2047	18.0811	17.4763	2836_g	hypothetical protein PFICI_08864 [Pestalotiopsis fici W106-1]
2837_g	7.91663	13.1607	9.29791	2837_g	hypothetical protein V502_04111 [Pseudogymnoascus sp. VKM F-4520 (FW-2644)]
2838_g	3.03453	3.65572	3.18986	2838_g	hypothetical protein PV08_09532 [Exophiala spinifera]
2840_g	3.22077	6.1001	4.50539	2840_g	hypothetical protein PV08_09534 [Exophiala spinifera]
2843_g	2.51642	2.71222	3.53245	2843_g	hypothetical protein PDE_01240 [Penicillium oxalicum 114-2]
2847_g	2.89941	2.08386	2.88865	2847_g	unnamed protein product [Penicillium roqueforti FM164]
2873_g	3.48835	4.96122	4.36908	2873_g	hypothetical protein ACN42_g11836 [Penicillium freii]
2874_g	0.676084	5.98025	0.902005	2874_g	Putative ATPase, P-type, transmembrane domain protein [Penicillium brasilianum]
2878_g	208.783	53.1189	68.7694	2878_g	hypothetical protein PMG11_02979 [Penicillium brasilianum]
2879_g	10.0996	7.12415	7.90596	2879_g	hypothetical protein FOVG_19185 [Fusarium oxysporum f. sp. pisi HDV247]
2880_g	9.56806	8.54898	12.6828	2880_g	hypothetical protein FOCG_15426 [Fusarium oxysporum f. sp. radicis-lycopersici 26381]
2890_g	8.30667	6.59419	8.76627	2890_g	Protein of unknown function DUF3632 [Penicillium camemberti]
28_g	0.465599	1.10429	1.7859	28_g	Cell wall beta-glucan synthesis [Penicillium roqueforti FM164]
2905_g	9.56278	12.4579	12.1568	2905_g	P-type cation-transporting ATPase [Penicillium chrysogenum]
291_g	2.1881	2.02877	2.42308	291_g	Mg2+ transporter protein, CorA-like [Penicillium camemberti]
292_g	4.75898	6.68871	9.69891	292_g	Siderophore transporter, RhtX/FptX family [Penicillium camemberti]
2962_g	9.63327	8.99855	7.60123	2962_g	hypothetical protein PMG11_08001 [Penicillium brasilianum]
296_g	6.1942	4.72341	4.18854	-	-
2973_g	9.86622	9.71153	9.72947	2973_g	hypothetical protein Z517_06479 [Fonsecaea pedrosoi CBS 271.37]
2974_g	23.4697	25.1672	25.079	2974_g	amidase, putative [Talaromyces stipitatus ATCC 10500]
2975_g	47.1191	45.6145	51.1995	2975_g	amidase, putative [Talaromyces stipitatus ATCC 10500]
2977_g	3.60701	3.6021	3.12077	-	-
2990_g	26.3438	33.2863	24.3668	2990_g	predicted protein [Aspergillus terreus NIH2624]
3004_g	5.66828	4.70037	6.46045	3004_g	hypothetical protein ACN38_g12979, partial [Penicillium nordicum]
3011_g	2.05375	2.24979	2.16248	3011_g	hypothetical protein PMG11_01547 [Penicillium brasilianum]
3026_g	11.2175	10.7533	13.0216	3026_g	hypothetical protein T310_4974 [Rasamsonia emersonii CBS 393.64]
3029_g	32.3322	36.394	29.7494	3029_g	Pc12g02000 [Penicillium rubens Wisconsin 54-1255]
3046_g	1.13171	2.13285	2.29259	3046_g	Fumarate lyase [Penicillium expansum]
304_g	1.63778	2.08986	1.7004	304_g	hypothetical protein EMPG_14702 [Emmonsia parva UAMH 139]
3058_g	26.4636	26.9921	26.1205	-	-
3059_g	0.810852	1.6145	0.888627	-	-
306_g	1.00237	1.08863	1.36482	306_g	hypothetical protein ASPNIDRAFT_194740, partial [Aspergillus niger ATCC 1015]
307_g	2.24654	3.49395	2.78491	307_g	unnamed protein product [Aspergillus niger]
3091_g	2.02856	1.84135	2.59366	3091_g	unnamed protein product [Penicillium roqueforti FM164]
3098_g	0.75937	1.37223	0.951093	3098_g	hypothetical protein PMG11_02947 [Penicillium brasilianum]
309_g	13.1734	18.8562	15.2981	309_g	Alcohol dehydrogenase superfamily, zinc-containing [Penicillium camemberti]
3111_g	2.9947	5.12975	3.97935	3111_g	hypothetical protein K441DRAFT_92034 [Cenococcum geophilum 1.58]
3114_g	5.13408	39.0315	7.24629	-	-
3127_g	3.12682	2.43907	5.27717	3127_g	Putative Short chain type dehydrogenase [Penicillium brasilianum]
312_g	1.12635	1.2498	1.36432	312_g	Ketose-bisphosphate aldolase, class-II [Penicillium camemberti]
3146_g	11.3905	11.8736	13.8701	-	-
3149_g	19.9335	24.8411	18.2531	3149_g	Uncharacterized protein PEX2_056110 [Penicillium expansum]
3160_g	21.4945	24.8606	31.2039	3160_g	branched-chain amino acid aminotransferase, cytosolic [Aspergillus clavatus NRRL 1]
316_g	10.9038	12.9306	17.4763	316_g	Aldo/keto reductase [Penicillium expansum]
3201_g	3.52415	2.72424	3.47596	3201_g	hypothetical protein PDE_07162 [Penicillium oxalicum 114-2]
3216_g	8.12143	8.89536	5.3078	3216_g	hypothetical protein PMG11_04896 [Penicillium brasilianum]
3217_g	3.96253	3.56571	2.96568	-	-
321_g	1.62515	4.71102	4.11863	321_g	UDP-glucuronosyl/UDP-glucosyltransferase [Penicillium camemberti]
3233_g	1.53498	2.60686	2.89715	-	-
3234_g	4.68847	5.72918	5.69454	3234_g	hypothetical protein ANI_1_1912144 [Aspergillus niger CBS 513.88]
326_g	11.6448	13.6824	15.0378	326_g	putative tetracycline efflux protein [Cutaneotrichosporon oleaginosum]
3289_g	1.58202	1.53423	1.38701	3289_g	Chloroperoxidase [Penicillium expansum]
3290_g	8.14862	7.20419	7.77793	3290_g	hypothetical protein MGYG_00396 [Nannizzia gypsea CBS 118893]
3298_g	2.9036	4.80974	3.03058	3298_g	hypothetical protein PV07_12508 [Cladophialophora immunda]
3300_g	0.888281	1.60518	1.01984	3300_g	hypothetical protein PFICI_10680 [Pestalotiopsis fici W106-1]
3306_g	2.30865	4.32638	2.81121	3306_g	hypothetical protein PFICI_10673 [Pestalotiopsis fici W106-1]
3311_g	4.56728	5.22246	6.53242	3311_g	hypothetical protein V491_01266 [Pseudogymnoascus sp. VKM F-3775]
3322_g	1.57077	2.69964	2.09566	3322_g	unnamed protein product [Penicillium camemberti]
3344_g	2.07101	2.29224	1.36179	3344_g	unnamed protein product [Penicillium roqueforti FM164]
3362_g	3.66873	3.19695	7.29074	3362_g	Protein of unknown function DUF3632 [Penicillium expansum]
3373_g	8.36643	7.45786	10.5227	3373_g	hypothetical protein ANOM_007783 [Aspergillus nomius NRRL 13137]
3381_g	0.850494	1.79304	1.16509	3381_g	integral membrane protein [Phialocephala scopiformis]
3395_g	1.19515	1.87175	1.19752	3395_g	Major facilitator superfamily domain, general substrate transporter [Penicillium expansum]
3396_g	59.5306	61.1408	52.002	3396_g	Amidase [Penicillium camemberti]
3399_g	3.05733	4.66938	3.21732	3399_g	hypothetical protein PGRI_076530 [Penicillium griseofulvum]
3400_g	2.81637	4.73402	2.87796	3400_g	NACHT nucleoside triphosphatase [Penicillium expansum]
3411_g	0.953518	1.2824	1.04498	3411_g	Sucrose/H+ symporter, plant [Penicillium camemberti]
3428_g	6.71063	9.48878	9.23241	3428_g	monooxygenase, putative [Aspergillus oryzae 3.042]
3433_g	0.618624	1.19552	1.28059	3433_g	hypothetical protein PV04_02114 [Phialophora americana]
3443_g	1.98182	1.84616	2.02039	3443_g	hypothetical protein PMG11_00951 [Penicillium brasilianum]
345_g	3.44795	7.92894	5.1057	345_g	hypothetical protein ANOM_000972 [Aspergillus nomius NRRL 13137]
3497_g	46.5575	86.5074	42.2691	3497_g	hypothetical protein THAR02_01555 [Trichoderma harzianum]
350_g	32.5971	38.387	34.1633	350_g	hypothetical protein FOQG_17942 [Fusarium oxysporum f. sp. raphani 54005]
3511_g	2.00228	1.35684	1.68494	3511_g	hypothetical protein ANI_1_1480064 [Aspergillus niger CBS 513.88]
3512_g	11.0566	13.28	13.9451	3512_g	Ankyrin repeat-containing protein [Glarea lozoyensis ATCC 20868]
3573_g	4.25534	7.38543	4.38086	3573_g	hypothetical protein ASPNIDRAFT_41833 [Aspergillus niger ATCC 1015]
3578_g	2.47544	3.04191	2.66791	3578_g	ankyrin repeat protein [Histoplasma capsulatum H88]
3598_g	2.32283	2.08555	1.74283	3598_g	hypothetical protein ATEG_03432 [Aspergillus terreus NIH2624]
3599_g	1.39218	0.933877	1.38701	3599_g	predicted protein [Aspergillus terreus NIH2624]
3609_g	1.47279	1.78448	1.76248	3609_g	conserved hypothetical protein [Aspergillus terreus NIH2624]
3611_g	1.10741	1.40082	1.63841	3611_g	predicted protein [Aspergillus terreus NIH2624]
3612_g	0.72187	1.86775	0.79111	3612_g	predicted protein [Aspergillus terreus NIH2624]
3638_g	3.83903	1.55646	1.94182	-	-
3640_g	2.13204	2.21684	2.66238	3640_g	Acyl transferase/acyl hydrolase/lysophospholipase [Penicillium expansum]
3642_g	2.97718	3.39081	3.60028	3642_g	hypothetical protein PEXP_102390 [Penicillium expansum]
3647_g	12.3311	18.3343	20.9799	3647_g	hypothetical protein ACN42_g5492 [Penicillium freii]
3662_g	3.51564	6.68516	6.8747	3662_g	Aminoglycoside phosphotransferase [Penicillium griseofulvum]
366_g	13.3348	10.4337	15.6182	366_g	short chain dehydrogenase [Aspergillus parasiticus SU-1]
3674_g	1.51874	3.80221	1.66441	-	-
3675_g	3.50829	4.03435	4.01956	-	-
3682_g	2.25795	1.38842	1.28882	3682_g	hypothetical protein ANI_1_2256104 [Byssochlamys spectabilis No. 5]
3691_g	1.21115	8.61767	6.30475	-	-
3735_g	1.35774	1.76797	1.07951	3735_g	hypothetical protein PV09_06159 [Verruconis gallopava]
3736_g	116.167	209.57	166.982	3736_g	hypothetical protein TCE0_060f19314 [Talaromyces cellulolyticus]
3747_g	1.72917	3.54423	0.526396	3747_g	hypothetical protein PDE_08353 [Penicillium oxalicum 114-2]
3767_g	2.1392	3.00663	2.34439	3767_g	conserved hypothetical protein [Aspergillus terreus NIH2624]
3817_g	7.46227	13.5771	12.5471	3817_g	Protein of unknown function DUF3632 [Penicillium expansum]
3818_g	3.18935	2.60281	1.57851	3818_g	Guanine-specific ribonuclease N1/T1 [Penicillium griseofulvum]
3821_g	13.2992	10.9685	16.3292	3821_g	NAD(P)-binding domain [Penicillium roqueforti FM164]
3832_g	3.32405	2.70239	2.88098	-	-
3841_g	4.95014	6.19861	6.69926	3841_g	Putative MFS transporter [Penicillium brasilianum]
3853_g	1.28801	0.517224	1.27712	-	-
3862_g	4.94256	5.70156	4.90564	-	-
3864_g	1.8143	1.77828	1.15114	3864_g	polyamine transporter [Byssochlamys spectabilis No. 5]
3872_g	3.33647	2.74163	3.28221	3872_g	hypothetical protein PFICI_04808 [Pestalotiopsis fici W106-1]
3897_g	6.02897	8.03348	7.23652	3897_g	hypothetical protein ANOM_001258 [Aspergillus nomius NRRL 13137]
3898_g	4.75235	3.45101	4.68736	3898_g	nucleoside-diphosphate-sugar epimerase family protein [Aspergillus nomius NRRL 13137]
3899_g	2.21197	1.84365	2.14226	3899_g	nmrA-like family protein [Aspergillus ruber CBS 135680]
3914_g	7.40385	11.5267	6.74087	3914_g	hypothetical protein ACN42_g2879 [Penicillium freii]
3930_g	2.43188	2.47944	2.00978	3930_g	n-alkane-inducible cytochrome P450 [Pyrenochaeta sp. DS3sAY3a]
3938_g	5.64229	9.94067	5.95124	3938_g	FAD binding domain protein [Byssochlamys spectabilis No. 5]
3942_g	1.78176	3.94419	4.00296	3942_g	MYND domain protein, putative [Aspergillus fischeri NRRL 181]
3960_g	1.77977	3.45201	2.73068	3960_g	conserved hypothetical protein [Aspergillus clavatus NRRL 1]
3962_g	2.50939	2.81585	2.77965	3962_g	Glucose-methanol-choline oxidoreductase [Penicillium italicum]
3978_g	147.001	123.672	140.435	-	-
3982_g	15.3204	16.0599	16.4641	3982_g	hypothetical protein AOR_1_1430024 [Aspergillus niger]
3984_g	4.81764	5.23583	5.36159	3984_g	Major facilitator superfamily domain, general substrate transporter [Penicillium italicum]
3988_g	4.67723	4.27038	4.52044	3988_g	Pc22g09310 [Penicillium rubens Wisconsin 54-1255]
39_g	3.67029	3.73551	3.46753	-	-
4006_g	1.92238	1.30561	2.1704	4006_g	Acyl transferase/acyl hydrolase/lysophospholipase [Penicillium expansum]
400_g	24.9761	27.3727	24.4905	400_g	hypothetical protein ACN42_g2271 [Penicillium freii]
4011_g	26.3399	24.5874	25.0407	4011_g	hypothetical protein Z518_07364 [Rhinocladiella mackenziei CBS 650.93]
4012_g	7.00504	6.2548	4.42553	4012_g	monoxygenase, putative [Talaromyces stipitatus ATCC 10500]
4018_g	3.91575	3.82856	4.6645	4018_g	Phosphotransferase enzyme family protein [Penicillium digitatum Pd1]
401_g	4.31771	6.37194	6.30915	401_g	conserved hypothetical protein [Aspergillus flavus NRRL3357]
4036_g	9.43876	6.90564	6.6599	4036_g	hypothetical protein ACN38_g9163 [Penicillium nordicum]
4049_g	3.55324	3.42965	2.48657	4049_g	hypothetical protein PMG11_08406 [Penicillium brasilianum]
4061_g	1.33334	1.74282	1.19821	4061_g	Thiamine pyrophosphate enzyme, C-terminal TPP-binding [Penicillium expansum]
4070_g	5.82757	7.66678	7.3767	-	-
4072_g	2.68411	3.03279	2.0764	4072_g	Fungal transcriptional regulatory protein, N-terminal [Penicillium camemberti]
4088_g	3.54372	3.08751	2.77402	4088_g	hypothetical protein ANOM_002095, partial [Aspergillus nomius NRRL 13137]
4098_g	8.46405	7.11183	16.9386	4098_g	hypothetical protein PITC_014910 [Penicillium italicum]
4115_g	23.2823	33.7036	36.7877	4115_g	hypothetical protein ASPCAL03180 [Aspergillus calidoustus]
4124_g	49.1363	40.0346	36.867	4124_g	hypothetical protein AAP_02546 [Ascosphaera apis ARSEF 7405]
4125_g	2.9505	3.11018	2.38664	4125_g	hypothetical protein PDIG_34190 [Penicillium digitatum PHI26]
4129_g	1.33747	2.27745	0.789254	4129_g	hypothetical protein ASPCAL11817 [Aspergillus calidoustus]
4130_g	25.7831	27.4298	31.8494	4130_g	hypothetical protein TERG_03876 [Byssochlamys spectabilis No. 5]
4133_g	2.26694	3.46084	4.45475	4133_g	conserved hypothetical protein [Microsporum canis CBS 113480]
413_g	12.1541	11.2572	11.5942	413_g	peptidase C14 [Purpureocillium lilacinum]
4140_g	1.69775	1.47006	0.59805	4140_g	hypothetical protein PMG11_10794 [Penicillium brasilianum]
415_g	1.39218	1.73434	1.52571	415_g	hypothetical protein AK830_g5516 [Neonectria ditissima]
4165_g	5.36255	9.46769	6.18572	4165_g	hypothetical protein Z517_07063 [Fonsecaea pedrosoi CBS 271.37]
4189_g	19.0945	19.0949	22.4882	4189_g	hypothetical protein ASPCAL07642 [Aspergillus calidoustus]
4196_g	4.98775	3.40639	4.23435	-	-
4197_g	0.714034	1.50535	1.3042	4197_g	hypothetical protein ASPNIDRAFT_212984 [Aspergillus niger ATCC 1015]
4199_g	1.3729	1.00191	0.694424	-	-
4200_g	22.717	11.5934	9.72894	4200_g	hypothetical protein CIMG_08884 [Coccidioides immitis RS]
4206_g	1.55038	2.56816	2.02272	4206_g	hypothetical protein ACN42_g3600 [Penicillium freii]
4211_g	4.4074	3.54779	5.09361	-	-
4225_g	1.67861	1.30785	2.35951	4225_g	hypothetical protein PMG11_04201 [Penicillium brasilianum]
4228_g	7.35807	6.64824	8.00765	4228_g	hypothetical protein ANOM_001329 [Aspergillus nomius NRRL 13137]
4236_g	4.30679	6.66665	5.48527	4236_g	phosphotransferase enzyme family protein [Fusarium langsethiae]
4237_g	1.60808	2.49557	2.83929	4237_g	hypothetical protein PEXP_024280 [Penicillium expansum]
4238_g	3.12524	13.6421	5.70835	4238_g	hypothetical protein ASPCAL02851 [Aspergillus calidoustus]
4250_g	1.1704	1.02812	0.962	4250_g	unnamed protein product [Penicillium roqueforti FM164]
4266_g	0.576024	1.31027	1.22932	4266_g	hypothetical protein PMG11_10680 [Penicillium brasilianum]
4272_g	303.244	225.988	164.53	4272_g	hypothetical protein PMAA_036780 [Talaromyces marneffei ATCC 18224]
4273_g	64.7725	58.0787	41.1381	4273_g	hypothetical protein PITC_022000 [Penicillium italicum]
4278_g	8.2828	8.25436	5.71241	4278_g	hypothetical protein PADG_06707 [Paracoccidioides brasiliensis Pb18]
4288_g	52.5673	23.1099	30.9334	4288_g	mutanase Pc12g07500 [Aspergillus lentulus]
4305_g	8.31257	7.5564	7.17917	4305_g	hypothetical protein K432DRAFT_274329, partial [Lepidopterella palustris CBS 459.81]
4306_g	6.86295	12.9902	8.63752	4306_g	Subtilisin-like protein [Glarea lozoyensis ATCC 20868]
4307_g	84.9043	103.383	97.104	4307_g	hypothetical protein FOC1_g10007733 [Fusarium oxysporum f. sp. cubense race 1]
4308_g	6.18897	7.05725	5.83205	4308_g	hypothetical protein VHEMI06090 [Torrubiella hemipterigena]
4315_g	4.77147	5.51502	6.97219	4315_g	NAD(P)-binding domain [Penicillium camemberti]
4319_g	2.74493	2.7557	0.143249	4319_g	hypothetical protein PDE_02653 [Penicillium oxalicum 114-2]
4340_g	30.5768	35.4702	32.8683	-	-
4344_g	10.7452	12.6254	13.151	4344_g	ATPase, AAA-type, core [Penicillium expansum]
4345_g	1.93842	3.29657	4.22038	4345_g	hypothetical protein PEX2_074740 [Penicillium expansum]
4346_g	13.2515	19.2247	19.1009	4346_g	hypothetical protein BA78_0640, partial [Aspergillus fumigatus var. RP-2014]
4366_g	5.68218	6.89137	10.0439	4366_g	hypothetical protein PDE_02397 [Penicillium oxalicum 114-2]
4370_g	2.24286	2.83709	4.37523	4370_g	Putative Transketolase [Penicillium brasilianum]
4392_g	1.22145	2.30687	1.84059	4392_g	unnamed protein product [Aspergillus niger]
439_g	3.09804	4.29698	5.07493	439_g	Sucrose/H+ symporter, plant [Penicillium camemberti]
4416_g	2.38479	8.78578	2.71913	4416_g	hypothetical protein GALMADRAFT_900591 [Galerina marginata CBS 339.88]
4417_g	1.67861	14.1556	7.35846	4417_g	lectin [Punctularia strigosozonata HHB-11173 SS5]
4418_g	26.6504	23.969	32.422	4418_g	conserved hypothetical protein [Aspergillus clavatus NRRL 1]
4422_g	165.593	206.894	212.494	4422_g	hypothetical protein PDE_07030 [Penicillium oxalicum 114-2]
4423_g	8.76727	16.0821	9.98648	4423_g	hypothetical protein W97_00721 [Coniosporium apollinis CBS 100218]
4435_g	3.40041	3.39904	2.95556	4435_g	Putative Amine oxidase [Penicillium brasilianum]
4437_g	8.49338	18.2715	22.9852	4437_g	hypothetical protein PFICI_06900 [Pestalotiopsis fici W106-1]
444_g	0.786747	1.1164	1.59177	444_g	carboxylic acid transporter protein homolog [Aspergillus udagawae]
4455_g	11.1058	15.0087	18.1005	-	-
4460_g	0.891937	1.82343	1.06635	4460_g	hypothetical protein PV09_07926 [Verruconis gallopava]
4462_g	1.25424	3.16364	1.96363	4462_g	hypothetical protein LY89DRAFT_586564 [Phialocephala scopiformis]
448_g	2.38942	2.1902	2.04934	448_g	NmrA a transcriptional regulator and HSCARG an NADPH sensor like protein atypical a SDR [Aspergillus parasiticus SU-1]
4518_g	16.7258	10.3371	7.43247	4518_g	hypothetical protein ASPCAL08400 [Aspergillus calidoustus]
4520_g	0.470911	1.64713	0.985243	4520_g	hypothetical protein SI65_10118 [Aspergillus cristatus]
4530_g	4.94419	14.681	5.72369	4530_g	hypothetical protein PMG11_06522 [Penicillium brasilianum]
4537_g	74.7783	96.9932	87.36	4537_g	tetratricopeptide repeat domain-containing protein [Beauveria bassiana ARSEF 2860]
4554_g	11.3699	13.3056	19.5883	4554_g	Pc22g21300 [Penicillium rubens Wisconsin 54-1255]
4557_g	30.1933	34.7938	30.0696	4557_g	hypothetical protein PDIP_52710 [Penicillium digitatum Pd1]
4558_g	13.1833	21.2032	20.1574	4558_g	hypothetical protein FOPG_16750 [Fusarium oxysporum f. sp. conglutinans race 2 54008]
4559_g	1.40342	0.957244	0.723783	4559_g	Putative Catalytic activity: hydrolysis of terminal [Penicillium brasilianum]
4562_g	0.885931	2.33469	1.58582	4562_g	Putative Amino acid permease [Penicillium brasilianum]
4613_g	24.4627	24.7671	33.7376	4613_g	Peptidase M49, dipeptidyl-peptidase III [Penicillium roqueforti FM164]
4628_g	0.817007	1.69055	0.994858	4628_g	hypothetical protein ACN38_g183 [Penicillium nordicum]
4639_g	100.115	123.099	110.16	4639_g	Phosphatidylinositol 3- and 4-kinase [Aspergillus parasiticus SU-1]
4659_g	1.23858	0.775208	1.23013	4659_g	hypothetical protein PMG11_10466 [Penicillium brasilianum]
4664_g	43.5488	18.5062	45.4812	4664_g	Putative PEP phosphonomutase [Penicillium brasilianum]
467_g	12.1699	12.6811	8.12496	-	-
4682_g	21.0376	14.4084	20.1003	4682_g	hypothetical protein W97_00025 [Coniosporium apollinis CBS 100218]
4683_g	5.13113	4.38804	5.706	4683_g	hypothetical protein CHGG_07881 [Chaetomium globosum CBS 148.51]
4689_g	46.6136	53.3747	58.0304	4689_g	Histidine phosphatase superfamily, clade-1 [Penicillium expansum]
4692_g	2.55148	1.51288	2.62145	4692_g	hypothetical protein PEX2_109350 [Penicillium expansum]
4699_g	4.12143	2.9743	2.95326	4699_g	hypothetical protein ANOM_011026 [Aspergillus nomius NRRL 13137]
4700_g	2.83142	1.99915	3.01518	4700_g	hypothetical protein PMG11_02886 [Penicillium brasilianum]
4705_g	5.37388	7.87697	6.27266	4705_g	hypothetical protein MGG_02976 [Pyricularia oryzae 70-15]
4706_g	35.4751	52.407	36.2611	4706_g	hypothetical protein ACRE_074890 [Acremonium chrysogenum ATCC 11550]
4707_g	29.3869	47.46	40.2636	4707_g	hypothetical protein COCSADRAFT_69449, partial [Bipolaris sorokiniana ND90Pr]
4708_g	8.30458	15.3486	9.63887	4708_g	hypothetical protein COCSADRAFT_177807 [Bipolaris sorokiniana ND90Pr]
4709_g	15.8883	6.4732	11.5583	4709_g	unnamed protein product [Penicillium camemberti]
4715_g	4.45915	4.96907	3.23464	4715_g	hypothetical protein PITC_031220 [Penicillium italicum]
4730_g	1.48112	1.45719	1.40676	4730_g	Pc12g02960 [Penicillium rubens Wisconsin 54-1255]
4731_g	1.96058	1.86775	2.36695	4731_g	vegetative incompatibility protein HET-E-1 [Colletotrichum tofieldiae]
474_g	1.91203	3.55312	3.19715	474_g	NACHT nucleoside triphosphatase [Penicillium camemberti]
4762_g	5.90621	4.35809	7.44363	4762_g	AhpC/TSA family protein [Colletotrichum simmondsii]
4798_g	1.26888	1.31948	0.676503	4798_g	hypothetical protein PMG11_08932 [Penicillium brasilianum]
4800_g	19.5495	12.8564	12.3953	4800_g	Peptidase S12, Pab87-related, C-terminal [Penicillium italicum]
4803_g	1.18586	1.28294	0.752406	4803_g	hypothetical protein PMG11_10976 [Penicillium brasilianum]
480_g	2.74944	1.39115	0.723159	480_g	hypothetical protein SAPIO_CDS7590 [Scedosporium apiospermum]
4820_g	1.25565	0.397081	2.47696	-	-
4840_g	4.06889	4.46239	3.91866	4840_g	hypothetical protein ACN38_g1428 [Penicillium nordicum]
4866_g	34.2582	23.457	15.9812	4866_g	aminotriazole resistance protein [Aspergillus flavus AF70]
4870_g	43.8931	45.6028	51.5638	4870_g	hypothetical protein PAXINDRAFT_172262 [Paxillus involutus ATCC 200175]
487_g	124.15	132.45	107.932	487_g	hypothetical protein A1O1_06480 [Capronia coronata CBS 617.96]
4883_g	1.90409	1.65589	1.82589	4883_g	hypothetical protein ASPNIDRAFT_214662 [Aspergillus niger ATCC 1015]
4886_g	2.46368	1.65265	1.42363	4886_g	hypothetical protein V491_05199 [Pseudogymnoascus sp. VKM F-3775]
4896_g	1.07105	1.88169	1.56505	-	-
489_g	3.13863	3.77635	3.99558	489_g	hypothetical protein ACN38_g10114 [Penicillium nordicum]
4904_g	6.60391	7.50666	8.60476	4904_g	hypothetical protein AOCH_001186, partial [Aspergillus ochraceoroseus]
4905_g	23.4476	26.8334	23.2371	4905_g	hypothetical protein PMG11_08774 [Penicillium brasilianum]
4913_g	2.60568	2.69176	2.45583	4913_g	Pc12g11900 [Penicillium rubens Wisconsin 54-1255]
493_g	11.9737	13.8265	15.0905	493_g	hypothetical protein PGRI_057880 [Penicillium griseofulvum]
4957_g	0.590621	1.84285	0.699054	4957_g	Peptidase C19, ubiquitin carboxyl-terminal hydrolase 2 [Penicillium italicum]
495_g	1.26729	2.00382	1.27311	495_g	hypothetical protein TCE0_060r18827 [Talaromyces cellulolyticus]
4969_g	19.672	20.1166	16.5452	4969_g	hypothetical protein ANI_1_98164 [Aspergillus niger CBS 513.88]
4972_g	2.33367	3.07496	3.83627	4972_g	aldo-keto reductase yakc [NADP(+)] [Aspergillus udagawae]
4973_g	4.73129	7.14579	6.63013	4973_g	Pc20g10770 [Penicillium rubens Wisconsin 54-1255]
497_g	3.56171	3.41315	4.61304	497_g	hypothetical protein ACN38_g11055 [Penicillium nordicum]
4989_g	8.52664	10.4975	7.77519	4989_g	Putative Enoyl-CoA hydratase/isomerase family protein (AFU_orthologue; AFUA_2G14850) [Penicillium brasilianum]
4996_g	1.76884	3.09805	3.22089	4996_g	Heat shock protein Hsp70 [Penicillium camemberti]
5019_g	2.69478	2.75707	2.58844	5019_g	hypothetical protein OIDMADRAFT_158036 [Oidiodendron maius Zn]
5026_g	12.3587	8.82514	6.11672	5026_g	hypothetical protein PGRI_066130 [Penicillium griseofulvum]
5032_g	5.98004	7.47101	7.88862	5032_g	hypothetical protein ZTR_05597 [Talaromyces verruculosus]
5086_g	6.77737	5.34311	6.30396	5086_g	hypothetical protein PMG11_06040 [Penicillium brasilianum]
5104_g	3.59742	3.22612	3.58942	5104_g	hypothetical protein AFLA70_20g004551 [Aspergillus flavus AF70]
5115_g	0.743281	1.06842	1.40699	-	-
5159_g	1.80189	1.6145	2.36967	5159_g	Uncharacterized protein PITC_073390 [Penicillium italicum]
5163_g	1.46956	1.23509	0.957608	5163_g	putative beta-glucosidase [Penicillium janthinellum]
5174_g	14.4693	20.4617	19.4864	5174_g	hypothetical protein PMG11_03615 [Penicillium brasilianum]
5182_g	11.5217	6.6007	7.13693	5182_g	hypothetical protein ALT_7383 [Aspergillus lentulus]
5186_g	24.0374	20.3942	25.315	-	-
518_g	4.42966	3.96898	4.46618	518_g	hypothetical protein ACN42_g11372 [Penicillium freii]
5193_g	0.906066	3.43836	1.63841	5193_g	HLH transcription factor (PalcA), putative [Aspergillus fischeri NRRL 181]
5213_g	5.95346	7.3963	7.92261	5213_g	probable ubiquitin carboxyl-terminal hydrolase 12 [Aspergillus lentulus]
5236_g	2.72002	3.9354	5.26044	5236_g	hypothetical protein PISL3812_09039 [Talaromyces islandicus]
5262_g	4.75513	4.92939	6.16134	5262_g	hypothetical protein PITC_005910 [Penicillium italicum]
5265_g	1.40412	2.18492	0.586208	5265_g	hypothetical protein V500_01649 [Pseudogymnoascus sp. VKM F-4518 (FW-2643)]
5287_g	11.9444	16.2824	20.2863	5287_g	hypothetical protein PITC_050190 [Penicillium italicum]
5288_g	26.0219	29.3995	30.5653	5288_g	hypothetical protein PITC_050200 [Penicillium italicum]
5296_g	2.10725	3.90227	1.81005	5296_g	oxidoreductase, short-chain dehydrogenase/reductase family [Aspergillus niger]
5304_g	17.0413	12.7283	18.2502	5304_g	Sec63 domain [Penicillium roqueforti FM164]
5307_g	1.3201	3.22837	2.48835	5307_g	hypothetical protein PMG11_03326 [Penicillium brasilianum]
5308_g	49.2955	41.7368	61.5327	5308_g	short chain dehydrogenase/reductase family oxidoreductase [Aspergillus flavus AF70]
5319_g	3.08215	7.20419	1.17488	5319_g	hypothetical protein PMG11_01125 [Penicillium brasilianum]
5320_g	1.0553	1.73042	0.642512	-	-
5334_g	0.887425	1.389	1.85668	5334_g	hypothetical protein PMG11_10517 [Penicillium brasilianum]
5339_g	1.82556	4.52789	4.29553	5339_g	Putative Fumarylacetoacetate hydrolase family protein [Penicillium brasilianum]
533_g	1.63639	1.55584	1.47687	533_g	hypothetical protein ASPNIDRAFT_213911 [Aspergillus niger]
5348_g	51.3458	59.5878	48.1202	5348_g	hypothetical protein PEX2_089800 [Penicillium expansum]
5349_g	512.964	581.829	559.974	5349_g	hypothetical protein ACN38_g9033 [Penicillium nordicum]
5350_g	229.153	257.824	249.472	5350_g	hypothetical protein PDE_05453 [Penicillium oxalicum 114-2]
5351_g	269.207	351.976	368.287	5351_g	hypothetical protein PDE_05454 [Penicillium oxalicum 114-2]
5358_g	25.4743	26.2119	38.1369	5358_g	Regulatory protein [Penicillium chrysogenum]
535_g	2.39201	5.60326	3.204	-	-
5365_g	5.26243	8.0687	5.06814	5365_g	hypothetical protein PMG11_02064 [Penicillium brasilianum]
538_g	1.52534	2.48492	2.20354	538_g	hypothetical protein ASPCAL03328 [Aspergillus calidoustus]
5406_g	2.3263	3.04072	3.1103	5406_g	hypothetical protein ASPNIDRAFT_45633 [Aspergillus niger ATCC 1015]
540_g	1.64125	2.80553	2.40634	540_g	hypothetical protein ASPCAL03329 [Aspergillus calidoustus]
5419_g	22.0014	27.6867	33.3639	-	-
5462_g	19.5303	25.8757	31.0254	-	-
5467_g	1.83121	2.22522	3.59561	5467_g	hypothetical protein W97_01735 [Coniosporium apollinis CBS 100218]
5469_g	1.06017	1.95571	1.98485	5469_g	hypothetical protein LY89DRAFT_735074 [Phialocephala scopiformis]
5473_g	2.57369	4.41523	3.31829	5473_g	hypothetical protein AN8635.2 [Aspergillus nidulans FGSC A4]
5475_g	3.36601	3.92564	3.61038	5475_g	hypothetical protein ACN38_g10298 [Penicillium nordicum]
5477_g	1.32143	1.62904	1.62	5477_g	hypothetical protein PMG11_04884 [Penicillium brasilianum]
5485_g	265.893	192.57	300.459	5485_g	Protein of unknown function DUF3405 [Penicillium italicum]
5518_g	3.1353	4.5016	5.39101	5518_g	unnamed protein product [Penicillium camemberti]
5532_g	1.52682	2.02671	0.991565	5532_g	hypothetical protein PMG11_03628 [Penicillium brasilianum]
5542_g	1.02882	3.52463	2.11407	5542_g	ethanolamine utilization protein [Pyrenochaeta sp. DS3sAY3a]
5570_g	15.2725	11.7988	12.6731	5570_g	hypothetical protein ASPCAL05713 [Aspergillus calidoustus]
5571_g	9.17866	11.0436	8.23014	5571_g	unnamed protein product [Penicillium camemberti]
5572_g	4.61428	3.57869	3.93021	5572_g	hypothetical protein PMG11_10766 [Penicillium brasilianum]
5575_g	2.85227	2.90413	2.98376	5575_g	putative polyamine transporter [Aspergillus ruber CBS 135680]
5580_g	0.803519	1.36824	1.69344	5580_g	Putative Dehydrogenases with different specificities [Penicillium brasilianum]
5582_g	0.661822	1.19595	1.34699	5582_g	Putative MFS allantoate transporter [Penicillium brasilianum]
5585_g	0.822301	2.35275	1.02991	5585_g	hypothetical protein FG05_01734 [Fusarium graminearum]
5587_g	0.776434	3.21086	1.17818	5587_g	hypothetical protein TCE0_015f03165 [Talaromyces cellulolyticus]
5590_g	2.93991	1.12691	2.0503	-	-
5591_g	1.63939	14.8198	3.04883	5591_g	putative isoflavone reductase family protein [Neofusicoccum parvum UCRNP2]
5595_g	9.41219	10.1743	13.7971	5595_g	MAP kinase kinase kinase win1 [Tolypocladium ophioglossoides CBS 100239]
5596_g	6.81241	10.804	6.96139	5596_g	hypothetical protein ZTR_02818 [Talaromyces verruculosus]
5598_g	3.1567	4.56102	3.34019	5598_g	putative opt oligopeptide transporter [Erysiphe necator]
5603_g	1.39884	3.5389	1.22641	5603_g	unnamed protein product [Aspergillus niger]
5631_g	10.6454	11.2215	11.6665	5631_g	Tetratricopeptide-like helical [Penicillium italicum]
5633_g	1.13905	1.37223	1.12942	5633_g	Putative Short-chain dehydrogenase [Penicillium brasilianum]
5653_g	30.9241	37.9114	17.4763	5653_g	hypothetical protein TRV_07631 [Byssochlamys spectabilis No. 5]
5675_g	8.58672	7.75836	5.04125	-	-
5679_g	222.58	177.348	327.335	-	-
5723_g	2.06054	4.39132	3.24	5723_g	hypothetical protein PMG11_09757 [Penicillium brasilianum]
5726_g	8.1416	9.0787	8.62756	5726_g	putative dual specificity phosphatase Yvh1 [Xylona heveae TC161]
572_g	7.84624	11.8319	9.63388	572_g	hypothetical protein ARAM_001471 [Aspergillus rambellii]
5735_g	1.40235	1.09813	0.878208	5735_g	hypothetical protein PMG11_02357 [Penicillium brasilianum]
5737_g	1.72917	1.08015	0.631675	5737_g	unnamed protein product [Penicillium camemberti]
5756_g	7.35012	18.5315	11.4468	5756_g	Putative cyclase [Penicillium camemberti]
575_g	122.414	112.844	123.644	575_g	hypothetical protein ANOM_003111 [Aspergillus nomius NRRL 13137]
5760_g	7.84143	7.62997	5.90808	5760_g	hypothetical protein M438DRAFT_371376 [Aureobasidium pullulans EXF-150]
5761_g	7.32568	4.52028	2.74139	5761_g	hypothetical protein ANOM_008635 [Aspergillus nomius NRRL 13137]
5766_g	3.21258	6.16087	5.53559	5766_g	Putative Sialidase [Penicillium brasilianum]
5772_g	1.00661	1.34031	1.74183	5772_g	hypothetical protein PGRI_088960 [Penicillium griseofulvum]
5775_g	23.0539	18.1516	22.9401	5775_g	hypothetical protein T310_4944 [Rasamsonia emersonii CBS 393.64]
5776_g	14.1142	8.82281	9.7713	5776_g	hypothetical protein K441DRAFT_665513, partial [Cenococcum geophilum 1.58]
5778_g	0.810852	1.70947	1.33294	5778_g	hypothetical protein ST47_g8324 [Ascochyta rabiei]
5786_g	2.79068	8.82514	6.99054	-	-
578_g	10.7599	13.7852	9.91737	578_g	hypothetical protein AKAW_10568 [Aspergillus kawachii IFO 4308]
5814_g	4.36531	5.63456	6.93196	-	-
5829_g	66.5	116.204	112.69	5829_g	Glycolipid transfer protein domain [Penicillium roqueforti FM164]
5832_g	3.6563	2.4611	4.05528	5832_g	major royal jelly protein [Aspergillus kawachii IFO 4308]
5844_g	1.05896	1.05061	1.024	5844_g	hypothetical protein PMG11_00379 [Penicillium brasilianum]
5861_g	1.37341	0.723866	1.25428	5861_g	hypothetical protein PITC_005390 [Penicillium italicum]
586_g	1.70062	1.08735	1.22212	586_g	hypothetical protein PITC_023790 [Penicillium italicum]
5879_g	7.93629	14.1124	8.2911	5879_g	hypothetical protein PMG11_06077 [Penicillium brasilianum]
5895_g	1.01943	1.6119	1.33001	5895_g	hypothetical protein SI65_05177 [Aspergillus cristatus]
5907_g	0.875508	1.45026	0.822416	5907_g	dienelactone hydrolase, putative [Talaromyces stipitatus ATCC 10500]
5909_g	131.791	83.8873	268.699	5909_g	Putative Hexose carrier protein [Penicillium brasilianum]
590_g	22.4104	17.0087	29.0583	590_g	hypothetical protein PDE_05865 [Penicillium oxalicum 114-2]
5913_g	3.18311	4.737	3.48843	5913_g	hypothetical protein OIDMADRAFT_40698 [Oidiodendron maius Zn]
5918_g	3.85641	4.44965	5.36855	5918_g	hypothetical protein PMG11_07592 [Penicillium brasilianum]
5925_g	14.7119	21.4213	7.42358	5925_g	hypothetical protein PMG11_09749 [Penicillium brasilianum]
5931_g	3.07307	3.47285	2.88238	5931_g	hypothetical protein V500_08457 [Pseudogymnoascus sp. VKM F-4518 (FW-2643)]
5932_g	0.726031	1.44865	0.966172	5932_g	Protein of unknown function DUF1446 [Penicillium italicum]
5940_g	11.4885	14.0985	17.7582	5940_g	hypothetical protein ACN38_g12022 [Penicillium nordicum]
5941_g	22.5996	24.4218	29.3104	5941_g	hypothetical protein ACN38_g12979, partial [Penicillium nordicum]
5945_g	1.17302	4.07712	2.1194	5945_g	hypothetical protein ACN42_g900 [Penicillium freii]
594_g	72.0512	61.9155	114.854	594_g	hypothetical protein PMG11_01433 [Penicillium brasilianum]
5981_g	11.8034	12.0384	11.5237	5981_g	hypothetical protein PMG11_09979 [Penicillium brasilianum]
5988_g	172.386	175.864	175.095	5988_g	predicted protein [Aspergillus terreus NIH2624]
6002_g	1.00828	2.71306	1.3667	6002_g	hypothetical protein AFLA70_57g003800 [Aspergillus flavus AF70]
6007_g	3.46175	8.1357	4.97547	6007_g	hypothetical protein Z520_03007 [Fonsecaea multimorphosa CBS 102226]
6008_g	1.75505	1.85003	1.06118	6008_g	hypothetical protein PV07_12520 [Cladophialophora immunda]
6009_g	28.6662	37.2217	38.3707	6009_g	hypothetical protein PV07_12512 [Cladophialophora immunda]
6010_g	11.5804	11.9069	13.8354	6010_g	hypothetical protein PV07_12513 [Cladophialophora immunda]
6011_g	5.91637	9.8711	7.55734	6011_g	hypothetical protein PV07_12513 [Cladophialophora immunda]
6012_g	4.58956	7.17491	7.33154	6012_g	hypothetical protein PV07_12516 [Cladophialophora immunda]
6013_g	2.14668	3.1249	3.73426	6013_g	putative salicylate hydroxylase protein [Phaeoacremonium minimum UCRPA7]
6014_g	8.47874	16.869	13.0457	6014_g	hypothetical protein Z520_05960 [Fonsecaea multimorphosa CBS 102226]
6015_g	1.20234	1.10064	1.62974	6015_g	hypothetical protein PV07_05573 [Cladophialophora immunda]
6025_g	1.11333	2.20909	1.22011	6025_g	Alkaline phosphatase-like, alpha/beta/alpha [Penicillium griseofulvum]
6030_g	1.35547	1.38681	1.70394	6030_g	hypothetical protein CGLO_13801 [Colletotrichum gloeosporioides Cg-14]
6041_g	13.6188	21.7177	18.8795	6041_g	hypothetical protein THITE_2150738 [Thielavia terrestris NRRL 8126]
6042_g	2.61812	2.45874	3.86044	6042_g	hypothetical protein THAR02_05985 [Trichoderma harzianum]
6053_g	0.71529	1.37494	1.10668	6053_g	beta-glucosidase D [Aspergillus niger]
6061_g	4.58915	3.6447	4.17962	6061_g	hypothetical protein TRIATDRAFT_178950, partial [Trichoderma atroviride IMI 206040]
6081_g	0.832005	1.90024	0.911809	6081_g	hypothetical protein VE03_00872 [Pseudogymnoascus sp. 23342-1-I1]
6082_g	1.77538	2.48972	1.63298	6082_g	hypothetical protein PEX2_077140 [Penicillium expansum]
6084_g	1.27378	1.16197	2.17448	6084_g	hypothetical protein H101_03106 [Trichophyton interdigitale H6]
6086_g	1.36857	2.82254	2.21715	6086_g	short-chain dehydrogenase, putative [Talaromyces marneffei ATCC 18224]
6087_g	2.13054	4.35557	2.90093	6087_g	hypothetical protein TSTA_094460 [Talaromyces stipitatus ATCC 10500]
6089_g	0.693337	1.82715	2.3745	6089_g	unnamed protein product [Penicillium camemberti]
608_g	10.9084	12.53	14.4207	608_g	Hormonally upregulated Neu-associated kinase [Penicillium roqueforti FM164]
6093_g	149.184	126.192	138.915	6093_g	hypothetical protein LIPSTDRAFT_70370 [Lipomyces starkeyi NRRL Y-11557]
6122_g	19.7884	25.0544	18.597	6122_g	uncharacterized protein LW94_2719 [Fusarium fujikuroi]
6123_g	2.0035	0.856186	1.42422	6123_g	hypothetical protein ACN42_g6716 [Penicillium freii]
6183_g	1.98076	1.52173	1.54528	6183_g	Hexokinase [Penicillium camemberti]
6187_g	20.6969	15.5222	22.7564	6187_g	hypothetical protein W97_07580 [Coniosporium apollinis CBS 100218]
6191_g	13.8891	10.3028	22.738	6191_g	hypothetical protein P875_00086721 [Aspergillus parasiticus SU-1]
6204_g	2.10618	3.36196	2.50604	6204_g	hypothetical protein ACN38_g7367 [Penicillium nordicum]
623_g	18.2663	19.7133	10.4858	-	-
6262_g	6.86082	7.49273	5.62223	6262_g	hypothetical protein ACN38_g12746 [Penicillium nordicum]
6278_g	4.66394	11.8051	10.1002	6278_g	Putative Benzaldehyde lyase [Penicillium brasilianum]
6288_g	1.85649	2.15767	2.50407	6288_g	Putative 2og-Fe oxygenase family protein [Penicillium brasilianum]
6289_g	5.99502	2.4014	3.28503	6289_g	hypothetical protein ASPCAL13662 [Aspergillus calidoustus]
6349_g	0.690004	1.37388	1.93248	-	-
6357_g	1.90274	4.34571	4.02154	6357_g	Oxoglutarate/iron-dependent dioxygenase [Penicillium roqueforti FM164]
6361_g	0.952045	1.37991	0.847733	6361_g	choline-sulfatase [Colletotrichum gloeosporioides Cg-14]
6362_g	1.57499	1.17599	1.94182	6362_g	hypothetical protein AK830_g4688 [Neonectria ditissima]
6403_g	4.5213	3.6711	5.55761	6403_g	Zinc finger C2H2-type/integrase DNA-binding domain [Penicillium roqueforti FM164]
6432_g	1.57613	2.08493	2.37082	6432_g	hypothetical protein AN5041.2 [Aspergillus nidulans FGSC A4]
6437_g	16.9298	29.1293	37.1073	6437_g	predicted protein [Sclerotinia sclerotiorum 1980 UF-70]
6438_g	12.0487	25.0279	24.8552	6438_g	hypothetical protein L228DRAFT_261210 [Xylona heveae TC161]
6455_g	3.2414	7.03317	9.30861	6455_g	Putative Alpha-D-galactosidase [Penicillium brasilianum]
6457_g	6.50388	6.33953	7.72418	6457_g	Putative Induction: S. cerevisiae HXT genes are induced by glucose [Penicillium brasilianum]
6459_g	99.543	69.3582	89.0031	6459_g	hypothetical protein VHEMI09098 [Torrubiella hemipterigena]
6460_g	7.14397	9.90868	8.04736	6460_g	hypothetical protein V496_05903 [Pseudogymnoascus sp. VKM F-4515 (FW-2607)]
6461_g	39.459	42.4545	48.7712	6461_g	Aminoglycoside phosphotransferase [Penicillium italicum]
6470_g	2.7552	4.48848	8.23492	-	-
6472_g	1.56168	0.626019	1.90432	6472_g	alpha-L-rhamnosidase A [Trichoderma harzianum]
6486_g	2.41146	2.78796	3.02639	6486_g	hypothetical protein K441DRAFT_555743 [Cenococcum geophilum 1.58]
6488_g	1.0253	1.49471	1.19537	6488_g	Pc22g16210 [Penicillium rubens Wisconsin 54-1255]
6499_g	3.65751	5.0892	4.5695	6499_g	Glycoside hydrolase, family 18, catalytic domain [Penicillium camemberti]
6502_g	6.67354	5.76479	5.28112	6502_g	Glycoside hydrolase, family 31 [Penicillium italicum]
6508_g	4.57833	6.94773	7.24747	6508_g	hypothetical protein ZTR_11052 [Talaromyces verruculosus]
6509_g	3.88371	7.00925	5.28804	6509_g	hypothetical protein TCE0_039f12732 [Talaromyces cellulolyticus]
6522_g	1.60538	1.46663	2.34582	6522_g	hypothetical protein BCIN_04g00950 [Botrytis cinerea B05.10]
6523_g	7.02318	10.2339	7.78738	6523_g	hypothetical protein FOVG_17781 [Fusarium oxysporum f. sp. pisi HDV247]
6525_g	1.00524	2.21562	0.350528	6525_g	hypothetical protein ANI_1_1854104 [Aspergillus niger CBS 513.88]
6526_g	0.708745	1.76588	1.37692	6526_g	hypothetical protein ASPNIDRAFT_186354 [Aspergillus niger ATCC 1015]
6539_g	0.639291	1.57241	0.934147	6539_g	carbohydrate esterase family 1 protein, partial [Pseudocercospora fijiensis CIRAD86]
6544_g	18.3905	23.1844	38.5387	6544_g	hypothetical protein SI65_00165 [Aspergillus cristatus]
6572_g	33.4863	26.4887	30.7633	6572_g	SNF2-related [Penicillium camemberti]
6573_g	45.2234	23.0131	28.8535	6573_g	Nucleoside phosphorylase [Penicillium camemberti]
6582_g	8.05644	3.76469	3.91397	6582_g	hypothetical protein PDE_06154 [Penicillium oxalicum 114-2]
6593_g	0.964152	1.64549	1.27467	6593_g	conserved hypothetical protein [Talaromyces marneffei ATCC 18224]
6595_g	1.54031	2.67428	1.9363	6595_g	conserved hypothetical protein [Talaromyces marneffei ATCC 18224]
6596_g	4.85795	5.17652	6.88637	6596_g	hypothetical protein THAR02_01702 [Trichoderma harzianum]
6605_g	3.10692	3.64268	2.91851	6605_g	L-lysine 2,3-aminomutase [Pochonia chlamydosporia 170]
6606_g	26.8668	63.5848	49.5796	6606_g	hypothetical protein VE02_04358 [Pseudogymnoascus sp. 03VT05]
6607_g	32.1559	55.2096	36.0616	6607_g	hypothetical protein VF21_05229 [Pseudogymnoascus sp. 05NY08]
6608_g	127.514	198.475	164.422	6608_g	hypothetical protein VF21_05228 [Pseudogymnoascus sp. 05NY08]
6609_g	8.10228	15.0628	9.44449	6609_g	hypothetical protein PV10_08136 [Exophiala mesophila]
6610_g	431.914	806.3	542.951	-	-
6611_g	52.7299	82.0575	72.0975	6611_g	hypothetical protein PV10_08135 [Exophiala mesophila]
6612_g	6.62196	10.8266	14.6624	6612_g	Pc20g00060 [Penicillium rubens Wisconsin 54-1255]
6613_g	1.18427	2.23843	2.28244	6613_g	Ankyrin repeat-containing domain protein [Metarhizium guizhouense ARSEF 977]
6614_g	1.25777	1.63363	1.84609	6614_g	hypothetical protein V498_02930 [Pseudogymnoascus sp. VKM F-4517 (FW-2822)]
6615_g	4.13214	6.88745	4.51213	6615_g	NRPS-like enzyme [Aspergillus niger CBS 513.88]
6642_g	1.82475	3.17797	2.60841	6642_g	hypothetical protein PITC_084290 [Penicillium italicum]
6646_g	2.11811	3.11619	2.01233	6646_g	NACHT and WD40 domain protein [Talaromyces stipitatus ATCC 10500]
6647_g	3.12149	3.50502	3.71837	6647_g	hypothetical protein V496_01905 [Pseudogymnoascus sp. VKM F-4515 (FW-2607)]
6649_g	133.035	76.6556	75.1444	6649_g	unnamed protein product [Penicillium roqueforti FM164]
6650_g	4.48091	4.23718	1.7693	6650_g	Ankyrin repeat domain-containing protein [Penicillium chrysogenum]
6652_g	3.81336	2.92344	4.08414	6652_g	predicted protein [Aspergillus terreus NIH2624]
6659_g	3.25444	3.43057	0.71332	-	-
6744_g	3.61794	3.54971	2.62298	6744_g	Major facilitator superfamily domain, general substrate transporter [Penicillium expansum]
6768_g	32.5337	24.5941	22.6253	6768_g	hypothetical protein PFICI_05339 [Pestalotiopsis fici W106-1]
6769_g	2.40765	2.57091	1.64483	6769_g	conserved hypothetical protein [Aspergillus terreus NIH2624]
6773_g	11.0006	33.0213	11.9076	6773_g	hypothetical protein FOXG_17213 [Fusarium oxysporum f. sp. lycopersici 4287]
6779_g	2.37505	3.04007	2.60286	6779_g	hypothetical protein AN8304.2 [Aspergillus nidulans FGSC A4]
677_g	10.6748	9.83735	12.0038	677_g	hypothetical protein P875_00116992 [Aspergillus parasiticus SU-1]
6780_g	3.58681	4.39405	5.57755	6780_g	hypothetical protein AN8304.2 [Aspergillus nidulans FGSC A4]
6784_g	7.42138	9.82726	13.3761	6784_g	unnamed protein product [Penicillium camemberti]
6785_g	5.60765	5.84956	8.96222	6785_g	RNA recognition motif domain protein, partial [Metarhizium brunneum ARSEF 3297]
6789_g	0.800196	1.26525	1.19014	6789_g	hypothetical protein AN8304.2 [Aspergillus nidulans FGSC A4]
678_g	21.0298	29.7848	28.6175	678_g	hypothetical protein AK830_g2474 [Neonectria ditissima]
6802_g	18.9618	16.6183	15.2868	6802_g	hypothetical protein PEX2_046910 [Penicillium expansum]
6804_g	22.489	37.1755	20.6131	-	-
6820_g	19.4361	21.6172	27.4724	6820_g	Putative MFS multidrug transporter [Penicillium brasilianum]
6821_g	42.3974	42.511	55.2545	6821_g	hypothetical protein PMG11_01664 [Penicillium brasilianum]
6823_g	1.75025	1.63998	4.68877	-	-
6824_g	1.00316	1.93258	1.09938	6824_g	hypothetical protein PMG11_01667 [Penicillium brasilianum]
6825_g	1.32399	0.961445	1.64445	6825_g	hypothetical protein PMG11_01668 [Penicillium brasilianum]
6851_g	0.576736	1.39828	1.07449	6851_g	general substrate transporter [Rhodotorula sp. JG-1b]
6863_g	43.3377	30.2576	48.5225	-	-
6864_g	1.63939	0.432027	1.26581	6864_g	hypothetical protein AKAW_11041 [Aspergillus kawachii IFO 4308]
6865_g	4.82545	3.23097	4.38043	6865_g	hypothetical protein ALT_3813 [Aspergillus lentulus]
6880_g	1.93986	1.50356	1.87581	6880_g	hypothetical protein NECHADRAFT_36043 [[Nectria] haematococca mpVI 77-13-4]
6893_g	1.85427	0.837697	0.63867	6893_g	Major facilitator superfamily [Penicillium roqueforti FM164]
6904_g	22.3379	42.515	26.9285	6904_g	hypothetical protein ACN42_g8347 [Penicillium freii]
6909_g	1.48572	2.01857	2.27952	6909_g	Oxoglutarate/iron-dependent dioxygenase [Penicillium roqueforti FM164]
6910_g	6.29353	7.83126	10.2161	6910_g	phosphotransferase enzyme family protein [Aspergillus kawachii IFO 4308]
6911_g	1.69646	2.68241	4.83388	6911_g	hypothetical protein AOCH_006573, partial [Aspergillus ochraceoroseus]
6914_g	4.18022	4.18885	3.67625	6914_g	predicted protein [Uncinocarpus reesii 1704]
6920_g	1.94861	5.1142	2.26626	6920_g	7-dehydrocholesterol reductase [Nannizzia gypsea CBS 118893]
6921_g	0.726504	3.025	0.875807	6921_g	hypothetical protein COCC4DRAFT_65592 [Bipolaris maydis ATCC 48331]
6922_g	1.26653	6.67536	1.70347	6922_g	methyltransferase [Beauveria brongniartii RCEF 3172]
6923_g	2.87928	5.54489	3.21613	6923_g	putative oxidoreductase-like protein [Acremonium chrysogenum ATCC 11550]
6924_g	5.24642	7.87373	5.61971	6924_g	hypothetical protein HIM_08263 [Hirsutella minnesotensis 3608]
6934_g	4.09642	3.23858	2.24467	-	-
6936_g	11.4617	11.5567	13.1073	-	-
6954_g	107.9	49.8992	104.437	6954_g	hypothetical protein PMG11_00215 [Penicillium brasilianum]
6955_g	245.344	175.444	196.641	6955_g	hypothetical protein PMG11_00216 [Penicillium brasilianum]
6966_g	0.842073	1.27599	1.90336	6966_g	unnamed protein product [Penicillium camemberti]
6977_g	59.0312	34.8296	70.4086	6977_g	Putative 3-isopropylmalate dehydratase [Penicillium brasilianum]
6995_g	1.94639	3.70751	1.90855	6995_g	hypothetical protein ACN42_g8239 [Penicillium freii]
6997_g	0.82265	1.80105	0.554804	6997_g	Pyruvate carboxylase [Penicillium roqueforti FM164]
7000_g	1.52374	1.93853	1.84265	7000_g	Crotonase, core [Penicillium roqueforti FM164]
7006_g	1.18506	1.65654	0.649363	7006_g	Putative H /nucleoside cotransporter [Penicillium brasilianum]
701_g	1.37306	2.61542	1.74235	701_g	hypothetical protein PMG11_11289 [Penicillium brasilianum]
7021_g	14.2568	26.0244	15.6412	7021_g	hypothetical protein TRIATDRAFT_149048 [Trichoderma atroviride IMI 206040]
7022_g	95.7412	110.702	81.1354	7022_g	Peptidase S8/S53, subtilisin/kexin/sedolisin [Metarhizium guizhouense ARSEF 977]
7025_g	4.929	5.50138	1.27101	-	-
7031_g	7.80373	11.3019	11.8988	7031_g	DNA polymerase alpha subunit B like protein [Zymoseptoria brevis]
7032_g	5.79547	5.95346	7.24135	7032_g	hypothetical protein AKAW_04115 [Aspergillus kawachii IFO 4308]
7034_g	1.00813	1.2076	1.15505	7034_g	hypothetical protein OIDMADRAFT_178597 [Oidiodendron maius Zn]
7040_g	9.99688	10.7357	8.01855	7040_g	hypothetical protein PITC_055130 [Penicillium italicum]
7041_g	17.6764	17.3107	17.3722	7041_g	Ankyrin repeat-containing domain [Penicillium camemberti]
7042_g	5.08749	4.76695	4.95598	7042_g	Allophanate hydrolase subunit 2 [Aspergillus parasiticus SU-1]
7043_g	1.67716	1.94182	1.86816	7043_g	Carbamoyl-phosphate synthase L chain ATP binding domain protein [Aspergillus parasiticus SU-1]
7046_g	0.768519	1.62022	1.89502	7046_g	unnamed protein product [Penicillium roqueforti FM164]
704_g	8.4689	7.31273	7.30649	-	-
7051_g	5.31559	7.60443	7.25209	7051_g	ankyrin repeat protein [Trichophyton equinum CBS 127.97]
7053_g	2.45945	8.44671	2.56494	7053_g	hypothetical protein PMG11_05836 [Penicillium brasilianum]
7060_g	7.19376	11.8789	11.8839	7060_g	hypothetical protein ANOM_004929 [Aspergillus nomius NRRL 13137]
7061_g	3.93979	6.03175	10.0746	7061_g	Pc12g03710 [Penicillium rubens Wisconsin 54-1255]
7062_g	3.9458	4.89208	4.20478	7062_g	hypothetical protein UCRPC4_g05115 [Phaeomoniella chlamydospora]
7063_g	18.3691	29.6831	34.0678	7063_g	uncharacterized protein PODANS_1_17942 [Podospora anserina S mat+]
7064_g	0.943595	1.43231	0.682508	7064_g	Putative protein of unknown function [Podospora anserina S mat+]
7065_g	1.05772	0.869563	1.36439	7065_g	hypothetical protein V499_03544 [Pseudogymnoascus sp. VKM F-103]
7067_g	29.584	77.5955	33.7876	7067_g	hypothetical protein PMG11_09945 [Penicillium brasilianum]
7139_g	5.30388	7.66437	5.50466	7139_g	Ankyrin repeat-containing domain [Penicillium camemberti]
7142_g	6.75493	7.93169	7.87138	7142_g	Alcohol dehydrogenase superfamily, zinc-containing [Penicillium camemberti]
7143_g	1.28199	1.71394	0.479743	7143_g	Zinc finger, C2H2-like [Penicillium camemberti]
7151_g	2.63653	5.55843	5.03319	7151_g	hypothetical protein PMG11_08179 [Penicillium brasilianum]
7153_g	1.72397	2.72591	5.43183	-	-
7159_g	6.02511	9.03074	6.7669	7159_g	putative LipA NB-ARC domain protein [Penicillium janthinellum]
7170_g	11.9529	11.6306	14.233	7170_g	hypothetical protein ACN38_g3349 [Penicillium nordicum]
7171_g	3.85026	4.66583	5.01697	7171_g	hypothetical protein ACN38_g3348 [Penicillium nordicum]
7173_g	2.68131	2.52891	3.01583	7173_g	Acyl-CoA N-acyltransferases (Nat) [Glarea lozoyensis ATCC 20868]
7175_g	3.72361	7.93558	6.38729	7175_g	unnamed protein product [Penicillium camemberti]
7176_g	0.631555	1.4979	1.08146	7176_g	kinase domain-containing protein [Paracoccidioides lutzii Pb01]
7177_g	2.21755	3.43758	2.64468	7177_g	hypothetical protein ALT_1188 [Aspergillus lentulus]
7179_g	5.61375	6.01511	6.15221	7179_g	Pisatin demethylase [Penicillium chrysogenum]
7180_g	1.97436	1.92112	1.33153	7180_g	hypothetical protein ANI_1_2118094 [Aspergillus niger]
7181_g	1.15139	1.50499	1.18612	7181_g	hypothetical protein ANI_1_2118094 [Aspergillus niger]
7182_g	1.34221	1.76856	1.15575	7182_g	hypothetical protein ASPNIDRAFT_52528 [Aspergillus niger ATCC 1015]
7190_g	1.78842	2.04231	1.38831	7190_g	hypothetical protein ANI_1_612114 [Aspergillus niger CBS 513.88]
7196_g	1.83062	4.20245	1.69413	7196_g	hypothetical protein ASPCAL13995 [Aspergillus calidoustus]
7197_g	14.8931	13.1477	17.2579	7197_g	6-hydroxy-D-nicotine oxidase [Aspergillus udagawae]
7198_g	8.97749	8.60035	9.17143	7198_g	nonribosomal peptide synthetase 13 [Aspergillus udagawae]
7199_g	8.80049	11.3693	11.6751	7199_g	P450 monooxygenase [Aspergillus versicolor]
720_g	15.7925	20.2238	18.6257	720_g	zinc finger protein [Aspergillus flavus AF70]
7221_g	4.25728	2.66218	0.395392	7221_g	hypothetical protein PMG11_01696 [Penicillium brasilianum]
7240_g	14.1956	17.1633	20.5796	7240_g	hypothetical protein AOCH_000779 [Aspergillus ochraceoroseus]
7278_g	119.083	87.8693	95.5524	-	-
7279_g	186.658	154.434	170.072	-	-
7285_g	0.821733	1.29931	1.18197	7285_g	Glycoside hydrolase, family 35 [Penicillium griseofulvum]
7287_g	29.7855	34.4038	35.0342	7287_g	GTP binding [Ascochyta rabiei]
7307_g	6.0872	8.76639	4.22815	-	-
7308_g	3.16263	5.25893	3.80769	7308_g	hypothetical protein ACN38_g5928 [Penicillium nordicum]
7316_g	1.30906	1.25446	2.41278	7316_g	hypothetical protein TCE0_034f12227 [Talaromyces cellulolyticus]
7336_g	11.0816	14.5305	10.0711	-	-
7338_g	0.940257	1.70477	0.37096	7338_g	hypothetical protein ACN38_g12758 [Penicillium nordicum]
735_g	1.61623	1.47653	0.944667	735_g	Cytochrome P450 [Penicillium roqueforti FM164]
7362_g	1.07205	1.2007	1.24831	7362_g	hypothetical protein PDE_09275 [Penicillium oxalicum 114-2]
7371_g	0.898409	1.21761	2.28564	7371_g	Putative Polyamine transporter 2 [Penicillium brasilianum]
7376_g	29.2841	16.657	19.5417	7376_g	hypothetical protein ACN42_g8428 [Penicillium freii]
7378_g	15.7144	10.441	11.7782	7378_g	hypothetical protein PMG11_08568 [Penicillium brasilianum]
7412_g	2.92515	2.18826	3.20572	7412_g	hypothetical protein PMG11_05135 [Penicillium brasilianum]
7416_g	2.82693	2.36865	2.97892	7416_g	hypothetical protein PDE_06154 [Penicillium oxalicum 114-2]
7418_g	2.45335	2.30904	2.84871	7418_g	tannase and feruloyl esterase [Aspergillus ruber CBS 135680]
7420_g	1.99335	2.4014	2.18454	-	-
7425_g	2.27811	5.57863	2.88071	7425_g	hypothetical protein AFLA70_59g003501 [Aspergillus flavus AF70]
744_g	1.17272	0.993568	0.97291	744_g	RNA-dependent RNA polymerase [Penicillium chrysogenum]
7468_g	1.05853	1.11582	1.02447	7468_g	glycoside hydrolase family 18 protein [Xylona heveae TC161]
7471_g	1.76641	1.44823	1.34433	7471_g	dipeptidyl peptidase III, partial [Metarhizium majus ARSEF 297]
7482_g	8.06331	5.9403	4.56619	7482_g	General substrate transporter [Penicillium expansum]
7486_g	1.30071	1.39853	0.684229	7486_g	Pc15g00400 [Penicillium rubens Wisconsin 54-1255]
7487_g	1.82249	0.880512	0.499324	-	-
7501_g	1.92684	2.10691	2.60018	7501_g	hypothetical protein ACLA_087570 [Aspergillus clavatus NRRL 1]
7502_g	8.6141	11.1815	14.7457	7502_g	Amidase signature domain protein [Cordyceps confragosa RCEF 1005]
7504_g	2.73373	1.7839	4.06592	7504_g	amidase signature enzyme [Alternaria alternata]
7509_g	4.42319	4.47852	4.52854	7509_g	Crotonase, core [Penicillium camemberti]
7526_g	2.39201	2.04119	1.37314	7526_g	unnamed protein product [Penicillium camemberti]
7536_g	11.8954	13.357	18.7044	-	-
7545_g	4.05831	2.41578	5.02314	7545_g	hypothetical protein FE78DRAFT_143481 [Acidomyces richmondensis]
7546_g	7.51338	7.54285	10.1945	7546_g	hypothetical protein Z518_03718 [Rhinocladiella mackenziei CBS 650.93]
7560_g	4.32257	4.24863	5.44135	7560_g	Pc12g11960 [Penicillium rubens Wisconsin 54-1255]
7565_g	1.88221	2.36401	1.70287	7565_g	hypothetical protein FOVG_03677 [Fusarium oxysporum f. sp. pisi HDV247]
7572_g	53.0234	65.1265	66.4025	7572_g	hypothetical protein AOCH_006848 [Aspergillus ochraceoroseus]
7573_g	1.24307	1.12315	1.16768	7573_g	hypothetical protein [Penicillium rubens Wisconsin 54-1255]
7608_g	2.10187	4.81656	4.45672	-	-
7629_g	1.81849	1.47454	2.29952	-	-
7634_g	3.53571	3.11856	1.42341	7634_g	hypothetical protein PITC_059660 [Penicillium italicum]
7656_g	21.4088	25.4132	33.5766	7656_g	Serine-threonine/tyrosine-protein kinase catalytic domain [Penicillium roqueforti FM164]
7667_g	5.40132	3.52463	2.53689	-	-
7691_g	1.38667	1.82715	1.99458	-	-
7705_g	1.51874	2.26799	2.49662	-	-
7706_g	7.74426	9.17775	13.3583	7706_g	hypothetical protein OIDMADRAFT_26939 [Oidiodendron maius Zn]
7725_g	3.81632	3.95102	4.77985	-	-
773_g	28.6064	28.3285	34.758	773_g	Pc15g00190 [Penicillium rubens Wisconsin 54-1255]
7742_g	0.534528	2.81728	0.634616	7742_g	hypothetical protein PFICI_04774 [Pestalotiopsis fici W106-1]
7750_g	11.6384	16.5575	16.8534	7750_g	General alpha-glucoside permease [Talaromyces islandicus]
775_g	9.69366	6.47637	6.01497	775_g	HET-s/LopB domain protein [Ophiocordyceps sinensis CO18]
7760_g	5.1577	8.2662	7.44042	7760_g	tryptophan dimethylallyltransferase [Aspergillus udagawae]
7761_g	1.38001	5.41469	1.34433	7761_g	hypothetical protein ASPCAL13992 [Aspergillus calidoustus]
7762_g	1.28481	5.73604	2.48479	7762_g	tryptophan dimethylallyltransferase [Aspergillus udagawae]
7763_g	2.13626	3.80599	1.84656	7763_g	cytochrome P450 1A1 [Aspergillus udagawae]
7764_g	3.42989	9.10921	4.34468	7764_g	feruloyl CoA ortho-hydroxylase 2 [Aspergillus udagawae]
7765_g	26.5214	23.7244	23.6736	7765_g	hypothetical protein ASPCAL13991 [Aspergillus calidoustus]
7767_g	1.48258	2.05834	2.13996	7767_g	hypothetical protein PMG11_02365 [Penicillium brasilianum]
776_g	5.62754	4.47828	5.41159	776_g	Protein kinase-like domain protein [Ophiocordyceps sinensis CO18]
7789_g	4.55622	4.71999	7.05941	7789_g	hypothetical protein PMG11_01915 [Penicillium brasilianum]
7790_g	1.13009	1.45597	0.963263	7790_g	unnamed protein product [Penicillium roqueforti FM164]
7792_g	1.3275	0.6731	1.38116	7792_g	hypothetical protein ANOM_009839 [Aspergillus nomius NRRL 13137]
7794_g	1.78657	1.46475	1.59535	7794_g	hypothetical protein PDIG_76440 [Penicillium digitatum PHI26]
7796_g	1.45359	1.44213	1.87414	7796_g	hypothetical protein ASPCAL06960 [Aspergillus calidoustus]
7797_g	1.7124	1.24099	1.75936	7797_g	hypothetical protein PMG11_01900 [Penicillium brasilianum]
7798_g	48.9153	23.7711	17.5044	7798_g	hypothetical protein NFIA_092450 [Aspergillus fischeri NRRL 181]
7799_g	18.6805	26.7756	33.8292	7799_g	hypothetical protein ANI_1_1016094 [Aspergillus niger CBS 513.88]
779_g	0.51075	2.75178	0.684127	779_g	hypothetical protein ANOM_005882 [Aspergillus nomius NRRL 13137]
7810_g	1.33564	1.66391	0.998014	7810_g	NAD(P)H-dependent D-xylose reductase xyl1 [Coccidioides immitis RS]
7827_g	19.9335	24.3742	29.7098	7827_g	hypothetical protein AKAW_03334 [Aspergillus kawachii IFO 4308]
7834_g	5.81653	4.25378	2.50098	7834_g	hypothetical protein TCE0_043r15572 [Talaromyces cellulolyticus]
785_g	2.35925	4.65147	2.34614	785_g	Aflatoxin biosynthesis regulatory protein [Penicillium griseofulvum]
787_g	1.29603	0.712782	1.04982	-	-
7882_g	8.429	8.06183	9.13049	7882_g	hypothetical protein AOCH_003789 [Aspergillus ochraceoroseus]
7888_g	1.14535	2.9719	3.3794	7888_g	3-hydroxyanthranilate 3,4-dioxygenase [Pochonia chlamydosporia 170]
788_g	2.83133	6.12315	3.12292	788_g	hypothetical protein FOCG_13863 [Aspergillus niger]
7905_g	3.06536	2.86819	4.03881	7905_g	hypothetical protein PMG11_01614 [Penicillium brasilianum]
7912_g	155.967	276.61	209.006	7912_g	Putative Peptidyl-prolyl cis-trans isomerase [Penicillium brasilianum]
7914_g	4.15234	6.70529	4.79268	7914_g	hypothetical protein HIM_10289 [Hirsutella minnesotensis 3608]
7915_g	8.2403	12.2646	10.1408	7915_g	NACHT nucleoside triphosphatase [Penicillium camemberti]
7924_g	0.887575	1.37223	1.49149	7924_g	Sugar/inositol transporter [Penicillium camemberti]
7961_g	1.7124	1.72987	1.87665	7961_g	hypothetical protein PMG11_03216 [Penicillium brasilianum]
7965_g	5.03397	4.93532	3.24065	7965_g	Auxin efflux carrier [Penicillium griseofulvum]
7966_g	1.67673	2.93325	2.15033	7966_g	hypothetical protein EN45_077170 [Penicillium chrysogenum]
7968_g	13.3712	11.6686	10.1495	7968_g	Putative MFS drug efflux pump [Penicillium brasilianum]
7978_g	3.88721	3.58135	4.86386	7978_g	Putative Amino acid transporters [Penicillium brasilianum]
7983_g	11.9347	10.0109	9.62868	7983_g	hypothetical protein ASPCAL14243 [Aspergillus calidoustus]
798_g	4.33122	5.70702	4.20727	-	-
7_g	13.2286	16.6188	15.8876	-	-
8001_g	3.75218	7.91049	5.1401	-	-
8009_g	33.1498	51.6185	36.5542	8009_g	unnamed protein product [Aspergillus niger]
8012_g	4.30414	5.29326	4.09348	8012_g	hypothetical protein ANI_1_1536094 [Aspergillus niger CBS 513.88]
8047_g	1.70399	1.35563	1.65602	8047_g	hypothetical protein ACN38_g4722 [Penicillium nordicum]
8048_g	1.77186	1.86775	1.38701	-	-
8075_g	5.44406	5.58633	4.48788	8075_g	chitin binding protein [Aspergillus niger]
8079_g	25.5148	31.8995	27.3931	-	-
807_g	0.871408	1.65342	2.76947	807_g	hypothetical protein ANOM_011916 [Aspergillus nomius NRRL 13137]
8099_g	1.90332	1.3014	0.95838	8099_g	Calcineurin-like phosphoesterase superfamily domain [Penicillium roqueforti FM164]
8115_g	2.04446	6.35755	5.37733	8115_g	hypothetical protein TCE0_041r13389 [Talaromyces cellulolyticus]
814_g	1.03299	1.63334	0.63679	-	-
8163_g	2.36452	1.27522	0.482106	8163_g	hypothetical protein PMG11_06858 [Penicillium brasilianum]
8170_g	0.815619	1.24517	1.2329	8170_g	hypothetical protein PV05_09275 [Exophiala xenobiotica]
8173_g	0.81668	1.08743	1.22476	8173_g	hypothetical protein PEX2_075060 [Penicillium expansum]
8178_g	6.05279	7.60735	6.95227	8178_g	hypothetical protein ALT_2279 [Aspergillus lentulus]
81_g	3.76923	3.66759	4.48383	81_g	Sucrose/H+ symporter, plant [Penicillium camemberti]
8208_g	3.84431	5.85341	5.87746	8208_g	hypothetical protein FVEG_17376 [Fusarium verticillioides 7600]
8209_g	5.83053	7.5644	6.83762	8209_g	Major facilitator superfamily domain, general substrate transporter [Penicillium expansum]
8219_g	7.18727	10.5949	11.9996	-	-
8220_g	25.7654	27.6237	31.2793	8220_g	hypothetical protein OIDMADRAFT_52265 [Oidiodendron maius Zn]
8235_g	183.931	224.64	180.125	8235_g	predicted protein [Histoplasma capsulatum NAm1]
8236_g	22.2945	29.2131	24.5178	8236_g	hypothetical protein GQ26_0430410 [Talaromyces marneffei PM1]
8237_g	6.09729	6.15759	9.06527	8237_g	hypothetical protein GQ26_0600020 [Talaromyces marneffei PM1]
8238_g	21.5318	21.7675	22.389	8238_g	Protein kinase-like domain [Penicillium camemberti]
8239_g	19.837	17.0809	30.6188	8239_g	hypothetical protein PMG11_08875 [Penicillium brasilianum]
8240_g	1.30711	1.46971	0.859492	8240_g	C2H2 transcription factor [Byssochlamys spectabilis No. 5]
8241_g	15.0875	15.7175	14.8175	8241_g	hypothetical protein PDIP_86210 [Penicillium digitatum Pd1]
8250_g	6.30964	3.77227	4.74751	8250_g	hypothetical protein SNOG_12447 [Byssochlamys spectabilis No. 5]
8253_g	1.10201	1.50331	0.71042	-	-
8254_g	16.7752	18.3816	19.0651	8254_g	hypothetical protein PMG11_05673 [Penicillium brasilianum]
8258_g	8.33581	7.16326	10.7572	8258_g	hypothetical protein PDIG_90050 [Penicillium digitatum PHI26]
8269_g	1.97789	2.34555	1.89666	-	-
8271_g	12.6398	19.521	21.5031	8271_g	Serine/threonine-protein kinase STK [Penicillium camemberti]
8299_g	8.08894	9.98842	10.8911	8299_g	hypothetical protein V494_05330 [Pseudogymnoascus sp. VKM F-4513 (FW-928)]
8303_g	1.97506	1.50363	3.48725	8303_g	CBL-interacting protein kinase [Penicillium chrysogenum]
8314_g	12.2067	7.27846	8.33279	8314_g	putative zinc-binding oxidoreductase protein [Phaeoacremonium minimum UCRPA7]
8316_g	13.4637	15.1812	14.2109	8316_g	hypothetical protein [Penicillium rubens Wisconsin 54-1255]
8324_g	1.8084	2.07956	3.60337	-	-
8326_g	27.8046	20.8506	21.9574	8326_g	Ribosomal protein S5 domain 2-type fold, subgroup [Penicillium expansum]
8351_g	58.3907	32.2961	41.4218	8351_g	hypothetical protein PMG11_04632 [Penicillium brasilianum]
8352_g	132.673	76.616	109.613	8352_g	hypothetical protein PEX1_020510 [Penicillium expansum]
8353_g	12.7949	10.9956	11.925	8353_g	Ankyrin repeat-containing domain [Penicillium camemberti]
8354_g	3.0747	3.70804	2.85561	8354_g	hypothetical protein PMG11_04630 [Penicillium brasilianum]
8388_g	24.2389	23.5526	25.3505	8388_g	Tetratricopeptide-like helical [Penicillium expansum]
8396_g	0.817783	1.46547	0.941034	8396_g	unnamed protein product [Penicillium camemberti]
839_g	1.11501	2.10677	1.42946	839_g	hypothetical protein PISL3812_08381 [Talaromyces islandicus]
8406_g	1.07443	1.60945	1.30143	8406_g	hypothetical protein ASPNIDRAFT_176264 [Aspergillus niger ATCC 1015]
8414_g	2.11261	2.65796	4.40643	8414_g	Putative N,O-diacetylmuramidase [Penicillium brasilianum]
8429_g	55.2218	67.1657	78.0711	8429_g	conserved hypothetical protein [Talaromyces marneffei ATCC 18224]
8437_g	1.48714	1.27822	2.2817	8437_g	hypothetical protein PFICI_04704 [Pestalotiopsis fici W106-1]
8442_g	12.3046	17.1211	17.3685	8442_g	hypothetical protein PDE_05211 [Penicillium oxalicum 114-2]
8446_g	1.60384	1.88385	1.35592	8446_g	hypothetical protein PEX2_019090 [Penicillium expansum]
8447_g	1.56262	4.73039	3.11764	8447_g	O-methyltransferase, family 2 [Penicillium expansum]
844_g	2.32102	5.95826	4.15961	844_g	related to HETEROKARYON incompatibility protein [Aspergillus niger]
8470_g	1.01249	2.13458	0.970908	-	-
8475_g	4.03652	4.62269	4.36908	8475_g	Protein of unknown function DUF3669, zinc finger protein [Penicillium camemberti]
8478_g	2.29608	2.28772	3.13678	8478_g	putative LipA NB-ARC domain protein [Penicillium janthinellum]
8479_g	1499.55	832.279	1392.44	8479_g	hypothetical protein SNOG_14872 [Parastagonospora nodorum SN15]
8480_g	949.498	529.167	767.582	8480_g	hypothetical protein FOXB_09467 [Fusarium oxysporum Fo5176]
8481_g	37.2709	44.3049	46.8068	8481_g	hypothetical protein PEX2_059140 [Penicillium expansum]
8482_g	1.59162	0.87114	1.10695	8482_g	hypothetical protein PMG11_05754 [Penicillium brasilianum]
8485_g	0.948506	1.74972	0.909549	8485_g	hypothetical protein LLEC1_01468 [Cordyceps confragosa]
8486_g	3.42191	5.4982	4.95163	8486_g	hypothetical protein ASPCAL04724 [Aspergillus calidoustus]
8488_g	2.58723	3.22311	3.35092	8488_g	non-heme dioxygenase in morphine synthesis N-terminal [Aspergillus parasiticus SU-1]
8489_g	3.97165	6.21645	4.88018	8489_g	Histidine phosphatase superfamily branch 1 [Aspergillus parasiticus SU-1]
8490_g	2.79174	7.40165	5.79454	8490_g	hypothetical protein PV05_10723 [Exophiala xenobiotica]
8492_g	11.5556	17.4797	13.0439	8492_g	hypothetical protein Z519_06660 [Cladophialophora bantiana CBS 173.52]
849_g	4.35098	5.04077	1.7094	849_g	Glycoside hydrolase, superfamily [Sporothrix insectorum RCEF 264]
8506_g	12.676	8.52861	9.62142	8506_g	hypothetical protein PMG11_00885 [Penicillium brasilianum]
8507_g	5.63128	4.23617	7.23739	8507_g	hypothetical protein EMCG_07367 [Emmonsia crescens UAMH 3008]
8508_g	9.6345	5.69081	9.46635	8508_g	hypothetical protein TRIVIDRAFT_81140 [Trichoderma virens Gv29-8]
8510_g	1.69031	1.38323	1.38933	8510_g	hypothetical protein ASPCAL10835 [Aspergillus calidoustus]
8516_g	17.4223	12.6223	23.3847	8516_g	hypothetical protein AOCH_007583 [Aspergillus ochraceoroseus]
8528_g	82.7075	64.0012	61.0597	8528_g	hypothetical protein T310_2852 [Rasamsonia emersonii CBS 393.64]
8540_g	0.746444	1.1445	1.71045	8540_g	hypothetical protein ACN38_g8572 [Penicillium nordicum]
8541_g	1.9788	2.02454	1.21186	8541_g	hypothetical protein PDE_02653 [Penicillium oxalicum 114-2]
8542_g	15.2959	34.6487	16.2875	8542_g	ubiquitin-conjugating enzyme E2 D/E [Rhodotorula toruloides NP11]
8570_g	15.6347	15.0992	16.8265	8570_g	hypothetical protein PISL3812_06795 [Talaromyces islandicus]
8582_g	5.17752	1.09154	3.85841	8582_g	hypothetical protein PDE_05176 [Penicillium oxalicum 114-2]
8611_g	12.4284	14.4978	14.9225	8611_g	HET domain protein [Aspergillus kawachii IFO 4308]
8612_g	5.45276	6.18166	7.61066	8612_g	Heterokaryon incompatibility protein HET [Aspergillus parasiticus SU-1]
8626_g	6.83433	10.5292	7.87395	-	-
8627_g	7.32907	8.57469	7.50247	-	-
8630_g	8.02618	16.0305	8.62243	8630_g	hydroxybutyrate dehydrogenase [Aspergillus niger]
8631_g	43.0515	37.1532	31.4889	8631_g	Carbon-nitrogen hydrolase [Penicillium expansum]
8632_g	84.7969	80.3508	71.6967	8632_g	CMGC/SRPK protein kinase [Coniosporium apollinis CBS 100218]
8633_g	5.20827	8.28511	5.47952	8633_g	hypothetical protein T310_0031 [Rasamsonia emersonii CBS 393.64]
8636_g	12.2514	16.66	15.6384	8636_g	Protein kinase-like domain [Penicillium camemberti]
8642_g	1.82863	2.66462	3.38917	8642_g	Peptidase S15/CocE/NonD, C-terminal [Penicillium expansum]
8648_g	10.8174	16.5421	21.428	8648_g	phytanoyl-CoA dioxygenase [Purpureocillium lilacinum]
8673_g	2.89941	2.59788	4.6074	8673_g	hypothetical protein PMG11_06694 [Penicillium brasilianum]
8677_g	2.37046	3.40739	3.2591	8677_g	Pc13g15690 [Penicillium rubens Wisconsin 54-1255]
8678_g	2.33703	2.60841	3.46514	8678_g	Carboxylesterase family protein [Aspergillus parasiticus SU-1]
8683_g	11.6434	15.2494	14.6333	8683_g	WD40 repeat-like protein [Cenococcum geophilum 1.58]
8688_g	5.16425	3.58928	5.69069	8688_g	conserved hypothetical protein [Aspergillus terreus NIH2624]
8696_g	32.4493	39.0726	41.559	8696_g	hypothetical protein BDDG_09812 [Blastomyces dermatitidis ATCC 18188]
86_g	100.804	146.281	180.081	86_g	hypothetical protein COCCADRAFT_27575 [Bipolaris zeicola 26-R-13]
8705_g	9.44993	15.5201	18.0311	8705_g	hypothetical protein HMPREF1120_08290 [Exophiala dermatitidis NIH/UT8656]
8714_g	8.31632	7.86264	8.12744	8714_g	glycoside hydrolase family 10 protein [Acidomyces richmondensis]
8759_g	1.59178	2.3491	2.02992	8759_g	Sugar and other transporter [Aspergillus parasiticus SU-1]
8761_g	3.48585	5.65958	4.2154	8761_g	Pc16g09910 [Penicillium rubens Wisconsin 54-1255]
8797_g	21.9955	24.0554	19.5856	8797_g	hypothetical protein Y699_09530 [Aspergillus fumigatus Z5]
8798_g	14.9704	15.4376	14.8014	8798_g	predicted protein [Aspergillus terreus NIH2624]
8799_g	16.932	33.2349	24.035	8799_g	hypothetical protein PV06_11038 [Exophiala oligosperma]
8813_g	1.90706	1.0113	0.243617	8813_g	Cyclic AMP-dependent chloride channel [Penicillium camemberti]
8831_g	2.56469	1.68633	2.00366	8831_g	hypothetical protein PMG11_07848 [Penicillium brasilianum]
885_g	2.25296	2.33778	2.27617	885_g	rhamnogalacturonase E [Aspergillus kawachii IFO 4308]
8860_g	5.62827	11.3164	9.70908	8860_g	dehydroquinase class II [Exophiala aquamarina CBS 119918]
8861_g	2.0139	4.02915	3.15295	8861_g	hypothetical protein FE78DRAFT_93239 [Acidomyces richmondensis]
8869_g	3.03958	3.622	3.28285	8869_g	hypothetical protein PMG11_00723 [Penicillium brasilianum]
886_g	2.73373	4.16242	2.33018	886_g	hypothetical protein ANI_1_1926144 [Aspergillus niger CBS 513.88]
8872_g	2.90191	2.59577	3.53138	8872_g	hypothetical protein PMG11_06958 [Penicillium brasilianum]
8875_g	2.0886	2.61816	3.09316	8875_g	putative transporter [Aspergillus oryzae 3.042]
8890_g	0.86757	1.95969	1.13189	8890_g	hypothetical protein T310_0632 [Rasamsonia emersonii CBS 393.64]
8897_g	2.62759	4.29796	1.58876	-	-
8898_g	49.8009	52.0828	64.6051	-	-
8901_g	11.1344	7.85783	14.0638	8901_g	hypothetical protein PMG11_02195 [Penicillium brasilianum]
8913_g	1.06312	1.44751	0.825271	8913_g	NAD-binding Rossmann fold oxidoreductase family protein [Rasamsonia emersonii CBS 393.64]
8918_g	2.69144	3.61729	4.79309	8918_g	hypothetical protein EN45_101280 [Penicillium chrysogenum]
8935_g	0.928938	1.24033	1.79854	8935_g	Putative MFS transporter [Penicillium brasilianum]
8954_g	5.62374	8.97334	11.862	8954_g	ERK3/4 MAP kinase [Penicillium roqueforti FM164]
8956_g	0.351767	1.60682	1.15652	-	-
8958_g	0.652367	1.22253	1.90651	8958_g	uncharacterized protein LW93_6795 [Fusarium fujikuroi]
8972_g	6.98071	12.0841	11.7913	8972_g	hypothetical protein PGRI_006640 [Penicillium griseofulvum]
8973_g	21.654	16.8098	43.7828	-	-
8974_g	2.51791	2.94908	2.14622	8974_g	hypothetical protein PEX2_059200 [Penicillium expansum]
8993_g	0.889733	3.82368	1.87514	8993_g	hypothetical protein PMG11_09737 [Penicillium brasilianum]
9004_g	2.55518	7.3989	3.13764	9004_g	putative cytochrome P450 [Aspergillus flavus AF70]
9006_g	0.96647	2.29224	1.05917	9006_g	conserved hypothetical protein [Aspergillus flavus NRRL3357]
9007_g	11.4175	11.0407	12.2024	-	-
9008_g	11.8886	19.8223	21.7358	9008_g	Serine hydrolase FSH [Penicillium roqueforti FM164]
9014_g	17.5594	20.9178	28.0309	9014_g	Transcription factor [Sporothrix insectorum RCEF 264]
9015_g	10.7553	14.3558	16.3793	-	-
9027_g	7.04847	8.77471	7.96921	9027_g	unnamed protein product [Penicillium camemberti]
9028_g	2.82452	5.58258	4.06276	9028_g	FAD linked oxidase, N-terminal [Penicillium italicum]
9030_g	5.60628	3.41449	8.0555	9030_g	Putative UPF0145 domain protein [Penicillium brasilianum]
9054_g	23.5243	39.342	38.671	9054_g	hypothetical protein PMG11_02610 [Penicillium brasilianum]
9072_g	347.295	172.399	228.735	9072_g	Amino acid/polyamine transporter I [Penicillium camemberti]
9073_g	111.962	67.1686	105.627	9073_g	unnamed protein product [Penicillium camemberti]
9078_g	1.6263	1.47621	2.37639	9078_g	probable arabinogalactan endo-beta-1,4-galactanase A [Aspergillus niger]
9081_g	5.16627	7.94845	7.3309	9081_g	hypothetical protein FPSE_08083 [Fusarium pseudograminearum CS3096]
9090_g	2.76913	2.61173	2.87501	9090_g	hypothetical protein O988_06352 [Pseudogymnoascus sp. VKM F-3808]
9095_g	3.81897	2.93763	5.99512	9095_g	F-box domain, cyclin-like [Penicillium roqueforti FM164]
9096_g	4.74859	2.76428	4.50501	-	-
9097_g	2.53306	2.00261	3.21767	9097_g	hypothetical protein ANI_1_2366094 [Aspergillus niger CBS 513.88]
9098_g	9.86398	16.4054	10.5699	9098_g	short-chain dehydrogenase [Aspergillus niger CBS 513.88]
9114_g	68.0395	62.9924	52.9196	9114_g	unnamed protein product [Penicillium camemberti]
9131_g	10.6694	10.6422	3.64614	9131_g	hypothetical protein ACN38_g12979, partial [Penicillium nordicum]
9132_g	1.39635	3.19983	4.25819	9132_g	putative delta-aminolevulinic acid dehydratase protein [Eutypa lata UCREL1]
9133_g	6.68735	8.35067	6.48316	9133_g	Fungal transcriptional regulatory protein, N-terminal [Penicillium camemberti]
9157_g	2.74639	2.80163	5.14581	9157_g	hypothetical protein PMG11_07950 [Penicillium brasilianum]
9174_g	1.32495	2.54391	3.47452	-	-
9215_g	2.82679	3.40082	3.29996	9215_g	Putative O-methylsterigmatocystin oxidoreductase [Penicillium brasilianum]
9218_g	1.26806	1.70123	1.89502	9218_g	hypothetical protein PMG11_05404 [Penicillium brasilianum]
9233_g	5.19772	9.87715	9.06755	9233_g	hypothetical protein PMG11_09008 [Penicillium brasilianum]
9268_g	1.21285	1.32584	1.37842	9268_g	conserved hypothetical protein [Blastomyces gilchristii SLH14081]
9269_g	7.4882	11.8305	9.16956	9269_g	unnamed protein product [Aspergillus niger]
9270_g	40.003	51.2899	51.8326	9270_g	hypothetical protein ANI_1_2164014 [Aspergillus niger CBS 513.88]
9271_g	54.817	63.4119	69.0471	9271_g	hypothetical protein ASPCAL01086 [Aspergillus calidoustus]
9294_g	0.548706	1.0845	1.57851	9294_g	hypothetical protein TRIVIDRAFT_69156 [Trichoderma virens Gv29-8]
9295_g	23.1713	36.3128	39.5873	9295_g	hypothetical protein ACN42_g10967 [Penicillium freii]
9296_g	9.87073	16.6669	20.2364	9296_g	hypothetical protein AKAW_01137 [Aspergillus niger]
9299_g	30.5267	33.9077	36.5006	9299_g	hypothetical protein K441DRAFT_690618 [Cenococcum geophilum 1.58]
92_g	13.8431	14.7354	13.5349	92_g	hypothetical protein ACN38_g12002 [Penicillium nordicum]
9300_g	1.38036	2.37405	1.87104	9300_g	Pc21g05060 [Penicillium rubens Wisconsin 54-1255]
9306_g	2.32043	3.79911	3.13817	9306_g	Vegetative incompatibility protein HET-E-1 [Penicillium chrysogenum]
9308_g	8.17783	10.3445	10.8667	9308_g	conserved hypothetical protein [Aspergillus fumigatus A1163]
9319_g	0.720653	1.85044	1.68081	9319_g	hypothetical protein PMG11_01142 [Penicillium brasilianum]
931_g	1.32294	3.61825	1.95923	931_g	hypothetical protein PMG11_03524 [Penicillium brasilianum]
932_g	12.3118	21.5066	23.2589	932_g	hypothetical protein PMG11_11060 [Penicillium brasilianum]
9333_g	4.56547	5.61464	5.71308	9333_g	hypothetical protein A1O3_09393 [Capronia epimyces CBS 606.96]
9334_g	1.04479	1.42014	0.75329	9334_g	hypothetical protein A1O3_09392 [Capronia epimyces CBS 606.96]
9335_g	16.9121	13.228	16.4608	9335_g	hypothetical protein A1O3_09391 [Capronia epimyces CBS 606.96]
9336_g	2.33235	4.11668	4.87435	9336_g	hypothetical protein A1O3_09390 [Capronia epimyces CBS 606.96]
9337_g	9.78247	11.0182	12.3362	9337_g	hypothetical protein A1O3_09389 [Capronia epimyces CBS 606.96]
9339_g	1.32677	2.60888	1.09052	9339_g	hypothetical protein PFICI_04159 [Pestalotiopsis fici W106-1]
9358_g	1.62751	2.52824	1.81491	9358_g	hypothetical protein PMG11_04381 [Penicillium brasilianum]
9360_g	2.23971	1.69987	1.96363	-	-
9364_g	1.88462	2.90351	2.3037	9364_g	hypothetical protein PMG11_00498 [Penicillium brasilianum]
937_g	0.699419	1.17963	2.83607	937_g	conserved hypothetical protein [Aspergillus terreus NIH2624]
9389_g	1.16943	1.90511	1.86414	9389_g	hypothetical protein PMG11_00455 [Penicillium brasilianum]
9394_g	10.44	5.92575	6.03499	-	-
9397_g	1.19006	2.63437	1.04336	-	-
9398_g	119.505	162.63	192.029	-	-
939_g	1.01071	0.868111	1.64097	939_g	hypothetical protein ACN42_g4332 [Penicillium freii]
9407_g	1.09634	0.94555	0.983044	9407_g	hypothetical protein PMG11_06661 [Penicillium brasilianum]
9411_g	14.8808	12.9444	9.27554	9411_g	Alkaline-phosphatase-like, core domain [Penicillium camemberti]
9418_g	4.41898	4.13156	5.4324	9418_g	hypothetical protein SAPIO_CDS10216 [Scedosporium apiospermum]
9433_g	6.45464	16.0093	8.11401	-	-
9434_g	1.64966	1.9708	2.22974	9434_g	hypothetical protein AKAW_09706 [Aspergillus kawachii IFO 4308]
9435_g	16.9593	16.7208	15.4421	9435_g	kinesin light chain [Stereum hirsutum FP-91666 SS1]
944_g	9.00697	12.737	12.5409	944_g	FAD-dependent pyridine nucleotide-disulphide oxidoreductase [Penicillium camemberti]
9453_g	67.7938	220.47	133.839	9453_g	predicted protein [Aspergillus terreus NIH2624]
9454_g	1.63034	1.23522	2.51257	9454_g	related to isoflavone reductase homolog A622 [Fusarium fujikuroi IMI 58289]
9458_g	2.1856	0.511973	0.798411	9458_g	hypothetical protein ACN38_g11449 [Penicillium nordicum]
9459_g	3.39055	3.49549	3.5116	9459_g	o-methyltransferase [Aspergillus niger CBS 513.88]
9478_g	2.1923	2.24764	2.66588	9478_g	unnamed protein product [Penicillium camemberti]
9490_g	989.453	744.66	695.2	9490_g	Pc20g11410 [Penicillium rubens Wisconsin 54-1255]
9495_g	1.48803	1.72542	1.90256	9495_g	hypothetical protein ACJ72_04542 [Emmonsia sp. CAC-2015a]
9502_g	1.66518	1.09113	1.23304	9502_g	AGC-kinase, C-terminal [Penicillium roqueforti FM164]
9507_g	1.4645	1.54376	1.69413	-	-
9530_g	1.00339	1.35989	1.33527	9530_g	hypothetical protein FOYG_17074 [Fusarium sp. FOSC 3-a]
9555_g	7.76974	7.03435	5.69955	9555_g	hypothetical protein PEX2_100070 [Penicillium expansum]
9560_g	1.56507	1.07012	0.50992	9560_g	hypothetical protein PMG11_07407 [Penicillium brasilianum]
957_g	6.65604	12.181	8.56087	957_g	Pc16g13560 [Penicillium rubens Wisconsin 54-1255]
9584_g	3.11113	4.19776	3.93559	9584_g	hypothetical protein PDE_05758 [Penicillium oxalicum 114-2]
9602_g	12.321	10.5526	18.3906	9602_g	Sucrose/H+ symporter, plant [Penicillium camemberti]
9621_g	5.8096	6.31148	7.21143	9621_g	Putative Eukaryotic phosphomannomutase [Penicillium brasilianum]
9639_g	8.08827	12.0139	9.56918	9639_g	unnamed protein product [Penicillium camemberti]
9642_g	1.62051	3.86204	3.39746	-	-
9646_g	1.80403	1.33821	1.31805	-	-
9649_g	49.2726	55.4622	52.6383	-	-
9650_g	39.2374	48.2175	53.1189	-	-
9674_g	2.61422	7.3715	1.93386	9674_g	Putative Pristinamycin IIA synthase subunit A [Penicillium brasilianum]
9685_g	10.6631	12.8783	11.5286	9685_g	Amidase 1 [Beauveria bassiana D1-5]
9696_g	1.37472	1.50708	1.92842	9696_g	hypothetical protein TERG_02653 [Trichophyton rubrum CBS 118892]
9697_g	15.2511	9.25102	11.905	9697_g	TPA_exp: Uncharacterized protein A8136_4048 [Trichophyton benhamiae CBS 112371]
9703_g	4.27373	5.24465	5.10309	9703_g	hypothetical protein V491_07986 [Pseudogymnoascus sp. VKM F-3775]
9721_g	10.5008	6.21645	8.17761	9721_g	Lipopolysaccharide-modifying protein [Penicillium camemberti]
9733_g	2.781	3.45101	3.00917	9733_g	carboxylesterase [Aspergillus niger ATCC 1015]
9754_g	17.7977	25.5899	23.0937	9754_g	Protein kinase-like domain [Penicillium roqueforti FM164]
9767_g	3.57508	3.71898	5.67079	9767_g	hypothetical protein PMG11_02045 [Penicillium brasilianum]
9773_g	4.48872	2.69787	4.40145	9773_g	tyrosinase [Aspergillus niger]
9775_g	2.94969	3.59516	5.7581	9775_g	hypothetical protein PDE_05211 [Penicillium oxalicum 114-2]
9787_g	14.2971	14.9984	24.4066	9787_g	hypothetical protein PGRI_061580 [Penicillium griseofulvum]
9788_g	1.22667	2.26286	3.02475	9788_g	hypothetical protein PISL3812_09655 [Talaromyces islandicus]
9789_g	5.46208	6.6842	7.6717	9789_g	conserved hypothetical protein [Aspergillus terreus NIH2624]
9791_g	19.9606	25.8436	23.8566	9791_g	hypothetical protein SAPIO_CDS2316 [Scedosporium apiospermum]
9792_g	18.4269	22.4971	21.1719	9792_g	hypothetical protein ASPCAL05071 [Aspergillus calidoustus]
9794_g	1.49501	2.62653	1.36534	9794_g	Pc21g22390 [Penicillium rubens Wisconsin 54-1255]
9795_g	5.73428	8.00192	7.42146	9795_g	Pc21g22400 [Penicillium rubens Wisconsin 54-1255]
97_g	17.5762	22.8354	23.7116	97_g	G-protein beta WD-40 repeats containing protein, putative [Talaromyces stipitatus ATCC 10500]
9805_g	1.5892	1.38637	2.16202	9805_g	hypothetical protein AK830_g3736 [Neonectria ditissima]
9836_g	11.5203	15.6732	15.5483	9836_g	unnamed protein product [Penicillium roqueforti FM164]
9837_g	17.0291	20.765	15.5785	9837_g	hypothetical protein MANI_024616 [Metarhizium anisopliae]
9838_g	13.0515	19.571	17.3252	9838_g	hypothetical protein ASPNIDRAFT_42301 [Aspergillus niger ATCC 1015]
9843_g	1.48453	1.91823	1.88933	9843_g	3-dehydroshikimate dehydratase [Aspergillus udagawae]
9849_g	3.13745	3.85431	3.5418	9849_g	amidase family protein [Cordyceps militaris CM01]
9850_g	3.41472	4.17545	3.25576	9850_g	aspartic-type endopeptidase (OpsB), putative [Aspergillus clavatus NRRL 1]
9851_g	1.40707	2.41023	1.99179	9851_g	hypothetical protein ANOM_006733 [Aspergillus nomius NRRL 13137]
9870_g	5.1082	4.17656	5.49051	9870_g	hypothetical protein ACN42_g2736 [Penicillium freii]
9888_g	5.44215	5.15856	6.28778	9888_g	Taurine catabolism dioxygenase TauD/TfdA [Penicillium italicum]
9892_g	41.6894	40.2234	57.6719	9892_g	hypothetical protein K432DRAFT_414276 [Lepidopterella palustris CBS 459.81]
9901_g	1.20112	1.91265	1.40035	9901_g	hypothetical protein ARAM_003753 [Aspergillus rambellii]
9902_g	37.1736	42.0806	48.5091	-	-
9924_g	1.41749	2.2413	1.94182	9924_g	hypothetical protein ANOM_008191 [Aspergillus nomius NRRL 13137]
9927_g	6.2648	6.84398	6.8657	9927_g	hypothetical protein ACN38_g12884 [Penicillium nordicum]
9936_g	0.819693	2.12086	2.04163	-	-
9937_g	2.32658	3.35514	3.87773	9937_g	hypothetical protein T310_8420, partial [Rasamsonia emersonii CBS 393.64]
9941_g	1.3289	4.576	0.679635	9941_g	hypothetical protein PEX2_029100 [Penicillium expansum]
9949_g	3.4211	4.65323	6.71236	9949_g	hypothetical protein O988_06349 [Pseudogymnoascus sp. VKM F-3808]
9950_g	6.2345	7.95782	9.01705	9950_g	hypothetical protein O988_06350 [Pseudogymnoascus sp. VKM F-3808]
9951_g	8.7419	8.64117	12.072	9951_g	hypothetical protein O988_06351 [Pseudogymnoascus sp. VKM F-3808]
9956_g	2.28427	2.1353	2.03103	9956_g	hypothetical protein ACN38_g6563 [Penicillium nordicum]
9966_g	2.85838	5.77242	4.48449	9966_g	hypothetical protein PMG11_08223 [Penicillium brasilianum]
9977_g	2.8099	3.87334	3.39525	9977_g	hypothetical protein LLEC1_04775 [Cordyceps confragosa]
99_g	0.986398	2.41171	1.23115	99_g	Pf [Aspergillus parasiticus SU-1]
Novel00002	2.81413	2.2473	4.29899	-	-
Novel00004	3.73871	3.94105	6.18779	-	-
Novel00006	3.17173	3.29272	4.21328	-	-
Novel00007	3.15625	3.81304	4.66381	-	-
Novel00010	2.03183	3.42686	2.18623	-	-
Novel00015	9.1639	8.64432	13.4163	-	-
Novel00025	1.3042	1.84345	1.65668	-	-
Novel00026	8.16709	9.93356	13.4257	-	-
Novel00031	7.53811	3.44121	6.96018	-	-
Novel00039	1.01418	1.61887	2.38169	-	-
Novel00053	0.832005	2.41184	2.3935	-	-
Novel00062	2.06694	1.50535	2.18283	-	-
Novel00066	9.67678	5.616	15.3712	-	-
Novel00077	23.7903	31.8127	40.7591	-	-
Novel00078	1.38167	0.910277	1.04101	-	-
Novel00086	17.4517	19.769	25.2154	-	-
Novel00096	1.49334	1.6866	1.98728	-	-
Novel00099	1.40372	1.95959	1.95413	-	-
Novel00105	9.37049	8.18175	10.3621	-	-
Novel00107	2.75707	2.79864	3.69297	-	-
Novel00111	1.38322	1.20668	1.04544	-	-
Novel00116	1.38212	1.78804	2.37531	-	-
Novel00119	19.1361	13.6591	19.8331	-	-
Novel00121	2.98275	4.90002	5.05186	-	-
Novel00127	3.66738	3.75921	4.4072	-	-
Novel00128	28.0088	12.5904	27.8375	-	-
Novel00129	0.904272	1.08938	1.65168	-	-
Novel00135	2.85908	2.93587	4.69997	-	-
Novel00136	4.52422	3.44695	3.1909	-	-
Novel00138	58.5866	71.1301	70.3637	-	-
Novel00141	1.24143	1.34053	1.75869	-	-
Novel00142	12.489	9.28015	10.4708	-	-
Novel00144	49.2695	43.6103	43.3611	-	-
Novel00148	2.60894	1.82312	2.92343	-	-
Novel00152	1.51168	1.68723	1.55923	-	-
Novel00156	3.12757	4.70104	4.7605	-	-
Novel00159	2.47272	2.19022	3.44383	-	-
Novel00169	3.58413	5.03746	5.72108	-	-
Novel00172	1.41337	0.902943	1.36118	-	-
Novel00177	1.82723	2.37638	2.96474	-	-
Novel00184	1.27705	0.621306	1.5072	-	-
Novel00186	14.596	15.5265	15.0465	-	-
Novel00200	1.14245	2.25803	4.77339	-	-
Novel00201	6.15889	6.62336	8.59045	-	-
Novel00206	42.3808	91.9498	73.2857	-	-
Novel00219	3.29163	3.46977	3.96645	-	-
Novel00225	21.0862	27.633	28.9875	-	-
Novel00232	1.6978	2.28682	1.48852	-	-
Novel00233	1.5244	1.67528	1.91944	-	-
Novel00234	32.5543	34.5973	30.0788	-	-
Novel00235	1.42594	1.39038	1.99246	-	-
Novel00239	10.0234	10.0644	12.9955	-	-
Novel00241	3.18064	2.57199	2.6501	-	-
Novel00243	12.0595	11.4549	14.378	-	-
Novel00245	2.20392	2.46339	2.51942	-	-
Novel00257	4.7576	7.52261	8.40023	-	-
Novel00259	1.08085	0.786687	1.29733	-	-
Novel00264	1.7675	2.11157	2.71185	-	-
Novel00266	1.61005	1.84607	1.45493	-	-
Novel00267	1.45162	1.46365	1.17585	-	-
Novel00272	0.975384	0.636487	1.62886	-	-
Novel00273	18.8438	23.9985	32.0306	-	-
Novel00279	1.2838	1.11446	1.40693	-	-
Novel00281	5.8652	6.70405	9.75784	-	-
Novel00283	1.01788	0.596092	1.48735	-	-
Novel00284	1.2519	1.64956	2.08246	-	-
Novel00285	47.7533	48.0454	60.7223	-	-
Novel00287	2.60087	1.16312	1.25242	-	-
Novel00288	37.9841	43.5563	62.9813	-	-
Novel00292	7.28611	5.76849	11.7396	-	-
Novel00305	2.24251	3.44732	2.35521	-	-
Novel00315	10.3551	5.79552	5.7789	-	-
Novel00318	4.39159	4.48151	6.09282	-	-
Novel00320	0.95121	1.47454	1.53301	-	-
Novel00322	4.45682	6.21447	7.97564	-	-
Novel00325	1.67534	3.10687	2.65205	-	-
Novel00326	10.011	5.50987	8.64108	-	-
Novel00332	6.59082	8.6245	9.46462	-	-
Novel00333	14.5601	16.3967	16.3531	-	-
Novel00336	2.98876	5.3218	5.86479	-	-
Novel00338	0.662775	0.508104	1.91491	-	-
Novel00339	3.20771	3.12121	5.16932	-	-
Novel00348	1.72782	1.05755	2.05644	-	-

## Sheet: SFS.specific_exp_genename
TABLE S2 The strain-specific expressed genes for soil free-living strain (SFS) of Penicillium herquei
geneID	SFS_1	SFS_2	SFS_3	gene_name	NR_Description
10092_g	4.46714	4.79757	5.78251	10092_g	hypothetical protein PMG11_09770 [Penicillium brasilianum]
10142_g	2.9263	2.37739	2.87962	10142_g	hypothetical protein A1O3_03640 [Capronia epimyces CBS 606.96]
10146_g	1.78741	2.20277	1.75758	10146_g	CMGC/SRPK protein kinase [Trichophyton interdigitale H6]
10151_g	1.47576	2.44357	0.419421	10151_g	hypothetical protein PMG11_04740 [Penicillium brasilianum]
10167_g	4.39373	2.18827	3.90385	10167_g	Ankyrin repeat-containing domain [Penicillium roqueforti FM164]
10210_g	3.01606	3.27965	5.06033	10210_g	hypothetical protein PMG11_06621 [Penicillium brasilianum]
10306_g	10.3773	27.7764	23.365	10306_g	hypothetical protein ZTR_01579 [Talaromyces verruculosus]
10316_g	3.29212	3.17497	4.39205	10316_g	hypothetical protein PMG11_08661 [Penicillium brasilianum]
1033_g	5.24235	3.2286	4.5519	1033_g	O-methyltransferase B [Aspergillus niger CBS 513.88]
10375_g	3.75524	4.01303	3.73686	10375_g	hypothetical protein PMG11_08590 [Penicillium brasilianum]
10379_g	4.20475	2.32845	3.29568	10379_g	hypothetical protein PMG11_06057 [Penicillium brasilianum]
10409_g	8.77031	8.06958	9.08541	10409_g	hypothetical protein ACN42_g4130 [Penicillium freii]
1042_g	20.9047	19.2203	20.0109	1042_g	hypothetical protein PMG11_09140 [Penicillium brasilianum]
10469_g	28.2029	28.6891	24.9415	10469_g	Pc13g14310 [Penicillium rubens Wisconsin 54-1255]
10470_g	3.34764	3.96054	4.09611	10470_g	hypothetical protein PMG11_01110 [Penicillium brasilianum]
10479_g	1.418	1.25506	3.17215	10479_g	hypothetical protein PMG11_09389 [Penicillium brasilianum]
10484_g	0.765476	1.51341	0.803277	10484_g	unnamed protein product [Penicillium camemberti]
10494_g	1.36825	1.45746	1.58477	10494_g	inorganic phosphate transporter PHO84 [Aspergillus udagawae]
104_g	5.26505	3.96914	6.74575	104_g	hypothetical protein ASPCAL14280 [Aspergillus calidoustus]
1050_g	2.70706	1.5584	2.39978	1050_g	Putative Glutathione S-transferase [Penicillium brasilianum]
1051_g	93.8657	163.644	245.339	1051_g	hypothetical protein PMG11_05423 [Penicillium brasilianum]
10543_g	1.60687	1.42961	3.23192	-	-
10550_g	35.5475	63.2134	84.1634	10550_g	predicted protein [Microsporum canis CBS 113480]
10551_g	1.40436	2.73823	5.72968	10551_g	conserved hypothetical protein [Aspergillus flavus NRRL3357]
10552_g	0.0971183	0.686439	2.42896	10552_g	delta-9 fatty acid desaturase [Ustilaginoidea virens]
10553_g	2.23142	3.74994	4.87836	10553_g	methyltransferase [Talaromyces cellulolyticus]
10571_g	1.36566	1.56987	0.900805	10571_g	ankyrin repeat and KH domain-containing protein CBG24701 [Aspergillus udagawae]
10583_g	2.14973	1.42853	2.41255	10583_g	Putative Amino acid transporter [Penicillium brasilianum]
105_g	7.92569	6.97676	8.15343	105_g	hypothetical protein FOVG_19307 [Fusarium oxysporum f. sp. pisi HDV247]
10609_g	23.6914	25.6945	24.5793	10609_g	Transcription factor, fungi [Penicillium expansum]
10610_g	1.43614	2.64279	0.850135	10610_g	hypothetical protein PMG11_10408 [Penicillium brasilianum]
10611_g	76.0947	61.4398	103.457	10611_g	Inosine/uridine-preferring nucleoside hydrolase domain [Penicillium roqueforti FM164]
1064_g	3.34599	4.54801	8.50135	1064_g	Putative Polygalacturonase (Fragment) [Penicillium brasilianum]
10677_g	2.86078	2.222	1.86735	10677_g	Putative Phosphoglycerate mutase family [Penicillium brasilianum]
107_g	1.66286	2.74575	0.8294	107_g	hypothetical protein PMG11_06438 [Penicillium brasilianum]
10916_g	24.3307	31.2038	26.5022	10916_g	caffeine resistance protein [Aspergillus luchuensis]
1097_g	33.9134	60.1439	20.2568	-	-
10982_g	2.44942	3.0954	2.73826	10982_g	alpha/beta hydrolase [Aspergillus niger]
1099_g	0.993979	1.97372	2.16171	1099_g	hypothetical protein PEX1_048620 [Penicillium expansum]
11012_g	6.58101	11.6525	20.5601	11012_g	hypothetical protein PMG11_02277 [Penicillium brasilianum]
1103_g	1.63011	2.1549	2.09075	1103_g	hypothetical protein CGLO_17903 [Colletotrichum gloeosporioides Cg-14]
11065_g	4.65945	3.24927	4.87183	11065_g	proline racemase A precursor, putative [Byssochlamys spectabilis No. 5]
11066_g	2.53486	1.48994	1.77935	11066_g	gluconate 5-dehydrogenase [Aspergillus nomius NRRL 13137]
11070_g	1.13123	0.999455	1.70027	11070_g	hypothetical protein EN45_016500 [Penicillium chrysogenum]
11078_g	9.21675	8.0112	6.27029	11078_g	hypothetical protein PMG11_10023 [Penicillium brasilianum]
11152_g	0.921312	1.29867	1.41142	11152_g	Pc16g14870 [Penicillium rubens Wisconsin 54-1255]
1116_g	3.01524	2.54386	2.25036	1116_g	hypothetical protein ANI_1_2256104 [Byssochlamys spectabilis No. 5]
11198_g	1.87468	2.32973	2.22194	11198_g	hypothetical protein PMG11_00962 [Penicillium brasilianum]
11199_g	6.49523	5.71205	7.81851	11199_g	glycosyl hydrolase family 47 protein [Aspergillus flavus AF70]
1119_g	2.19258	3.44791	2.82297	1119_g	hexose transporter protein [Byssochlamys spectabilis No. 5]
1120_g	1.56361	5.17469	3.07357	1120_g	4-hydroxy-2-oxovalerate aldolase [Byssochlamys spectabilis No. 5]
11239_g	12.2923	30.9737	26.3399	11239_g	family-7 endo-glucanase [Bispora sp. MEY-1]
11240_g	13.0722	30.6073	40.7659	11240_g	Cell wall/choline-binding repeat [Penicillium camemberti]
11241_g	1.077	3.99561	4.6925	11241_g	Protein of unknown function DUF3328 [Penicillium camemberti]
11254_g	34.4026	58.4578	61.6659	11254_g	hypothetical protein PMG11_09004 [Penicillium brasilianum]
112_g	1.02765	0.446983	1.77935	112_g	Putative Aldehyde dehydrogenase [Penicillium brasilianum]
11318_g	918.823	549.987	942.282	11318_g	hypothetical protein PMG11_09616 [Penicillium brasilianum]
11332_g	1.62615	0.999455	1.2582	11332_g	Putative Histidine acid phosphatase [Penicillium brasilianum]
11352_g	2.56433	1.59339	1.23336	11352_g	hypothetical protein PMG11_03358 [Penicillium brasilianum]
11436_g	12.4097	10.6913	12.4332	11436_g	hypothetical protein PMG11_07185 [Penicillium brasilianum]
11453_g	15.8428	16.3153	12.3262	11453_g	Sucrose/H+ symporter, plant [Penicillium camemberti]
11454_g	260.714	410.96	900.025	-	-
1153_g	1.39262	0.621262	1.13351	1153_g	hypothetical protein ARAM_003456 [Aspergillus rambellii]
11545_g	1.25879	1.08364	2.27039	11545_g	unnamed protein product [Penicillium roqueforti FM164]
11569_g	1.20515	1.65023	2.10387	11569_g	hypothetical protein ACN38_g3978 [Penicillium nordicum]
11586_g	6.77784	6.45493	5.75279	11586_g	Pc13g14840 [Penicillium rubens Wisconsin 54-1255]
11598_g	3.1151	2.62614	2.72717	11598_g	Major facilitator superfamily domain, general substrate transporter [Penicillium italicum]
11601_g	2.54387	0.429237	1.56104	11601_g	Oxoglutarate/iron-dependent dioxygenase [Penicillium italicum]
11672_g	22.0033	18.2791	13.5408	11672_g	Major facilitator superfamily [Penicillium roqueforti FM164]
11679_g	3.26946	2.222	3.39071	11679_g	hypothetical protein V493_04557 [Pseudogymnoascus sp. VKM F-4281 (FW-2241)]
11713_g	1.25781	1.00781	1.52833	-	-
11716_g	4.27934	3.43942	1.96873	11716_g	hypothetical protein ASPCAL08684 [Aspergillus calidoustus]
11717_g	1.80029	1.48305	1.94167	11717_g	General alpha-glucoside permease [Phialophora attae]
11741_g	1.35223	1.05029	0.99105	11741_g	hypothetical protein V491_00172 [Pseudogymnoascus sp. VKM F-3775]
11751_g	26.8937	27.0544	26.903	11751_g	Fungal transcriptional regulatory protein, N-terminal [Penicillium camemberti]
11752_g	9.58992	5.11178	10.491	11752_g	hypothetical protein PDE_05682 [Penicillium oxalicum 114-2]
11785_g	9.49115	9.23086	4.56493	11785_g	mfs general substrate transporter [Ophiostoma piceae UAMH 11346]
117_g	10.2588	7.42987	7.65871	117_g	hypothetical protein PMG11_10174 [Penicillium brasilianum]
11819_g	1.51404	0.536024	1.0161	11819_g	hypothetical protein PMG11_08747 [Penicillium brasilianum]
11820_g	3.33501	8.34088	7.47019	11820_g	hypothetical protein ACN42_g3892 [Penicillium freii]
11827_g	3.65939	1.8019	2.25817	11827_g	hypothetical protein AFLA70_433g001130 [Aspergillus flavus AF70]
11849_g	2.20944	0.934319	3.06993	11849_g	unnamed protein product [Penicillium roqueforti FM164]
11886_g	1.3833	0.835664	1.1828	11886_g	hypothetical protein PDIP_46910 [Penicillium digitatum Pd1]
11966_g	2.48861	3.39998	3.25322	11966_g	hypothetical protein ANOM_007575 [Aspergillus nomius NRRL 13137]
12026_g	1.77028	1.56961	2.46264	12026_g	unnamed protein product [Aspergillus niger]
12029_g	40.6537	30.5603	36.8959	12029_g	hypothetical protein PMG11_01870 [Penicillium brasilianum]
120_g	7.05883	8.759	23.1905	120_g	Glycoside hydrolase, family 1 [Penicillium roqueforti FM164]
12130_g	8.63224	2.23492	7.90823	-	-
12144_g	4.64549	1.8481	2.50681	-	-
12179_g	1.74724	1.67901	1.95433	12179_g	CobW domain protein [Aspergillus niger]
12203_g	2.35047	1.32906	2.44188	12203_g	sugar transporter [Phialocephala scopiformis]
12232_g	3.70968	2.37287	2.30901	-	-
12288_g	8.74007	11.9378	36.5003	12288_g	Major facilitator superfamily domain, general substrate transporter [Penicillium griseofulvum]
12353_g	1.20832	1.66767	1.60937	12353_g	hypothetical protein [Penicillium rubens Wisconsin 54-1255]
12395_g	2.08319	1.13262	1.82172	-	-
12462_g	14.6248	11.5595	15.732	12462_g	hypothetical protein EURHEDRAFT_445594 [Aspergillus ruber CBS 135680]
12465_g	38.5603	12.1335	38.9922	12465_g	Putative Glyceraldehyde 3-phosphate dehydrogenase [Penicillium brasilianum]
1247_g	0.616589	1.30902	1.24272	1247_g	hypothetical protein ACN38_g11848 [Penicillium nordicum]
12487_g	9.56016	25.8053	18.2742	12487_g	Putative Synaptic vesicle transporter SV2 [Penicillium brasilianum]
12490_g	2.34372	6.0528	20.0087	12490_g	Major facilitator superfamily domain, general substrate transporter [Penicillium italicum]
12499_g	6.4206	6.07821	6.1762	12499_g	hypothetical protein CSIM01_03797 [Colletotrichum simmondsii]
1249_g	2.24961	5.00892	3.60663	1249_g	hypothetical protein ACN38_g13058 [Penicillium nordicum]
12504_g	1.75048	1.4392	0.985664	12504_g	hypothetical protein ANI_1_1936104 [Aspergillus niger CBS 513.88]
1250_g	2.74506	6.84359	3.99306	1250_g	ThiJ/PfpI [Penicillium camemberti]
12511_g	0.431111	3.7503	0.4147	-	-
12587_g	9.58625	7.51281	7.55983	-	-
12592_g	2.17918	0.263292	2.09622	-	-
1263_g	1.66509	2.57663	2.15614	1263_g	hypothetical protein PMG11_02367 [Penicillium brasilianum]
130_g	2.04194	0.693873	2.30181	130_g	Putative Quinate permease [Penicillium brasilianum]
1320_g	1.65949	1.51076	1.81907	1320_g	Peptidase M20 [Penicillium griseofulvum]
1371_g	3.86351	4.76131	4.11905	1371_g	hypothetical protein ACN38_g3303 [Penicillium nordicum]
137_g	1.01757	1.25676	0.749231	137_g	hypothetical protein ACN38_g9292 [Penicillium nordicum]
1407_g	0.577854	1.47848	1.56948	1407_g	allantoate permease [Aspergillus flavus AF70]
1414_g	6.61477	3.85192	8.13626	1414_g	Putative SUN domain-containing protein [Penicillium brasilianum]
1466_g	1.37138	0.894737	1.05534	1466_g	putative glucose-methanol-choline oxidoreductase [Phaeomoniella chlamydospora]
1467_g	6.90728	4.19842	6.26953	1467_g	Putative Catalase [Penicillium brasilianum]
1478_g	1.98805	2.9479	4.86785	1478_g	hypothetical protein PMG11_10864 [Penicillium brasilianum]
1497_g	7.80648	5.93359	6.60519	1497_g	hypothetical protein ASPCAL14934 [Aspergillus calidoustus]
14_g	2.67013	5.52072	4.6667	14_g	Pc15g01140 [Penicillium rubens Wisconsin 54-1255]
1505_g	2.06456	1.02403	1.74208	1505_g	cytochrome P450 ClCP1 [Aspergillus niger]
1525_g	6.15201	20.3186	3.84217	1525_g	predicted protein [Aspergillus terreus NIH2624]
1600_g	1.28363	0.460617	1.49406	1600_g	AtrD, ABC-transporter [Phialocephala scopiformis]
1670_g	99.1522	95.0847	107.755	1670_g	hypothetical protein AUD_7440 [Aspergillus udagawae]
1671_g	102.681	136.186	132.107	1671_g	hypothetical protein AUD_7439 [Aspergillus udagawae]
1680_g	22.9465	19.8667	24.7797	1680_g	Putative MFS transporter [Penicillium brasilianum]
1717_g	4.20846	2.74575	4.04826	-	-
1732_g	2.3073	3.40499	3.24993	1732_g	hypothetical protein HIM_08969 [Hirsutella minnesotensis 3608]
1764_g	107.584	86.1129	88.3605	1764_g	predicted protein [Microsporum canis CBS 113480]
1771_g	10.67	11.0165	8.08665	1771_g	hypothetical protein PMG11_03483 [Penicillium brasilianum]
1792_g	151.311	133.174	137.534	1792_g	Putative Synaptic vesicle transporter SVOP [Penicillium brasilianum]
1823_g	2.50915	0.909477	2.41363	1823_g	hypothetical protein TSTA_009400 [Talaromyces stipitatus ATCC 10500]
1888_g	98.4471	84.8857	93.3139	1888_g	CheY-like superfamily [Penicillium griseofulvum]
1889_g	3.48051	2.37471	2.82284	1889_g	Pc13g02120 [Penicillium rubens Wisconsin 54-1255]
1890_g	0.794406	0.863833	3.62979	1890_g	hypothetical protein ACN42_g6050 [Penicillium freii]
1992_g	1.3363	0.990736	0.701142	1992_g	hypothetical protein An12g09790 [Aspergillus niger]
2011_g	2.84125	2.37408	4.14279	2011_g	hypothetical protein ASPCAL04907 [Aspergillus calidoustus]
2026_g	1.17363	3.94461	2.32633	2026_g	hypothetical protein PFICI_10672 [Pestalotiopsis fici W106-1]
2088_g	1.75005	1.85542	1.30466	2088_g	unnamed protein product [Aspergillus oryzae RIB40]
2089_g	10.8959	11.6507	10.1317	2089_g	Hly-III related [Penicillium camemberti]
2090_g	74.8168	91.8793	146.167	2090_g	Esterase/lipase [Aureobasidium melanogenum CBS 110374]
2091_g	0.796848	2.52069	1.81176	2091_g	alcohol dehydrogenase [Cladophialophora psammophila CBS 110553]
2255_g	1.96278	1.2278	2.32455	2255_g	predicted protein [Aspergillus terreus NIH2624]
2269_g	5.89185	4.32456	6.09263	2269_g	alpha-N-arabinofuranosidase precursor, putative [Talaromyces stipitatus ATCC 10500]
226_g	14.3182	9.27012	11.0502	226_g	hypothetical protein PMG11_08111 [Penicillium brasilianum]
2278_g	15.9178	20.9724	19.586	2278_g	Pc22g04180 [Penicillium rubens Wisconsin 54-1255]
2304_g	0.978953	2.24729	1.93569	2304_g	monocarboxylate transporter 2 [Fusarium fujikuroi]
2327_g	2.87661	4.33399	4.93412	2327_g	hypothetical protein ACN38_g12331 [Penicillium nordicum]
2359_g	2.29745	0.685	2.10306	2359_g	MFS transporter [Talaromyces cellulolyticus]
2402_g	1.27186	1.13478	1.25481	2402_g	hypothetical protein PMG11_08997 [Penicillium brasilianum]
2431_g	3.40233	5.95558	8.54126	2431_g	Phosphatidylethanolamine-binding protein PEBP [Penicillium griseofulvum]
2442_g	1.41011	1.06977	1.19871	2442_g	hypothetical protein FE78DRAFT_153991 [Acidomyces richmondensis]
2451_g	3.48286	1.32554	2.68023	2451_g	hypothetical protein PMG11_08444 [Penicillium brasilianum]
2472_g	48.8638	16.5977	37.3742	2472_g	hypothetical protein ASPNIDRAFT_188056 [Aspergillus niger ATCC 1015]
2473_g	20.8481	6.00354	12.9205	2473_g	Phosphotransferase enzyme family protein [Scedosporium apiospermum]
24_g	2.05306	2.37201	3.39437	24_g	hypothetical protein PMG11_01679 [Penicillium brasilianum]
2519_g	3.17007	2.12398	2.71058	2519_g	hypothetical protein PMG11_01779 [Penicillium brasilianum]
2521_g	1.70099	0.643357	1.35168	2521_g	MFS transporter [Aspergillus niger CBS 513.88]
2551_g	5.40086	5.1788	6.09263	2551_g	hypothetical protein PMG11_06782 [Penicillium brasilianum]
2555_g	1.48755	1.42725	1.90789	2555_g	Flavin-containing monooxygenase-like [Penicillium camemberti]
2558_g	1.14564	1.66101	1.6268	2558_g	hypothetical protein PMG11_06790 [Penicillium brasilianum]
2594_g	3.13651	2.94877	3.26854	2594_g	Major facilitator superfamily domain, general substrate transporter [Penicillium expansum]
2610_g	10.1177	7.45614	9.55669	2610_g	Putative Catalytic activity: digallate H2O = 2 gallate (Precursor) [Penicillium brasilianum]
2621_g	2.88004	6.4477	9.39766	2621_g	hypothetical protein PEX1_039600 [Penicillium expansum]
2696_g	6.77823	5.7264	7.42301	2696_g	hypothetical protein PMG11_04858 [Penicillium brasilianum]
2715_g	2.57411	2.79907	3.96179	2715_g	cellulose signaling related protein ooc1 [Drechmeria coniospora]
2720_g	23.6381	44.0474	64.6633	2720_g	hypothetical protein PMG11_08596 [Penicillium brasilianum]
2721_g	87.2393	72.1901	57.8668	2721_g	hypothetical protein PMG11_08599 [Penicillium brasilianum]
2744_g	3.75041	1.77476	3.00637	2744_g	Major facilitator superfamily domain, general substrate transporter [Penicillium expansum]
2750_g	3.20753	6.01098	8.53417	2750_g	hypothetical protein PMG11_08624 [Penicillium brasilianum]
2809_g	1.7224	1.81838	1.94638	2809_g	protein of unknown function DUF1785 [Penicillium italicum]
2884_g	13.5827	24.2088	33.2267	2884_g	hypothetical protein ACJ72_05772 [Emmonsia sp. CAC-2015a]
2886_g	3.97059	4.73543	10.9655	2886_g	hypothetical protein MGYG_08205 [Nannizzia gypsea CBS 118893]
2887_g	32.0124	102.081	92.1924	-	-
2888_g	3.34801	2.83753	8.33559	2888_g	integral membrane protein [Trichophyton rubrum CBS 118892]
2950_g	2.57986	1.9334	2.78348	2950_g	Putative MFS transporter [Penicillium brasilianum]
2972_g	6.63642	1.7249	5.16932	2972_g	Major facilitator superfamily [Penicillium roqueforti FM164]
302_g	3.88282	3.08785	4.40398	302_g	nmrA-like family domain-containing protein 1 [Aspergillus udagawae]
3101_g	2.68976	1.9606	2.67267	3101_g	hypothetical protein PMG11_02973 [Penicillium brasilianum]
3183_g	4.60301	5.35565	9.14338	3183_g	hypothetical protein PMG11_00656 [Penicillium brasilianum]
3207_g	16.2615	32.6745	43.1559	3207_g	Siderophore transporter, RhtX/FptX family [Penicillium camemberti]
320_g	2.78143	2.14643	1.38093	320_g	nmrA-like family protein [Sclerotinia borealis F-4128]
3218_g	0.535622	1.01926	1.80332	3218_g	hypothetical protein PMG11_10958 [Penicillium brasilianum]
323_g	3.16322	3.09105	4.48197	323_g	glycoside hydrolase family 78 protein [Oidiodendron maius Zn]
3302_g	1.83907	1.7776	3.17777	3302_g	hexose transporter protein [Colletotrichum fructicola Nara gc5]
3312_g	0.593582	1.61364	0.888201	3312_g	hypothetical protein V491_09273 [Pseudogymnoascus sp. VKM F-3775]
3461_g	8.93199	7.37665	7.97568	3461_g	hypothetical protein ANI_1_1524134 [Byssochlamys spectabilis No. 5]
3462_g	5.58175	3.54058	6.15229	3462_g	hypothetical protein AOQ84DRAFT_436443 [Glonium stellatum]
3498_g	20.5659	7.93794	13.6164	3498_g	FAD-binding domain-containing protein [Paraphaeosphaeria sporulosa]
355_g	4.12841	2.84944	4.9938	355_g	hypothetical protein PV05_01294 [Exophiala xenobiotica]
3584_g	13.1763	10.4255	12.2626	3584_g	Putative YeeE/YedE family integral membrane protein [Penicillium brasilianum]
361_g	3.29437	3.16894	4.29638	361_g	Putative Dicarboxylic amino acid permease [Penicillium brasilianum]
3661_g	11.4812	19.3061	12.4105	3661_g	hypothetical protein CI238_07522 [Colletotrichum incanum]
3694_g	4.07283	1.91045	3.73855	3694_g	hypothetical protein ALT_2575 [Aspergillus lentulus]
3746_g	2.04341	1.6665	1.96563	3746_g	hypothetical protein ACN42_g10143 [Penicillium freii]
3831_g	1.73516	1.30819	1.78039	3831_g	hypothetical protein PMG11_00730 [Penicillium brasilianum]
3901_g	118.897	170.181	251.439	3901_g	similar to delta-12 fatty acid desaturase [Aspergillus kawachii IFO 4308]
3903_g	1.03064	0.644412	1.66061	3903_g	hypothetical protein PMG11_02753 [Penicillium brasilianum]
3916_g	17.3483	9.51552	15.2616	3916_g	conidial yellow pigment biosynthesis polyketide synthase [Aspergillus udagawae]
3987_g	1.59329	2.16567	2.63422	3987_g	hypothetical protein PV11_01816 [Exophiala sideris]
402_g	2.73127	1.27974	1.40977	402_g	hypothetical protein ACN42_g4223 [Penicillium freii]
4100_g	1.49287	1.3636	2.29766	4100_g	hypothetical protein PGRI_064490 [Penicillium griseofulvum]
4137_g	1.8467	2.35233	2.08093	4137_g	hypothetical protein EN45_038180 [Penicillium chrysogenum]
4148_g	1.5093	1.86003	1.41958	4148_g	MFS allantoate transporter [Sporothrix insectorum RCEF 264]
4159_g	4.03877	1.18835	2.1939	4159_g	Aldolase-type TIM barrel [Penicillium expansum]
4163_g	3.44021	2.83789	2.96691	4163_g	predicted protein [[Nectria] haematococca mpVI 77-13-4]
4170_g	4.49133	3.85981	3.27511	4170_g	hypothetical protein PMG11_05877 [Penicillium brasilianum]
41_g	1.15334	0.933307	1.26424	41_g	hypothetical protein PMG11_08221 [Penicillium brasilianum]
4201_g	1.54661	0.858048	1.48774	4201_g	hypothetical protein PMG11_10491 [Penicillium brasilianum]
4210_g	10.3191	10.2074	10.5987	4210_g	hypothetical protein PMG11_05128 [Penicillium brasilianum]
423_g	1.28549	1.22311	2.00941	-	-
4267_g	1.71294	1.09329	1.71937	4267_g	hypothetical protein PGRI_034790 [Penicillium griseofulvum]
4320_g	32.2721	91.4513	80.4063	4320_g	hypothetical protein PITC_051140 [Penicillium italicum]
4324_g	0.992579	0.9963	1.06496	4324_g	hypothetical protein ZTR_09745 [Talaromyces verruculosus]
4408_g	42.9123	95.354	97.1043	4408_g	hypothetical protein PMG11_09245 [Penicillium brasilianum]
4468_g	12.2689	20.577	18.0029	-	-
4479_g	2.04206	2.94857	4.15407	4479_g	hypothetical protein PFICI_05473 [Pestalotiopsis fici W106-1]
4480_g	1.00429	0.873649	1.5457	4480_g	hypothetical protein PFICI_05472 [Pestalotiopsis fici W106-1]
4481_g	2.50126	1.99456	1.20302	4481_g	hypothetical protein AUEXF2481DRAFT_4157 [Aureobasidium subglaciale EXF-2481]
4521_g	2.48767	1.79389	1.41059	4521_g	hypothetical protein ASPCAL08399 [Aspergillus calidoustus]
4526_g	0.902581	0.981461	1.51939	4526_g	putative saf domain-containing protein [Eutypa lata UCREL1]
4578_g	11.9194	15.3004	12.9198	4578_g	Beta-lactamase-like [Penicillium camemberti]
4645_g	3.09981	1.90051	3.01354	4645_g	hypothetical protein ACN42_g1460 [Penicillium freii]
4653_g	2.15923	2.18412	1.594	4653_g	proline racemase [Aspergillus luchuensis]
4663_g	1.72589	4.07703	6.1828	4663_g	hypothetical protein PGRI_075980 [Penicillium griseofulvum]
4676_g	5.52361	13.4077	14.6031	4676_g	hypothetical protein PMG11_00270 [Penicillium brasilianum]
4687_g	1.68957	0.847954	2.00032	4687_g	hypothetical protein PMG11_08148 [Penicillium brasilianum]
4688_g	16.9144	12.1391	19.0365	4688_g	hypothetical protein PMG11_11245 [Penicillium brasilianum]
4712_g	2.43354	1.75673	2.87859	4712_g	uncharacterized protein PODANS_4_3840 [Podospora anserina S mat+]
4713_g	6.25571	4.97627	7.51188	4713_g	uncharacterized protein PODANS_4_3850 [Podospora anserina S mat+]
4754_g	6.5753	8.41848	11.7319	4754_g	Tryptophan synthase beta subunit-like PLP-dependent enzymes superfamily [Penicillium italicum]
4825_g	19.3452	24.041	22.5964	4825_g	2-amino-3-carboxymuconate-6-semialdehydede carboxylase [Talaromyces cellulolyticus]
4826_g	0.663706	2.2411	0.77285	4826_g	cytochrome P450 [Aspergillus niger]
4831_g	1.08098	1.17546	1.23656	4831_g	Sucrose/H+ symporter, plant [Penicillium camemberti]
4865_g	1.50226	3.09332	1.75254	4865_g	hypothetical protein PMG11_03749 [Penicillium brasilianum]
4874_g	1.34844	1.14925	1.54251	4874_g	Pc13g15950 [Penicillium rubens Wisconsin 54-1255]
4919_g	2.59522	2.51694	2.96873	4919_g	hypothetical protein ACN38_g7487 [Penicillium nordicum]
4992_g	0.969808	1.22466	1.38429	4992_g	hypothetical protein PMG11_02391 [Penicillium brasilianum]
5004_g	7.93647	4.24697	7.56211	5004_g	hypothetical protein PFICI_02468 [Pestalotiopsis fici W106-1]
5005_g	1.48326	1.41128	0.7134	5005_g	hypothetical protein PFICI_02456 [Pestalotiopsis fici W106-1]
5088_g	1.65826	0.983554	1.63139	5088_g	conserved hypothetical protein [Byssochlamys spectabilis No. 5]
5107_g	0.955435	1.03893	1.55092	5107_g	hypothetical protein AKAW_09706 [Aspergillus niger]
5147_g	19.0683	46.926	69.981	5147_g	Putative Beta-1,4-glucosidase [Penicillium brasilianum]
5151_g	5.7913	22.8938	17.583	5151_g	hypothetical protein ACN42_g234 [Penicillium freii]
5160_g	0.280564	2.74575	0.539768	5160_g	conserved hypothetical protein [Talaromyces stipitatus ATCC 10500]
516_g	475.725	397.311	357.421	516_g	hypothetical protein VE00_05188 [Pseudogymnoascus sp. WSF 3629]
5187_g	2.0553	1.34095	0.790823	-	-
5230_g	2.26448	1.91519	2.63209	5230_g	Putative Quinate permease [Penicillium brasilianum]
523_g	1.81052	2.4359	1.594	523_g	hypothetical protein PMG11_03110 [Penicillium brasilianum]
525_g	1.24383	1.13898	1.6373	525_g	hypothetical protein EPUS_06509 [Endocarpon pusillum Z07020]
5266_g	2.01897	1.44981	1.24589	5266_g	General substrate transporter [Penicillium roqueforti FM164]
5268_g	1.70814	1.61515	2.71472	5268_g	hypothetical protein PMG11_01945 [Penicillium brasilianum]
52_g	0.981974	1.06779	1.82622	52_g	hypothetical protein PMG11_02139 [Penicillium brasilianum]
5306_g	1.68785	2.09027	1.353	5306_g	hypothetical protein ACN38_g10214 [Penicillium nordicum]
5316_g	1.12927	0.818642	1.19649	5316_g	conserved hypothetical protein [Aspergillus terreus NIH2624]
5338_g	0.796537	0.618679	1.64189	5338_g	hypothetical protein PMG11_10522 [Penicillium brasilianum]
5439_g	3.78762	6.14526	5.20491	5439_g	L-xylulose reductase [Aspergillus ustus]
5523_g	1.18797	1.72239	1.83532	5523_g	hypothetical protein NECHADRAFT_56243 [[Nectria] haematococca mpVI 77-13-4]
5533_g	36.9148	31.6087	34.9992	5533_g	hypothetical protein PMG11_03364 [Penicillium brasilianum]
5541_g	1.58881	1.13378	1.05073	5541_g	FAD dependent oxidoreductase [Aspergillus parasiticus SU-1]
5581_g	3.72843	2.55269	3.14373	5581_g	Putative Mandelate racemase/muconate lactonizing enzyme family protein [Penicillium brasilianum]
5704_g	1.24614	1.10543	2.71286	5704_g	hypothetical protein PMG11_07323 [Penicillium brasilianum]
5705_g	1.51671	1.5224	1.34675	5705_g	hypothetical protein ACN38_g1112 [Penicillium nordicum]
5770_g	1.35966	2.66127	1.04632	-	-
5774_g	1.99724	1.41166	1.24879	5774_g	unnamed protein product [Penicillium camemberti]
5779_g	2.8653	1.82087	1.61078	5779_g	hypothetical protein FOXG_06969 [Fusarium oxysporum f. sp. lycopersici 4287]
5780_g	1.52486	1.49465	1.61143	5780_g	hypothetical protein Ao3042_06714 [Aspergillus oryzae 3.042]
5781_g	0.659301	1.3997	2.29521	5781_g	hypothetical protein Z519_01134 [Cladophialophora bantiana CBS 173.52]
5788_g	5.111	3.58933	5.78706	5788_g	dihydrodipicolinate synthase, putative [Talaromyces marneffei ATCC 18224]
5798_g	4.12564	2.81487	3.26825	5798_g	hypothetical protein ACN38_g8586 [Penicillium nordicum]
5802_g	23.1644	28.8127	73.9193	5802_g	hypothetical protein PMG11_08718 [Penicillium brasilianum]
5831_g	3.77714	4.52594	6.63176	5831_g	Thioesterase [Penicillium griseofulvum]
5839_g	127.712	115.863	163.082	5839_g	hypothetical protein PDE_00203 [Penicillium oxalicum 114-2]
597_g	77.1469	216.731	230.061	597_g	hypothetical protein PMG11_05363 [Penicillium brasilianum]
6021_g	3.91416	7.70603	4.2804	6021_g	hypothetical protein PMG11_06317 [Penicillium brasilianum]
6044_g	1.2253	1.07724	1.17865	6044_g	Fungal transcriptional regulatory protein, N-terminal [Penicillium camemberti]
6128_g	148.89	126.402	120.419	6128_g	hypothetical protein ACN38_g10591 [Penicillium nordicum]
6138_g	1.20515	1.13574	1.00471	6138_g	hypothetical protein ACN38_g7535 [Penicillium nordicum]
6147_g	3.68849	7.90255	9.73089	6147_g	hypothetical protein VHEMI07744 [Torrubiella hemipterigena]
6153_g	763.778	1585.94	1042	6153_g	hypothetical protein PMG11_03055 [Penicillium brasilianum]
6155_g	16.9346	15.4223	17.2063	6155_g	hypothetical protein PGRI_055490 [Penicillium griseofulvum]
619_g	9.58234	8.48368	8.22109	619_g	Chitin-binding, type 1 [Penicillium camemberti]
6201_g	3.66314	8.12125	11.3579	6201_g	hypothetical protein PMG11_00886 [Penicillium brasilianum]
6205_g	8.01122	15.2103	9.72457	6205_g	hypothetical protein PMG11_00890 [Penicillium brasilianum]
6261_g	1.51172	0.632246	4.19475	6261_g	hypothetical protein ASPNIDRAFT_171186 [Aspergillus niger ATCC 1015]
6344_g	1.10837	2.15673	1.85178	6344_g	hypothetical protein PMG11_00133 [Penicillium brasilianum]
6377_g	0.500724	3.70249	2.36015	6377_g	hypothetical protein PGRI_092120 [Penicillium griseofulvum]
6393_g	1.7946	0.828691	1.60804	6393_g	hypothetical protein PMG11_06502 [Penicillium brasilianum]
6442_g	2.27582	0.742414	0.948649	6442_g	ThiJ/PfpI [Penicillium griseofulvum]
6540_g	0.922202	0.501399	3.54839	-	-
6545_g	8.80528	12.8253	9.28273	6545_g	hypothetical protein ASPCAL02663 [Aspergillus calidoustus]
6625_g	18.759	13.7336	19.2955	6625_g	hypothetical protein PMG11_01339 [Penicillium brasilianum]
6669_g	2.5658	3.10005	6.03322	-	-
6671_g	243.421	242.979	269.1	6671_g	Probable glucan 1,3-beta-glucosidase A [Penicillium roqueforti FM164]
6719_g	24.2472	22.4237	26.9754	6719_g	Pc20g00310 [Penicillium rubens Wisconsin 54-1255]
6777_g	130.684	109.01	127.721	6777_g	trehalose synthase (Ccg-9), putative [Aspergillus fumigatus Af293]
6786_g	12.0836	2.65589	11.9946	6786_g	hypothetical protein ACN38_g4003 [Penicillium nordicum]
6787_g	97.0233	79.1792	88.1553	6787_g	hypothetical protein PMG11_09227 [Penicillium brasilianum]
6792_g	2.10575	1.38775	3.80566	6792_g	Putative GPR1/FUN34/YaaH-class plasma membrane protein [Penicillium brasilianum]
6801_g	1.99233	3.1108	2.45704	6801_g	hypothetical protein AKAW_04223 [Aspergillus kawachii IFO 4308]
6811_g	46.6241	40.1063	47.3809	6811_g	hypothetical protein PDE_02730 [Penicillium oxalicum 114-2]
6812_g	44.3717	28.4107	34.3963	6812_g	Zinc finger, C6HC-type [Penicillium camemberti]
6838_g	12.7995	11.8746	14.4132	6838_g	isopenicillin N synthase [Aspergillus oryzae 3.042]
6871_g	0.693806	1.29333	1.04876	6871_g	hypothetical protein ACN38_g4922 [Penicillium nordicum]
688_g	1.28636	1.13975	3.4372	688_g	hypothetical protein AOQ84DRAFT_104286 [Glonium stellatum]
6933_g	1.43704	2.22674	2.21173	6933_g	hypothetical protein V500_02287 [Pseudogymnoascus sp. VKM F-4518 (FW-2643)]
6967_g	0.946359	1.69298	0.763506	6967_g	hypothetical protein PMG11_00227 [Penicillium brasilianum]
7071_g	2.67719	2.82846	2.61918	7071_g	hypothetical protein PMG11_09951 [Penicillium brasilianum]
7100_g	1.91738	1.97102	2.62045	7100_g	Beta-ketoacyl synthase [Penicillium camemberti]
7105_g	3094.35	2246.32	2582.72	7105_g	unnamed protein product [Penicillium camemberti]
715_g	2.70424	2.94058	2.9406	715_g	Peptidoglycan-binding lysin domain [Penicillium camemberti]
7162_g	1.13027	0.993702	1.20291	7162_g	related to tol protein [Fusarium fujikuroi IMI 58289]
7163_g	18.9971	13.9212	15.8904	7163_g	hypothetical protein FOC4_g10001706 [Fusarium oxysporum f. sp. cubense race 4]
7178_g	5.87452	5.31384	5.0508	7178_g	hypothetical protein ACN38_g11979 [Penicillium nordicum]
7229_g	2.63769	2.17588	2.77059	7229_g	Protein of unknown function DUF1446 [Penicillium italicum]
7233_g	2.63486	4.53646	4.22427	7233_g	Putative UPF0047 domain protein [Penicillium brasilianum]
7234_g	8.49786	11.0886	11.5259	7234_g	hypothetical protein PMG11_08504 [Penicillium brasilianum]
7256_g	2.72254	2.77829	8.21932	7256_g	predicted protein [Aspergillus terreus NIH2624]
7331_g	2.18516	2.48174	3.31646	7331_g	hypothetical protein PMG11_10768 [Penicillium brasilianum]
7375_g	14.738	11.0571	16.4714	7375_g	hypothetical protein PMG11_08570 [Penicillium brasilianum]
7383_g	15.5258	19.48	50.1465	7383_g	hypothetical protein PGRI_048050 [Penicillium griseofulvum]
7403_g	5.39331	5.17469	8.54495	7403_g	hypothetical protein PDE_06740 [Penicillium oxalicum 114-2]
7404_g	2.07065	2.83899	3.72385	7404_g	hypothetical protein AFLA70_79g003941 [Aspergillus flavus AF70]
7422_g	17.1463	62.1494	52.128	7422_g	hypothetical protein ZTR_09325 [Talaromyces verruculosus]
7423_g	183.369	145.198	147.415	7423_g	unnamed protein product [Penicillium roqueforti FM164]
7426_g	1.26872	1.50501	1.02626	7426_g	Pc21g22520 [Penicillium rubens Wisconsin 54-1255]
7539_g	5.70773	4.33791	5.66757	7539_g	hypothetical protein Z518_09919 [Rhinocladiella mackenziei CBS 650.93]
7542_g	1.36843	2.85204	4.93627	7542_g	hypothetical protein Z520_02409 [Fonsecaea multimorphosa CBS 102226]
7590_g	4.29614	1.66843	5.54949	7590_g	Glutathione-dependent formaldehyde-activating, GFA [Penicillium camemberti]
7593_g	24.5355	22.2694	44.0722	7593_g	hypothetical protein PDE_04440 [Penicillium oxalicum 114-2]
7604_g	2.20944	0.369621	3.43324	7604_g	Hydantoinase/oxoprolinase [Penicillium roqueforti FM164]
7605_g	3.98492	2.64258	3.31052	7605_g	Hydantoinase/oxoprolinase [Penicillium camemberti]
7606_g	4.2747	1.80767	2.38234	7606_g	Major facilitator superfamily domain, general substrate transporter [Penicillium expansum]
7639_g	2.07578	5.40357	2.35981	7639_g	hypothetical protein NECHADRAFT_86494 [[Nectria] haematococca mpVI 77-13-4]
7700_g	96.2443	74.4522	113.087	7700_g	related to ADH2-Alcohol dehydrogenase II [Sporisorium reilianum SRZ2]
7755_g	2.26991	1.17345	1.4676	7755_g	glycoside hydrolase family 79 protein [Oidiodendron maius Zn]
7759_g	0.55671	1.41251	1.53961	7759_g	transcription factor C6 UaY [Aspergillus fumigatus var. RP-2014]
7787_g	2.65133	0.961014	4.25068	-	-
780_g	57.0894	213.89	215.198	780_g	hypothetical protein PGRI_003940 [Penicillium griseofulvum]
7813_g	3.17803	3.72757	5.22103	7813_g	Pc12g02000 [Penicillium rubens Wisconsin 54-1255]
7815_g	1.38813	1.64362	1.12758	7815_g	feruloyl esteras-like protein B precursor [Glonium stellatum]
782_g	31.2287	110.593	85.774	782_g	hypothetical protein PGRI_003880 [Penicillium griseofulvum]
783_g	9.53142	31.5925	28.2834	783_g	Acyl transferase/acyl hydrolase/lysophospholipase [Penicillium griseofulvum]
7855_g	337.696	244.131	275.324	7855_g	predicted protein [Aspergillus terreus NIH2624]
7880_g	2.12356	3.05623	1.62217	7880_g	Major facilitator superfamily, general substrate transporter [Penicillium camemberti]
793_g	1.07778	0.703181	1.2441	793_g	predicted protein [Aspergillus terreus NIH2624]
801_g	274.56	300.691	279.033	801_g	hypothetical protein PDE_01114 [Penicillium oxalicum 114-2]
8030_g	31.4056	64.0791	77.2105	8030_g	Putative Na /H antiporter [Penicillium brasilianum]
8031_g	35.7728	86.4287	102.68	8031_g	hypothetical protein ACN42_g7200 [Penicillium freii]
805_g	1479.7	1169.69	873.21	805_g	hypothetical protein PMG11_10699 [Penicillium brasilianum]
8089_g	22.0531	19.1305	20.7369	8089_g	hexose carrier protein, putative [Byssochlamys spectabilis No. 5]
8110_g	1.47296	1.6488	1.20853	8110_g	hypothetical protein PITC_075990 [Penicillium italicum]
812_g	3.13161	2.71769	4.6924	812_g	hypothetical protein VF21_07510 [Pseudogymnoascus sp. 05NY08]
8160_g	2.70746	2.46537	2.39266	8160_g	hypothetical protein PMG11_06856 [Penicillium brasilianum]
8276_g	5.35284	1.69769	3.37909	8276_g	hypothetical protein PMG11_04325 [Penicillium brasilianum]
8282_g	1.64565	2.38597	1.52438	8282_g	hypothetical protein ANI_1_1428064 [Aspergillus niger CBS 513.88]
8284_g	1.56867	1.3707	1.99398	8284_g	hypothetical protein PV11_05179 [Exophiala sideris]
8285_g	1.15526	1.1306	1.50024	8285_g	Pc22g19340 [Penicillium rubens Wisconsin 54-1255]
8286_g	1.55514	1.81479	1.38649	8286_g	Putative Acyl-CoA dehydrogenase family member 10 [Aspergillus calidoustus]
8289_g	10.8435	6.61123	9.16458	8289_g	NAD(P)-binding protein [Lepidopterella palustris CBS 459.81]
8294_g	1.46308	1.71994	3.30925	8294_g	hypothetical protein ASPCAL12891 [Aspergillus calidoustus]
8295_g	2.29552	2.24653	1.76651	8295_g	ALDH-like protein [Glarea lozoyensis ATCC 20868]
8296_g	1.72972	1.76333	1.92385	8296_g	hypothetical protein ASPCAL12890 [Aspergillus calidoustus]
8297_g	3.58561	2.14169	2.86617	8297_g	hypothetical protein ASPCAL12889 [Aspergillus calidoustus]
8307_g	4.32543	10.5683	10.7358	8307_g	sodium/proline symporter, putative [Byssochlamys spectabilis No. 5]
8323_g	1.5431	1.06779	1.6193	8323_g	small nucleolar ribonucleoprotein SNU13 [Aspergillus niger CBS 513.88]
8335_g	98.8259	75.9415	79.3459	8335_g	hypothetical protein PDIP_31720 [Penicillium digitatum Pd1]
8345_g	0.971183	1.54889	2.36668	8345_g	hypothetical protein PMG11_08198 [Penicillium brasilianum]
8401_g	9.7388	27.8506	31.2392	8401_g	hypothetical protein PDE_06734 [Penicillium oxalicum 114-2]
8419_g	2.47458	3.58779	3.68392	8419_g	hypothetical protein ASPNIDRAFT_41416 [Aspergillus niger ATCC 1015]
8420_g	1.59994	1.49123	1.97876	8420_g	hypothetical protein ANI_1_1346144 [Aspergillus niger CBS 513.88]
8484_g	0.685689	2.154	1.97876	8484_g	hypothetical protein V492_03529 [Pseudogymnoascus sp. VKM F-4246]
8558_g	1.46252	1.40858	1.36665	-	-
8603_g	217.651	274.017	271.757	8603_g	Putative Conidial pigment polyketide synthase PksP/Alb1 [Penicillium brasilianum]
8679_g	1.47296	1.60169	0.544958	8679_g	hypothetical protein ACN42_g9651 [Penicillium freii]
8682_g	0	2.35832	1.04311	8682_g	PAN domain-containing protein [Purpureocillium lilacinum]
868_g	5.37274	4.91091	5.01842	868_g	RraA-like protein [Neurospora tetrasperma FGSC 2509]
8722_g	2.14435	2.59824	3.53609	8722_g	uncharacterized protein PODANS_4_3810 [Podospora anserina S mat+]
8723_g	3.63308	5.41541	4.28013	8723_g	uncharacterized protein PODANS_4_3820 [Podospora anserina S mat+]
8730_g	4.67569	2.88882	5.82658	8730_g	fungal alpha-L-arabinofuranosidase, putative [Colletotrichum fructicola Nara gc5]
8789_g	248.453	195	201.718	8789_g	hypothetical protein PMG11_09405 [Penicillium brasilianum]
8805_g	4.30558	2.75984	3.00817	8805_g	Alpha/beta hydrolase fold-3 [Penicillium italicum]
8824_g	1.02594	0.86061	1.43804	8824_g	hypothetical protein ACN42_g7253 [Penicillium freii]
8825_g	2.12554	0.912355	0.995411	8825_g	hypothetical protein PMG11_01805 [Penicillium brasilianum]
8841_g	1.82564	3.97039	6.35938	8841_g	Uncharacterized protein PEX2_109320 [Penicillium expansum]
8844_g	1.23497	1.3429	2.07893	8844_g	hypothetical protein PGRI_052730 [Penicillium griseofulvum]
8868_g	1.78741	0.647875	1.71937	-	-
8924_g	46.6192	68.232	60.5721	8924_g	hypothetical protein SI65_03780 [Aspergillus cristatus]
8994_g	13.9445	42.9485	29.4375	8994_g	hypothetical protein PMG11_09736 [Penicillium brasilianum]
900_g	8.8011	7.57646	6.70231	900_g	trimeric LpxA-like protein [Aspergillus ruber CBS 135680]
9012_g	40.7628	33.0779	38.7914	9012_g	hypothetical protein AUD_6537 [Aspergillus udagawae]
9020_g	28.2405	27.1459	33.7542	9020_g	Putative ATP-binding cassette transporter [Penicillium brasilianum]
902_g	1.85232	1.80937	2.08381	902_g	Tannase/feruloyl esterase [Penicillium expansum]
9042_g	2.35674	2.09063	2.20737	9042_g	hypothetical protein EN45_066610 [Penicillium chrysogenum]
9091_g	1.08871	0.905303	1.75571	9091_g	AMP dependent CoA ligase [Aspergillus niger]
90_g	111.492	101.963	91.0859	90_g	hypothetical protein PMG11_10162 [Penicillium brasilianum]
9109_g	3.32394	4.20975	5.15347	9109_g	TPA: amino acid transporter (Eurofung) [Aspergillus nidulans FGSC A4]
9151_g	1.72444	3.59404	3.17937	-	-
9152_g	1066.69	1079.16	657.54	9152_g	Putative Dehydrogenase with different specificitie [Penicillium brasilianum]
9154_g	6.5611	5.45809	8.34615	9154_g	Alkaline-phosphatase-like, core domain [Penicillium camemberti]
9168_g	17.3482	15.4474	12.2168	9168_g	hypothetical protein PDE_07361 [Penicillium oxalicum 114-2]
9169_g	18.3302	16.5508	10.0757	9169_g	hypothetical protein SS1G_05210 [Sclerotinia sclerotiorum 1980 UF-70]
9170_g	4.8992	1.70615	3.57303	9170_g	Major facilitator superfamily domain, general substrate transporter [Penicillium expansum]
9175_g	0.975202	0.762184	1.64164	9175_g	carboxylesterase [Aspergillus kawachii IFO 4308]
9176_g	1.11588	2.13559	1.76038	9176_g	predicted protein [Aspergillus terreus NIH2624]
9190_g	16.1679	14.4717	13.6022	9190_g	Aldo/keto reductase [Penicillium expansum]
9238_g	0.671223	1.82471	0.968508	-	-
9241_g	1.76355	0.828085	1.9663	9241_g	hypothetical protein PMG11_01202 [Penicillium brasilianum]
9284_g	1.1129	1.35254	2.29851	9284_g	hypothetical protein PMG11_08102 [Penicillium brasilianum]
935_g	3.24226	2.84324	3.82309	935_g	hypothetical protein ACN42_g6676 [Penicillium freii]
9450_g	10.3576	8.50834	11.9669	9450_g	short-chain dehydrogenase [Pochonia chlamydosporia 170]
9452_g	214.671	202.012	219.934	9452_g	hypothetical protein PMG11_03057 [Penicillium brasilianum]
9455_g	0	0.651535	3.60227	9455_g	hypothetical protein ABL_03484 [Aspergillus niger]
9482_g	8.13585	7.38975	7.82615	9482_g	hypothetical protein PMG11_06513 [Penicillium brasilianum]
9523_g	1.11588	0.630969	1.67451	9523_g	hypothetical protein S40285_08630 [Stachybotrys chlorohalonata IBT 40285]
9526_g	1.52903	0.798074	2.35332	9526_g	Putative Dehydrogenases with different specificities [Aspergillus calidoustus]
9585_g	3.58543	3.28318	3.81199	9585_g	insect type alcohol dehydrogenase ADH-like classical c SDR [Aspergillus parasiticus SU-1]
9611_g	2.794	2.67188	3.86945	9611_g	putative 3-hydroxyisobutyrate dehydrogenase [Diplodia seriata]
9652_g	1.42964	1.87256	4.00064	9652_g	hypothetical protein PMG11_04308 [Penicillium brasilianum]
9671_g	77.715	90.6609	99.8465	9671_g	putative chitinase [Penicillium oxalicum 114-2]
9684_g	10.4058	6.23109	16.7833	9684_g	CP2 transcription factor [Penicillium expansum]
979_g	1.13177	0.90491	1.24879	979_g	hypothetical protein FPSE_08106 [Fusarium pseudograminearum CS3096]
9816_g	50.3353	46.5874	64.6523	-	-
9835_g	2.41566	3.39558	4.194	9835_g	aldolase [Aspergillus kawachii IFO 4308]
9939_g	3.22649	12.6228	6.10613	9939_g	hypothetical protein PDE_00955 [Penicillium oxalicum 114-2]
9946_g	0.846732	1.3811	1.22175	9946_g	hypothetical protein AUEXF2481DRAFT_91673 [Aspergillus niger]
9964_g	19.22	15.8614	15.1043	9964_g	hypothetical protein PMG11_08225 [Penicillium brasilianum]
9988_g	1.49339	1.64007	1.98686	9988_g	hypothetical protein ACN42_g6219 [Penicillium freii]
999_g	5.60444	3.7503	1.6588	-	-
Novel00027	1.35272	3.08897	3.12295	-	-
Novel00046	2.34132	1.603	1.08439	-	-
Novel00050	2.66582	2.70974	3.67927	-	-
Novel00051	1.05719	0.907568	1.87333	-	-
Novel00052	0.221175	2.10441	2.71263	-	-
Novel00072	4.56807	3.4234	3.91913	-	-
Novel00092	6.98293	6.76269	8.64129	-	-
Novel00103	1.18051	1.68974	1.43685	-	-
Novel00179	18.7296	20.2783	16.6907	-	-
Novel00183	1.4347	0.873649	1.5457	-	-
Novel00205	19.8172	14.8279	18.1501	-	-
Novel00223	0.638875	1.38942	2.25337	-	-
Novel00242	1.85211	0.700511	0.852072	-	-
Novel00276	1.0918	1.78082	0.954761	-	-
Novel00299	1.81998	1.49039	1.83716	-	-
Novel00328	3.85648	5.62312	8.09385	-	-
