# Supplementary material for: Iron acquisition in the mutualistic fungus Penicillium herquei: implications of mineral elements in insect-fungus symbiosis
Source: Microbiol Spectr. 2025 Aug 7;13(9):e01051-25. doi: 10.1128/spectrum.01051-25 (PMC12403598; doi:10.1128/spectrum.01051-25)
Supplement: Table S3 — Gene ontology (GO) analysis. [file spectrum.01051-25-s0004.xls]

## Sheet: WFS vs SFS.DEG_GO_enrichment
TABLE S3 Gene Ontology (GO) analysis of significantly up-regulated genes in weevil-farming strain (WFS) compared to soil free-living strain (SFS) of Penicillium herquei
GO_accession	Description	Term_type	Over_represented_pValue	Corrected_pValue	DEG_item	DEG_list	Bg_item	Bg_list	Gene_names
GO:0003735	structural constituent of ribosome	molecular_function	0.00034363	0.65883	88	3557	122	6177	10337_g,6691_g,1336_g,1717_g,7281_g,10229_g,6103_g,6660_g,3715_g,2125_g,1751_g,6887_g,5848_g,4260_g,1859_g,12314_g,3404_g,1927_g,6945_g,3917_g,Novel00188,4719_g,5178_g,1739_g,273_g,4061_g,1286_g,756_g,7263_g,4799_g,853_g,10280_g,5629_g,3808_g,6891_g,1435_g,3617_g,7988_g,6751_g,7112_g,4717_g,Novel00148,6294_g,9683_g,5849_g,3552_g,5161_g,1337_g,4005_g,7558_g,747_g,4056_g,6038_g,9712_g,Novel00093,35…
GO:0000981	DNA-binding transcription factor activity, RNA polymerase II-specific	molecular_function	0.00035027	0.65883	184	3557	271	6177	6016_g,5358_g,8573_g,7091_g,5962_g,8294_g,8756_g,7511_g,7566_g,6617_g,7578_g,8010_g,9681_g,8771_g,3822_g,7372_g,5887_g,8176_g,12540_g,8105_g,1697_g,3897_g,5780_g,5835_g,12259_g,4232_g,1844_g,3500_g,785_g,5632_g,4045_g,794_g,7544_g,8037_g,7996_g,1380_g,5132_g,8361_g,7182_g,10208_g,9033_g,8645_g,8899_g,4747_g,8662_g,10255_g,4317_g,8653_g,1673_g,1408_g,8012_g,6584_g,4359_g,5350_g,5434_g,5422_g,1364_…
GO:0003700	DNA-binding transcription factor activity	molecular_function	0.00048278	0.65883	247	3557	374	6177	1258_g,871_g,3922_g,3977_g,4390_g,6350_g,6494_g,1948_g,4760_g,273_g,8067_g,8418_g,12355_g,9103_g,10240_g,6544_g,15_g,245_g,1403_g,5013_g,287_g,4049_g,8876_g,8652_g,12499_g,1251_g,3451_g,1210_g,6085_g,8569_g,6354_g,4072_g,2124_g,4151_g,3433_g,7780_g,7168_g,4635_g,411_g,3823_g,6773_g,291_g,1228_g,6382_g,4439_g,6961_g,789_g,6850_g,1095_g,9584_g,4060_g,12286_g,4577_g,5197_g,2164_g,5521_g,8493_g,4572_…
GO:0046914	transition metal ion binding	molecular_function	0.00078872	0.80726	468	3557	741	6177	9110_g,12551_g,2124_g,4617_g,411_g,3823_g,1163_g,6773_g,9181_g,8569_g,6676_g,4072_g,12430_g,1440_g,Novel00215,3742_g,Novel00266,12461_g,9584_g,12286_g,1291_g,4577_g,8493_g,5521_g,3887_g,6234_g,5379_g,6961_g,735_g,4439_g,10338_g,3985_g,3439_g,6921_g,6350_g,3977_g,3922_g,4390_g,6286_g,1948_g,4836_g,8788_g,6772_g,773_g,1251_g,6565_g,7763_g,5203_g,6739_g,6508_g,10240_g,15_g,1403_g,7873_g,3610_g,9698_…
GO:0050662	obsolete coenzyme binding	molecular_function	0.0012728	0.81843	109	3557	157	6177	3829_g,4048_g,3797_g,4775_g,4392_g,4648_g,822_g,2326_g,5859_g,3868_g,1653_g,5435_g,1121_g,7771_g,7350_g,5034_g,6514_g,7392_g,1675_g,1014_g,38_g,5260_g,5175_g,9699_g,7781_g,5059_g,2355_g,3496_g,5935_g,1772_g,6581_g,5256_g,4540_g,7415_g,3598_g,6356_g,5100_g,1587_g,10142_g,5457_g,6701_g,6321_g,4669_g,7546_g,4649_g,10144_g,6647_g,7393_g,126_g,9700_g,4167_g,4758_g,803_g,9098_g,8289_g,5236_g,7879_g,497…
GO:0005840	ribosome	cellular_component	0.0013322	0.81843	86	3557	122	6177	5161_g,1337_g,3552_g,4005_g,4056_g,6038_g,747_g,7558_g,9712_g,3808_g,6891_g,853_g,5629_g,10280_g,1435_g,3617_g,Novel00148,6751_g,8207_g,7988_g,4717_g,7112_g,9683_g,5849_g,5848_g,4260_g,1859_g,6887_g,2125_g,1751_g,1927_g,6945_g,12314_g,3404_g,3917_g,Novel00188,4719_g,756_g,1286_g,4061_g,4799_g,7263_g,5178_g,1739_g,273_g,10337_g,7281_g,6691_g,1717_g,1336_g,6660_g,3715_g,6103_g,8201_g,7148_g,6327_g,…
GO:0140110	transcription regulator activity	molecular_function	0.0013994	0.81843	277	3557	428	6177	287_g,6279_g,1251_g,10240_g,6544_g,245_g,15_g,1403_g,2759_g,6843_g,3977_g,3922_g,4390_g,6350_g,1948_g,4760_g,9584_g,12286_g,4577_g,2164_g,5521_g,8493_g,7037_g,291_g,4439_g,6961_g,9042_g,2124_g,7780_g,411_g,3823_g,6773_g,4848_g,11298_g,8569_g,4072_g,8941_g,4079_g,6488_g,4637_g,6628_g,8309_g,8791_g,8964_g,7071_g,1252_g,3612_g,4572_g,5380_g,4859_g,3560_g,3429_g,2372_g,Novel00138,3437_g,2325_g,7534_g…
GO:0008270	zinc ion binding	molecular_function	0.003583	1	335	3557	529	6177	2124_g,4617_g,3823_g,411_g,6773_g,8569_g,1440_g,Novel00215,12430_g,4072_g,6676_g,3742_g,9584_g,12461_g,Novel00266,12286_g,4577_g,5521_g,8493_g,3887_g,6234_g,4439_g,6961_g,10338_g,3439_g,4390_g,3977_g,6350_g,1948_g,8788_g,4836_g,773_g,6565_g,1251_g,6508_g,5203_g,10240_g,15_g,1403_g,7873_g,8466_g,7426_g,262_g,12431_g,2372_g,Novel00138,2325_g,7534_g,8018_g,1477_g,8791_g,8309_g,6628_g,7968_g,7071_g,1…
GO:0003674	molecular_function	molecular_function	0.0038051	1	3146	3557	5397	6177	12541_g,7864_g,1223_g,6151_g,7021_g,1680_g,1222_g,8841_g,3814_g,3840_g,7005_g,10149_g,7583_g,4066_g,710_g,4803_g,5474_g,6683_g,10280_g,7899_g,1583_g,5437_g,1993_g,1325_g,9613_g,1476_g,909_g,1093_g,6505_g,4704_g,4135_g,12314_g,130_g,2175_g,1106_g,8517_g,4082_g,4823_g,935_g,6914_g,1742_g,7375_g,1596_g,4440_g,3984_g,7365_g,1179_g,12572_g,7373_g,877_g,6720_g,5962_g,9690_g,3782_g,3611_g,8963_g,5166_g,…
GO:0043169	cation binding	molecular_function	0.0055049	1	556	3557	902	6177	3491_g,1067_g,1546_g,5173_g,306_g,4049_g,7421_g,8652_g,6876_g,1389_g,6812_g,264_g,1255_g,5033_g,12445_g,9067_g,1960_g,5760_g,273_g,4966_g,8418_g,6382_g,1228_g,5191_g,4060_g,7844_g,5082_g,7857_g,6710_g,6582_g,6242_g,1470_g,12391_g,7168_g,9718_g,4151_g,4058_g,1748_g,8155_g,5294_g,5467_g,9731_g,6630_g,1980_g,3753_g,3995_g,1605_g,7304_g,9168_g,7338_g,6343_g,4974_g,4442_g,5430_g,5736_g,4650_g,3461_g,9…
GO:0055114	oxidation-reduction process	biological_process	0.0056709	1	596	3557	970	6177	1300_g,6720_g,822_g,1247_g,8430_g,3782_g,5034_g,3766_g,5905_g,4360_g,1514_g,4123_g,1209_g,6637_g,12310_g,5870_g,3962_g,5871_g,769_g,7546_g,6357_g,8986_g,4194_g,225_g,846_g,7142_g,5106_g,6524_g,7257_g,6409_g,9074_g,6568_g,1223_g,7660_g,7583_g,5584_g,3815_g,3421_g,2362_g,5474_g,909_g,7900_g,5337_g,8296_g,7449_g,6756_g,4135_g,3460_g,8160_g,12314_g,8547_g,6471_g,4082_g,1742_g,8688_g,7375_g,10163_g,44…
GO:0046872	metal ion binding	molecular_function	0.006024	1	552	3557	896	6177	8995_g,1185_g,6614_g,7803_g,4308_g,8228_g,4313_g,1746_g,226_g,1543_g,4107_g,5332_g,8948_g,4982_g,9189_g,7960_g,5004_g,5335_g,995_g,5736_g,5430_g,4650_g,3461_g,4974_g,4442_g,9168_g,6343_g,7338_g,7304_g,3995_g,3753_g,1605_g,6630_g,1980_g,9731_g,5467_g,5294_g,4058_g,8155_g,1748_g,7168_g,9718_g,12391_g,4151_g,6242_g,6582_g,1470_g,6710_g,5082_g,7844_g,7857_g,4060_g,5191_g,6382_g,1228_g,9067_g,1960_g,8…
GO:0016684	oxidoreductase activity, acting on peroxide as acceptor	molecular_function	0.0063669	1	15	3557	17	6177	12478_g,6756_g,7082_g,8067_g,4324_g,7031_g,6553_g,7731_g,9710_g,816_g,4824_g,12310_g,7542_g,7551_g,1467_g
GO:0008152	metabolic process	biological_process	0.0086389	1	1990	3557	3371	6177	4521_g,3501_g,6013_g,127_g,1336_g,6936_g,1438_g,3779_g,5231_g,8063_g,7502_g,776_g,6660_g,4006_g,6194_g,5307_g,7560_g,8438_g,1390_g,3607_g,1049_g,7593_g,180_g,8215_g,8556_g,4394_g,5750_g,1927_g,3821_g,3639_g,5857_g,3956_g,8492_g,10169_g,7047_g,1989_g,5036_g,3616_g,5663_g,3590_g,1286_g,10233_g,3808_g,4576_g,1661_g,6475_g,186_g,4541_g,6933_g,8877_g,8917_g,5818_g,816_g,6329_g,5827_g,4660_g,3572_g,532…
GO:0070206	protein trimerization	biological_process	0.011095	1	8	3557	8	6177	5197_g,5434_g,8873_g,3635_g,7097_g,10280_g,6554_g,3437_g
GO:0016765	transferase activity, transferring alkyl or aryl (other than methyl) groups	molecular_function	0.015596	1	18	3557	22	6177	6526_g,7409_g,4068_g,1549_g,7762_g,631_g,6709_g,8586_g,7307_g,3590_g,4293_g,7385_g,7761_g,10248_g,4748_g,7920_g,7213_g,7196_g
GO:0006518	peptide metabolic process	biological_process	0.018759	1	120	3557	185	6177	Novel00188,9597_g,4719_g,3917_g,4799_g,7263_g,1286_g,756_g,4061_g,273_g,5671_g,1739_g,10304_g,5178_g,4966_g,5848_g,1859_g,4260_g,6748_g,2125_g,6887_g,1751_g,6945_g,4908_g,1927_g,3404_g,12314_g,3715_g,6660_g,4465_g,6103_g,3589_g,10337_g,7281_g,1912_g,1336_g,1717_g,6691_g,286_g,6038_g,4056_g,747_g,7558_g,9712_g,7215_g,1337_g,5161_g,3552_g,4145_g,3878_g,6949_g,4005_g,4717_g,7112_g,6751_g,7988_g,5849…
GO:0005506	iron ion binding	molecular_function	0.019437	1	100	3557	151	6177	3796_g,7888_g,1602_g,4628_g,4974_g,6141_g,2174_g,3929_g,7199_g,7304_g,5478_g,7257_g,6152_g,6524_g,9731_g,Novel00071,12400_g,4342_g,8871_g,8796_g,956_g,3610_g,9698_g,3403_g,4313_g,6740_g,7384_g,5358_g,4927_g,1501_g,3794_g,1647_g,3748_g,8713_g,7922_g,5776_g,4089_g,317_g,8209_g,4067_g,4123_g,8722_g,4982_g,6924_g,995_g,1903_g,5963_g,8688_g,8158_g,8769_g,3985_g,8490_g,6286_g,12445_g,1255_g,6921_g,5033…
GO:0009059	macromolecule biosynthetic process	biological_process	0.021098	1	661	3557	1094	6177	7091_g,9059_g,12536_g,8756_g,5349_g,9681_g,1028_g,3822_g,8625_g,10374_g,12305_g,8176_g,6836_g,8105_g,4583_g,5780_g,5835_g,5239_g,7171_g,6700_g,785_g,4045_g,1721_g,6428_g,7689_g,4844_g,874_g,4904_g,8361_g,10208_g,9033_g,4867_g,7730_g,6761_g,1678_g,7239_g,7894_g,1159_g,6589_g,839_g,7086_g,6026_g,6516_g,6378_g,8729_g,9070_g,656_g,3743_g,4056_g,12453_g,8146_g,Novel00158,3452_g,8819_g,866_g,8124_g,711…
GO:0043604	amide biosynthetic process	biological_process	0.022035	1	119	3557	184	6177	3404_g,3994_g,12314_g,4908_g,6945_g,1927_g,6748_g,2125_g,1751_g,6887_g,5848_g,1859_g,4260_g,273_g,5671_g,1739_g,4966_g,5178_g,7263_g,4799_g,756_g,1286_g,4061_g,Novel00188,4719_g,3917_g,1717_g,1336_g,6691_g,7281_g,1912_g,3589_g,10337_g,4465_g,6103_g,3715_g,6660_g,4005_g,6949_g,3878_g,3552_g,1337_g,5161_g,7215_g,9712_g,7558_g,747_g,286_g,6038_g,4056_g,3617_g,1435_g,8353_g,6560_g,5629_g,10280_g,853_…
GO:0034645	cellular macromolecule biosynthetic process	biological_process	0.022059	1	656	3557	1086	6177	7112_g,1561_g,7183_g,6813_g,5534_g,8819_g,8124_g,866_g,4056_g,3743_g,8146_g,Novel00158,3452_g,12453_g,8729_g,6378_g,6516_g,656_g,9070_g,8171_g,4028_g,4465_g,10172_g,4834_g,6557_g,1624_g,4011_g,1766_g,9682_g,8400_g,2360_g,8272_g,5178_g,9162_g,9725_g,4545_g,12580_g,861_g,1751_g,6323_g,5835_g,5780_g,4583_g,8105_g,785_g,6700_g,7171_g,5239_g,8625_g,3822_g,6836_g,10374_g,12305_g,8176_g,9681_g,1028_g,53…
GO:0006412	translation	biological_process	0.025443	1	110	3557	170	6177	7219_g,Novel00195,8658_g,9628_g,981_g,8201_g,6327_g,7148_g,120_g,9059_g,Novel00106,3442_g,964_g,243_g,1001_g,3976_g,6964_g,1028_g,4845_g,Novel00093,8653_g,12432_g,8943_g,1837_g,4950_g,1715_g,3505_g,12241_g,7086_g,7847_g,3484_g,7229_g,7849_g,9640_g,7423_g,4844_g,897_g,7996_g,1002_g,12353_g,369_g,926_g,700_g,5499_g,5798_g,8072_g,5866_g,6891_g,3808_g,5629_g,10280_g,853_g,8353_g,3617_g,1435_g,7112_g,…
GO:0043603	cellular amide metabolic process	biological_process	0.026875	1	130	3557	203	6177	5671_g,273_g,10304_g,4966_g,1739_g,7263_g,Novel00188,9597_g,4719_g,3917_g,3994_g,6945_g,4260_g,8777_g,4930_g,7281_g,1912_g,3589_g,9712_g,7215_g,7558_g,5635_g,6038_g,3878_g,3552_g,5849_g,9683_g,4717_g,6751_g,1435_g,8353_g,6560_g,5629_g,7961_g,853_g,6891_g,8072_g,5798_g,926_g,369_g,1002_g,7849_g,7423_g,7229_g,12241_g,3505_g,1837_g,12432_g,Novel00093,6964_g,4845_g,3976_g,878_g,964_g,5824_g,131_g,120…
GO:0005198	structural molecule activity	molecular_function	0.02715	1	131	3557	205	6177	10401_g,4632_g,3781_g,6589_g,3484_g,4334_g,897_g,700_g,2330_g,Novel00195,9628_g,5494_g,1023_g,3442_g,5323_g,9059_g,Novel00106,243_g,9694_g,1028_g,5502_g,988_g,10337_g,1717_g,1336_g,6691_g,5697_g,776_g,6103_g,3715_g,6660_g,1428_g,8549_g,6887_g,2125_g,1751_g,1859_g,5848_g,3404_g,12314_g,1319_g,1927_g,5178_g,4799_g,1286_g,4061_g,756_g,10280_g,3808_g,3617_g,8196_g,801_g,7112_g,7988_g,Novel00148,7432_…
GO:0016301	kinase activity	molecular_function	0.028168	1	159	3557	249	6177	5817_g,6599_g,9676_g,430_g,1831_g,4018_g,4414_g,1057_g,5876_g,8138_g,5445_g,9645_g,4567_g,8212_g,5595_g,8187_g,6461_g,7686_g,12349_g,98_g,3649_g,9077_g,7478_g,5325_g,6768_g,1053_g,12428_g,5294_g,7656_g,7176_g,5713_g,5127_g,10146_g,1913_g,3410_g,7929_g,10383_g,6778_g,1888_g,10300_g,5659_g,6642_g,6662_g,419_g,2169_g,753_g,10195_g,5761_g,5111_g,8354_g,1846_g,4942_g,1048_g,8941_g,4745_g,6354_g,8954_g…
GO:0043043	peptide biosynthetic process	biological_process	0.028532	1	114	3557	177	6177	3715_g,6660_g,4465_g,6103_g,7281_g,1912_g,1336_g,1717_g,6691_g,3589_g,10337_g,7263_g,4799_g,1286_g,756_g,4061_g,5671_g,273_g,1739_g,5178_g,4966_g,Novel00188,4719_g,3917_g,4908_g,6945_g,1927_g,3404_g,12314_g,5848_g,4260_g,1859_g,6748_g,2125_g,1751_g,6887_g,5849_g,9683_g,4717_g,7112_g,6751_g,7988_g,8353_g,3617_g,1435_g,6891_g,3808_g,10280_g,5629_g,853_g,7215_g,9712_g,286_g,6038_g,4056_g,7558_g,747_…
GO:0046906	tetrapyrrole binding	molecular_function	0.028948	1	88	3557	133	6177	5033_g,6921_g,6821_g,8311_g,7179_g,4686_g,12445_g,8067_g,8769_g,8158_g,3985_g,8688_g,1183_g,9682_g,3650_g,306_g,4324_g,6772_g,10190_g,1266_g,7760_g,922_g,7763_g,6528_g,6739_g,7421_g,1505_g,1664_g,1467_g,8561_g,12551_g,9718_g,9004_g,1163_g,747_g,7177_g,3930_g,5474_g,816_g,735_g,6222_g,5191_g,7702_g,7900_g,5382_g,1662_g,7857_g,1291_g,7923_g,7199_g,9710_g,3929_g,4628_g,2174_g,6141_g,3796_g,12400_g,4…
GO:0051920	peroxiredoxin activity	molecular_function	0.030443	1	6	3557	6	6177	7082_g,7542_g,7551_g,7031_g,12478_g,7731_g
GO:0006355	regulation of transcription, DNA-templated	biological_process	0.031987	1	374	3557	610	6177	4950_g,7361_g,5422_g,4359_g,4455_g,5434_g,1364_g,936_g,8653_g,1673_g,10255_g,4614_g,1408_g,6593_g,630_g,803_g,8012_g,6584_g,5132_g,7182_g,6293_g,5141_g,5866_g,7062_g,8899_g,8645_g,7544_g,794_g,10340_g,5632_g,4738_g,1761_g,8447_g,8037_g,5802_g,646_g,1697_g,3619_g,4232_g,3500_g,3691_g,6451_g,4638_g,149_g,Novel00339,784_g,5394_g,5887_g,4597_g,7566_g,6617_g,8010_g,7578_g,1851_g,8771_g,6551_g,4509_g,3…
GO:0051252	regulation of RNA metabolic process	biological_process	0.031987	1	374	3557	610	6177	4635_g,7168_g,9004_g,3433_g,4151_g,7790_g,6354_g,1210_g,6085_g,4060_g,5197_g,6382_g,1228_g,8064_g,1147_g,789_g,6850_g,1095_g,6662_g,5716_g,12355_g,273_g,8418_g,8067_g,9103_g,1258_g,871_g,7286_g,6494_g,8557_g,7931_g,4049_g,8876_g,5013_g,1027_g,7421_g,Novel00218,8652_g,12499_g,3451_g,7433_g,9118_g,2306_g,4700_g,7782_g,1606_g,1328_g,5255_g,8515_g,8138_g,8995_g,3983_g,226_g,9154_g,4421_g,8228_g,4107_…
GO:1903506	regulation of nucleic acid-templated transcription	biological_process	0.031987	1	374	3557	610	6177	9103_g,8067_g,8418_g,273_g,12355_g,7931_g,6494_g,8557_g,7286_g,1258_g,871_g,3451_g,12499_g,Novel00218,8652_g,7421_g,1027_g,5013_g,4049_g,8876_g,2306_g,9118_g,7433_g,7790_g,3433_g,4151_g,9004_g,7168_g,4635_g,6085_g,1210_g,6354_g,5197_g,4060_g,5716_g,6662_g,1095_g,789_g,6850_g,1147_g,8064_g,1228_g,6382_g,4650_g,3461_g,5736_g,5930_g,5095_g,4442_g,2315_g,6343_g,1611_g,3680_g,3689_g,12396_g,107_g,9739…
GO:2001141	regulation of RNA biosynthetic process	biological_process	0.031987	1	374	3557	610	6177	8819_g,4576_g,843_g,866_g,8917_g,8124_g,6497_g,5329_g,6550_g,6362_g,6516_g,6949_g,12552_g,656_g,8416_g,5343_g,4056_g,5096_g,12453_g,3452_g,Novel00158,8146_g,4521_g,1624_g,1766_g,345_g,5146_g,1438_g,5231_g,4028_g,8171_g,1390_g,1049_g,4834_g,180_g,8556_g,6323_g,6822_g,8272_g,8400_g,1989_g,9162_g,5663_g,3822_g,7372_g,8176_g,12305_g,12540_g,8105_g,3897_g,5835_g,5780_g,8409_g,5239_g,12259_g,6700_g,785…
GO:0016773	phosphotransferase activity, alcohol group as acceptor	molecular_function	0.033855	1	142	3557	222	6177	7752_g,8954_g,7784_g,1000_g,773_g,7170_g,777_g,9036_g,7238_g,1649_g,12495_g,7785_g,1239_g,8191_g,4970_g,1135_g,8094_g,10300_g,1888_g,5659_g,6662_g,6642_g,419_g,5761_g,10195_g,5111_g,753_g,1846_g,5496_g,7469_g,4942_g,1048_g,8941_g,4745_g,6354_g,7686_g,5325_g,7478_g,3649_g,9077_g,1053_g,12428_g,7176_g,5294_g,7656_g,5713_g,5127_g,1913_g,8660_g,10146_g,6778_g,7929_g,6599_g,5817_g,1831_g,9676_g,430_g,…
GO:0018958	phenol-containing compound metabolic process	biological_process	0.034964	1	6	3557	6	6177	5963_g,10301_g,9181_g,3499_g,4165_g,5934_g
GO:0016491	oxidoreductase activity	molecular_function	0.035658	1	569	3557	942	6177	9587_g,6627_g,4090_g,1724_g,6821_g,1495_g,10135_g,8490_g,1660_g,4324_g,12290_g,10321_g,1266_g,10172_g,8883_g,5516_g,6224_g,842_g,12521_g,9682_g,1544_g,5591_g,8115_g,741_g,1567_g,1505_g,8673_g,4526_g,1278_g,866_g,3930_g,10211_g,4110_g,10324_g,4502_g,5330_g,6086_g,2174_g,4649_g,6701_g,8286_g,7515_g,2131_g,8204_g,4114_g,8065_g,7962_g,12420_g,636_g,6553_g,8961_g,742_g,8461_g,5265_g,7585_g,3403_g,5218…
GO:0019219	regulation of nucleobase-containing compound metabolic process	biological_process	0.037232	1	375	3557	613	6177	7239_g,1159_g,6878_g,7894_g,4747_g,8662_g,4317_g,1678_g,10136_g,355_g,839_g,6026_g,5350_g,6589_g,6428_g,5767_g,7689_g,7996_g,1380_g,4045_g,4867_g,9033_g,5568_g,8361_g,10208_g,12305_g,8176_g,12540_g,3822_g,7372_g,12259_g,8409_g,5239_g,1844_g,7171_g,785_g,6700_g,3897_g,8105_g,5780_g,5835_g,5358_g,7091_g,8756_g,12536_g,6016_g,5349_g,9681_g,7574_g,345_g,1438_g,5146_g,4521_g,1766_g,1624_g,1390_g,4834_…
GO:0016705	oxidoreductase activity, acting on paired donors, with incorporation or reduction of molecular oxygen	molecular_function	0.038482	1	115	3557	178	6177	7199_g,3929_g,6141_g,2174_g,6798_g,4628_g,3796_g,12400_g,9731_g,4274_g,6524_g,636_g,944_g,8486_g,7257_g,5478_g,8650_g,1300_g,4927_g,7384_g,6740_g,9674_g,4313_g,4216_g,3403_g,9698_g,3610_g,5034_g,956_g,8871_g,8796_g,5828_g,4342_g,1903_g,995_g,8762_g,6924_g,4982_g,8722_g,4123_g,8209_g,317_g,7922_g,5471_g,8713_g,10376_g,3748_g,1501_g,3961_g,7179_g,8311_g,6821_g,4686_g,5857_g,7383_g,5033_g,9631_g,692…
GO:1901576	organic substance biosynthetic process	biological_process	0.038881	1	847	3557	1419	6177	1587_g,5568_g,4002_g,3598_g,5973_g,5227_g,5286_g,5767_g,7996_g,1380_g,5350_g,1894_g,355_g,10136_g,7847_g,4317_g,4747_g,1138_g,8662_g,10144_g,6878_g,8943_g,12465_g,1569_g,4978_g,7771_g,7574_g,8275_g,1001_g,12301_g,1144_g,6016_g,1060_g,5358_g,5322_g,9621_g,3897_g,7694_g,1844_g,4370_g,12259_g,7779_g,8409_g,7372_g,12540_g,6009_g,1989_g,6822_g,1286_g,3590_g,5663_g,Novel00112,5036_g,5458_g,7749_g,180_g…
GO:0009889	regulation of biosynthetic process	biological_process	0.039357	1	380	3557	622	6177	4072_g,4942_g,8941_g,8569_g,11298_g,6773_g,4848_g,7558_g,3823_g,411_g,2124_g,9110_g,7780_g,7485_g,4439_g,6961_g,9042_g,6560_g,291_g,7037_g,2164_g,8493_g,5521_g,4577_g,12371_g,12286_g,9584_g,1519_g,4760_g,4260_g,1948_g,4390_g,3977_g,3922_g,6350_g,4610_g,1898_g,7243_g,6843_g,1403_g,15_g,245_g,6544_g,10240_g,1251_g,287_g,964_g,6825_g,7426_g,8466_g,9703_g,7173_g,7873_g,6536_g,4795_g,6920_g,5405_g,753…
GO:0010556	regulation of macromolecule biosynthetic process	biological_process	0.039357	1	380	3557	622	6177	6016_g,5358_g,7091_g,8756_g,12536_g,7574_g,5349_g,9681_g,3822_g,7372_g,12305_g,8176_g,12540_g,8105_g,3897_g,5780_g,5835_g,12259_g,5239_g,8409_g,7171_g,1844_g,6700_g,785_g,4045_g,6428_g,5767_g,7689_g,7996_g,1380_g,5568_g,8361_g,10208_g,4867_g,9033_g,4747_g,8662_g,4317_g,1678_g,7239_g,7894_g,1159_g,6878_g,5350_g,6589_g,10136_g,7847_g,355_g,839_g,6026_g,6516_g,6550_g,6362_g,656_g,12552_g,6949_g,4056…
GO:0031326	regulation of cellular biosynthetic process	biological_process	0.039357	1	380	3557	622	6177	4060_g,5197_g,8064_g,1147_g,6382_g,1228_g,6662_g,5716_g,789_g,6850_g,1095_g,4151_g,3433_g,7168_g,4635_g,9004_g,7790_g,1210_g,6085_g,6354_g,5013_g,4049_g,8876_g,Novel00218,8652_g,3451_g,12499_g,1027_g,7421_g,7433_g,2306_g,9118_g,273_g,8067_g,4966_g,8418_g,12355_g,9103_g,1258_g,871_g,8557_g,6494_g,7931_g,7286_g,5332_g,4107_g,8948_g,4560_g,1588_g,5749_g,5004_g,7376_g,5335_g,9189_g,1606_g,4700_g,7782…
GO:2000112	regulation of cellular macromolecule biosynthetic process	biological_process	0.039357	1	380	3557	622	6177	3500_g,3691_g,4232_g,4638_g,149_g,6451_g,646_g,3619_g,1697_g,5887_g,784_g,Novel00339,5394_g,8771_g,7578_g,8010_g,7566_g,4597_g,6617_g,1851_g,7511_g,8294_g,5962_g,3868_g,8573_g,6551_g,4509_g,936_g,1364_g,4950_g,7361_g,5422_g,5434_g,4455_g,4359_g,803_g,8012_g,6584_g,1408_g,4614_g,10255_g,8653_g,1673_g,630_g,6593_g,5141_g,6293_g,8899_g,8645_g,5866_g,7062_g,12353_g,7182_g,5132_g,4738_g,1761_g,8037_g,…
GO:0008170	N-methyltransferase activity	molecular_function	0.041554	1	11	3557	13	6177	5009_g,4994_g,1746_g,4198_g,6922_g,5195_g,237_g,2128_g,5307_g,9742_g,1942_g
GO:0010468	regulation of gene expression	biological_process	0.043375	1	386	3557	633	6177	12499_g,3451_g,Novel00218,8652_g,1027_g,7421_g,5013_g,8876_g,4049_g,2306_g,9118_g,7433_g,9103_g,8067_g,8418_g,4966_g,273_g,12355_g,4051_g,7931_g,8557_g,6494_g,7286_g,1258_g,871_g,5197_g,4060_g,5716_g,6662_g,1095_g,789_g,6850_g,1147_g,8064_g,1228_g,6382_g,7790_g,4151_g,3433_g,4635_g,7168_g,9004_g,6085_g,1210_g,6354_g,107_g,12396_g,9739_g,1980_g,8434_g,1872_g,5507_g,12542_g,5208_g,7360_g,7067_g,964…
GO:0005634	nucleus	cellular_component	0.043644	1	469	3557	774	6177	6780_g,5335_g,5004_g,7960_g,9189_g,4107_g,8948_g,4560_g,1543_g,4757_g,7486_g,226_g,9063_g,3983_g,1746_g,Novel00162,8228_g,4648_g,4421_g,1729_g,9154_g,1606_g,7782_g,4700_g,8003_g,8642_g,1942_g,8515_g,8268_g,5255_g,7067_g,5208_g,7942_g,5467_g,4241_g,8434_g,6630_g,5507_g,1872_g,107_g,12396_g,1605_g,2151_g,9739_g,3680_g,1417_g,3689_g,6343_g,3446_g,7338_g,1611_g,4442_g,2315_g,4650_g,3461_g,2139_g,363_…
GO:0004672	protein kinase activity	molecular_function	0.044669	1	112	3557	174	6177	7254_g,8009_g,12319_g,5595_g,6461_g,1755_g,9690_g,8187_g,8138_g,5876_g,1057_g,8700_g,775_g,4567_g,430_g,9676_g,9758_g,1831_g,4018_g,9754_g,4414_g,5817_g,1070_g,6599_g,8409_g,12354_g,7171_g,7024_g,8747_g,10146_g,1913_g,8271_g,898_g,7929_g,12435_g,5127_g,4178_g,12428_g,1053_g,12528_g,1777_g,7656_g,4368_g,5294_g,3896_g,7176_g,170_g,5434_g,7240_g,6589_g,2308_g,3649_g,9077_g,7478_g,5325_g,8941_g,8799_…
GO:0016903	oxidoreductase activity, acting on the aldehyde or oxo group of donors	molecular_function	0.045121	1	32	3557	45	6177	10135_g,7437_g,6855_g,1587_g,4649_g,5406_g,1136_g,7546_g,7751_g,5591_g,10144_g,12465_g,1340_g,8063_g,4775_g,4648_g,1686_g,7879_g,7771_g,1653_g,741_g,7815_g,997_g,6401_g,8917_g,10211_g,5175_g,6493_g,4920_g,3961_g,3898_g,4370_g
GO:0020037	heme binding	molecular_function	0.049087	1	83	3557	127	6177	7421_g,6739_g,7760_g,922_g,7763_g,6528_g,1266_g,4324_g,6772_g,10190_g,306_g,9682_g,3650_g,1183_g,8688_g,3985_g,8067_g,8158_g,8769_g,12445_g,6821_g,8311_g,7179_g,4686_g,5033_g,6921_g,7923_g,7857_g,1291_g,5382_g,7900_g,1662_g,7702_g,6222_g,735_g,816_g,3930_g,5474_g,1163_g,747_g,7177_g,9718_g,9004_g,8561_g,12551_g,1664_g,1467_g,1505_g,5478_g,6524_g,9731_g,4824_g,12400_g,3796_g,6141_g,2174_g,4628_g,3…
GO:0006935	chemotaxis	biological_process	0.049612	1	8	3557	9	6177	5375_g,1714_g,4689_g,6376_g,10235_g,4241_g,8002_g,8810_g
GO:0042330	taxis	biological_process	0.049612	1	8	3557	9	6177	8810_g,8002_g,10235_g,6376_g,4241_g,4689_g,1714_g,5375_g
GO:0051259	protein complex oligomerization	biological_process	0.05002	1	8	3557	9	6177	6554_g,10280_g,7097_g,3437_g,5434_g,5197_g,8873_g,3635_g
GO:0051171	regulation of nitrogen compound metabolic process	biological_process	0.050541	1	398	3557	655	6177	3451_g,12499_g,Novel00218,8652_g,1027_g,7421_g,5013_g,8876_g,4049_g,2306_g,3858_g,9118_g,7433_g,9103_g,4966_g,8067_g,8418_g,273_g,5649_g,12355_g,7931_g,6494_g,8557_g,7286_g,871_g,1258_g,5197_g,4060_g,2133_g,5716_g,6662_g,1095_g,6850_g,789_g,1147_g,8064_g,1228_g,6382_g,7790_g,3433_g,4151_g,7168_g,9004_g,4635_g,6085_g,1210_g,6354_g,12396_g,107_g,9739_g,8434_g,1980_g,5507_g,1872_g,5208_g,12542_g,736…
GO:0080090	regulation of primary metabolic process	biological_process	0.051913	1	399	3557	657	6177	9042_g,6961_g,4439_g,7485_g,7037_g,291_g,6560_g,4577_g,5521_g,8493_g,2164_g,1519_g,9584_g,12286_g,8941_g,4072_g,4942_g,11298_g,8569_g,411_g,3823_g,7558_g,4848_g,6773_g,10195_g,7780_g,9110_g,2124_g,1403_g,12321_g,4673_g,6843_g,10240_g,6544_g,245_g,15_g,1251_g,287_g,1948_g,4260_g,4760_g,6350_g,3922_g,3977_g,4390_g,5658_g,4610_g,7243_g,1898_g,3657_g,7964_g,4795_g,6536_g,2325_g,3437_g,7534_g,8018_g,6…
GO:0000778	condensed nuclear chromosome kinetochore	cellular_component	0.053597	1	20	3557	27	6177	1820_g,674_g,4241_g,4489_g,1419_g,8139_g,5422_g,8794_g,71_g,863_g,2759_g,3713_g,12323_g,8047_g,1122_g,8003_g,10296_g,77_g,4648_g,954_g
GO:0000780	condensed nuclear chromosome, centromeric region	cellular_component	0.053597	1	20	3557	27	6177	8003_g,10296_g,8047_g,1122_g,954_g,4648_g,77_g,8794_g,5422_g,8139_g,1419_g,4489_g,1820_g,674_g,4241_g,12323_g,3713_g,2759_g,863_g,71_g
GO:0008168	methyltransferase activity	molecular_function	0.054258	1	101	3557	157	6177	293_g,4633_g,8328_g,1584_g,1902_g,939_g,1033_g,3916_g,1049_g,237_g,8021_g,8297_g,5307_g,4006_g,4198_g,5877_g,3977_g,8736_g,5766_g,6914_g,6899_g,4238_g,4019_g,5331_g,1507_g,9696_g,7037_g,8649_g,7565_g,2113_g,5009_g,8761_g,8867_g,2128_g,5337_g,7988_g,8300_g,8733_g,6020_g,1362_g,4994_g,780_g,3742_g,1068_g,4713_g,8581_g,3840_g,1433_g,12279_g,4095_g,5180_g,8535_g,1569_g,4194_g,8776_g,3431_g,7316_g,774…
GO:0031323	regulation of cellular metabolic process	biological_process	0.055141	1	404	3557	666	6177	3921_g,1428_g,3916_g,10138_g,76_g,7868_g,4675_g,6223_g,5150_g,7531_g,756_g,1790_g,4001_g,4908_g,3925_g,669_g,8628_g,4483_g,8517_g,3724_g,7933_g,935_g,6869_g,7449_g,5337_g,295_g,8676_g,6271_g,6505_g,8160_g,1349_g,4704_g,8254_g,8752_g,711_g,10369_g,7064_g,181_g,7899_g,8873_g,3840_g,7743_g,5619_g,7662_g,9081_g,6111_g,12300_g,936_g,1364_g,5434_g,4359_g,4455_g,7361_g,4950_g,5422_g,6576_g,8012_g,6584_g…
GO:0044271	cellular nitrogen compound biosynthetic process	biological_process	0.055826	1	636	3557	1063	6177	6843_g,7281_g,245_g,6544_g,6565_g,1251_g,287_g,4760_g,4260_g,3922_g,4390_g,6945_g,6350_g,5878_g,7263_g,7381_g,5025_g,5671_g,4439_g,5629_g,7485_g,853_g,291_g,7037_g,5521_g,8300_g,9584_g,3489_g,8941_g,7659_g,4745_g,8569_g,7558_g,2335_g,9110_g,7215_g,7780_g,1053_g,4637_g,6488_g,1837_g,7423_g,4859_g,4572_g,7888_g,1124_g,3612_g,369_g,8964_g,7071_g,6628_g,1043_g,2384_g,8791_g,690_g,4795_g,5405_g,6920_g…
GO:0044267	cellular protein metabolic process	biological_process	0.057492	1	337	3557	555	6177	7004_g,8023_g,3617_g,710_g,234_g,10280_g,1092_g,7988_g,7662_g,4145_g,8303_g,5161_g,3762_g,8799_g,1947_g,5346_g,7005_g,297_g,286_g,747_g,1717_g,10337_g,244_g,5772_g,5067_g,12298_g,877_g,3715_g,4472_g,4908_g,12314_g,4001_g,3404_g,6759_g,1859_g,5848_g,6887_g,10366_g,2125_g,4746_g,756_g,4061_g,4799_g,5275_g,4098_g,12563_g,1821_g,1520_g,7080_g,7673_g,9758_g,Novel00195,5712_g,12354_g,5726_g,7024_g,4466…
GO:0000346	transcription export complex	cellular_component	0.062926	1	5	3557	5	6177	7846_g,9063_g,8873_g,1729_g,1346_g
GO:0000347	THO complex	cellular_component	0.062926	1	5	3557	5	6177	7846_g,8873_g,9063_g,1729_g,1346_g
GO:0000445	THO complex part of transcription export complex	cellular_component	0.062926	1	5	3557	5	6177	7846_g,9063_g,8873_g,1729_g,1346_g
GO:0016620	oxidoreductase activity, acting on the aldehyde or oxo group of donors, NAD or NADP as acceptor	molecular_function	0.063407	1	27	3557	38	6177	7879_g,7437_g,10135_g,1686_g,4648_g,4775_g,7546_g,1136_g,4649_g,997_g,741_g,1587_g,7815_g,1653_g,7771_g,1340_g,6493_g,5175_g,10211_g,8917_g,12465_g,5591_g,10144_g,7751_g,8063_g,3898_g,3961_g
GO:0042287	MHC protein binding	molecular_function	0.065301	1	5	3557	5	6177	7346_g,10354_g,402_g,6402_g,1687_g
GO:0042289	MHC class II protein binding	molecular_function	0.065301	1	5	3557	5	6177	10354_g,402_g,6402_g,7346_g,1687_g
GO:0016628	oxidoreductase activity, acting on the CH-CH group of donors, NAD or NADP as acceptor	molecular_function	0.065417	1	25	3557	35	6177	5859_g,10135_g,12405_g,5144_g,4648_g,4775_g,8169_g,1136_g,4649_g,5100_g,1587_g,1653_g,4357_g,5175_g,12465_g,5059_g,6920_g,5179_g,5591_g,10144_g,3899_g,Novel00030,1049_g,8063_g,3460_g
GO:0043167	ion binding	molecular_function	0.069604	1	1054	3557	1778	6177	6990_g,4617_g,5048_g,10392_g,1163_g,3823_g,6773_g,5761_g,Novel00215,4942_g,4072_g,6676_g,8058_g,3742_g,9762_g,8493_g,8522_g,9729_g,6961_g,10338_g,1683_g,12495_g,1898_g,1649_g,2129_g,8094_g,1948_g,5304_g,773_g,4731_g,823_g,10240_g,1249_g,679_g,1403_g,7170_g,8466_g,5445_g,7426_g,6825_g,5785_g,8187_g,8604_g,4708_g,3429_g,6545_g,7534_g,1831_g,1477_g,8309_g,360_g,1913_g,4305_g,12444_g,3649_g,3982_g,74…
GO:0016209	antioxidant activity	molecular_function	0.071392	1	24	3557	34	6177	12521_g,7542_g,4824_g,816_g,8115_g,6756_g,7082_g,4324_g,12478_g,1853_g,6553_g,7731_g,12310_g,7551_g,9710_g,1467_g,7031_g,8067_g,1972_g,9067_g,6714_g,1129_g,5804_g,109_g
GO:0044249	cellular biosynthetic process	biological_process	0.074204	1	798	3557	1344	6177	9103_g,8214_g,12355_g,8067_g,7286_g,8557_g,6494_g,871_g,1258_g,12499_g,3451_g,8876_g,5013_g,9118_g,3963_g,2306_g,1562_g,8497_g,1912_g,Novel00116,4635_g,9004_g,8047_g,3433_g,4335_g,3552_g,5915_g,6354_g,4994_g,6085_g,3883_g,1210_g,1967_g,5197_g,10380_g,789_g,6850_g,7961_g,5716_g,1435_g,1147_g,5930_g,1002_g,5457_g,5100_g,363_g,2315_g,5798_g,1611_g,7849_g,3680_g,3689_g,4347_g,9073_g,8894_g,9739_g,350…
GO:0000228	nuclear chromosome	cellular_component	0.075018	1	38	3557	56	6177	8047_g,8600_g,8003_g,10296_g,737_g,4648_g,954_g,8337_g,1035_g,4757_g,674_g,4270_g,1820_g,8139_g,7486_g,8794_g,1419_g,71_g,5357_g,1155_g,4084_g,863_g,1122_g,3590_g,8602_g,4610_g,77_g,4305_g,4489_g,7086_g,4274_g,4241_g,5422_g,4465_g,12323_g,3713_g,8497_g,2759_g
GO:0019222	regulation of metabolic process	biological_process	0.076391	1	412	3557	683	6177	7182_g,12353_g,5132_g,5141_g,6293_g,8645_g,8899_g,7062_g,5866_g,10340_g,794_g,7544_g,5632_g,4738_g,8447_g,1761_g,5802_g,8037_g,5422_g,7361_g,4950_g,5434_g,4455_g,4359_g,936_g,1364_g,1408_g,4614_g,1673_g,10255_g,8653_g,630_g,6593_g,803_g,6576_g,6584_g,8012_g,7578_g,8010_g,6247_g,6617_g,4597_g,7566_g,1851_g,8771_g,6551_g,3448_g,4509_g,7511_g,8294_g,5962_g,3868_g,8573_g,4812_g,9724_g,646_g,3619_g,16…
GO:0004860	protein kinase inhibitor activity	molecular_function	0.078191	1	7	3557	8	6177	12438_g,10148_g,3524_g,4673_g,8642_g,7679_g,1055_g
GO:0019210	kinase inhibitor activity	molecular_function	0.078191	1	7	3557	8	6177	3524_g,10148_g,12438_g,7679_g,1055_g,8642_g,4673_g
GO:0003824	catalytic activity	molecular_function	0.07904	1	1855	3557	3168	6177	27_g,6662_g,2172_g,1955_g,7344_g,1513_g,4137_g,8353_g,6671_g,5222_g,7857_g,1695_g,10300_g,8659_g,7197_g,2128_g,5659_g,5428_g,5623_g,5269_g,402_g,3792_g,6582_g,6710_g,12346_g,6795_g,1549_g,5728_g,3813_g,9718_g,1090_g,8770_g,670_g,3589_g,4831_g,1546_g,3491_g,293_g,1389_g,8021_g,3508_g,10254_g,9145_g,6573_g,237_g,12442_g,6974_g,12445_g,1255_g,4198_g,10307_g,1941_g,7049_g,8651_g,4493_g,8327_g,5760_g,…
GO:0016052	carbohydrate catabolic process	biological_process	0.085921	1	17	3557	23	6177	4803_g,127_g,7070_g,7784_g,7051_g,7844_g,4092_g,9653_g,1048_g,1497_g,1255_g,3529_g,5750_g,677_g,1284_g,12488_g,330_g
GO:0019773	proteasome core complex, alpha-subunit complex	cellular_component	0.088154	1	13	3557	17	6177	5548_g,10248_g,12437_g,6646_g,7080_g,679_g,4729_g,6313_g,12509_g,5067_g,1092_g,4731_g,7434_g
GO:0034637	cellular carbohydrate biosynthetic process	biological_process	0.089223	1	13	3557	17	6177	2394_g,6863_g,10215_g,4679_g,12430_g,1138_g,5004_g,6181_g,5286_g,5227_g,9119_g,6329_g,7843_g
GO:0004601	peroxidase activity	molecular_function	0.089401	1	9	3557	11	6177	8067_g,4324_g,6756_g,6553_g,4824_g,816_g,9710_g,12310_g,1467_g
GO:0060255	regulation of macromolecule metabolic process	biological_process	0.090692	1	405	3557	673	6177	1851_g,7566_g,4597_g,6617_g,7578_g,6247_g,8010_g,8771_g,4509_g,6551_g,3448_g,9724_g,4812_g,8573_g,8294_g,5962_g,3868_g,7511_g,1697_g,3619_g,646_g,6451_g,149_g,4638_g,4232_g,3691_g,3500_g,5394_g,Novel00339,784_g,5887_g,5132_g,12353_g,7182_g,7062_g,5866_g,8899_g,8645_g,6293_g,5141_g,5632_g,7544_g,794_g,10340_g,8037_g,1761_g,8447_g,5802_g,4738_g,4455_g,4359_g,5434_g,7361_g,4950_g,5422_g,1364_g,936_g…
GO:0016278	lysine N-methyltransferase activity	molecular_function	0.091606	1	9	3557	11	6177	5307_g,1942_g,5195_g,237_g,6922_g,5009_g,1746_g,4994_g,4198_g
GO:0016279	protein-lysine N-methyltransferase activity	molecular_function	0.091606	1	9	3557	11	6177	5307_g,1942_g,237_g,5195_g,6922_g,4994_g,1746_g,5009_g,4198_g
GO:0018024	histone-lysine N-methyltransferase activity	molecular_function	0.091606	1	9	3557	11	6177	4198_g,5009_g,4994_g,1746_g,6922_g,5195_g,237_g,1942_g,5307_g
GO:0042054	histone methyltransferase activity	molecular_function	0.091606	1	9	3557	11	6177	5307_g,1942_g,5195_g,237_g,6922_g,5009_g,1746_g,4994_g,4198_g
GO:0044272	sulfur compound biosynthetic process	biological_process	0.093669	1	9	3557	11	6177	3742_g,631_g,5824_g,131_g,10346_g,7686_g,3646_g,7612_g,8581_g
GO:0000940	condensed chromosome outer kinetochore	cellular_component	0.094362	1	18	3557	25	6177	1820_g,674_g,4241_g,4489_g,1419_g,8794_g,5422_g,8139_g,71_g,3713_g,863_g,8047_g,1122_g,10296_g,8003_g,77_g,954_g,4648_g
GO:0000942	condensed nuclear chromosome outer kinetochore	cellular_component	0.094362	1	18	3557	25	6177	77_g,954_g,4648_g,1122_g,8047_g,10296_g,8003_g,71_g,3713_g,863_g,4241_g,674_g,1820_g,4489_g,1419_g,8794_g,5422_g,8139_g
GO:0005819	spindle	cellular_component	0.094362	1	18	3557	25	6177	8047_g,1122_g,10296_g,8003_g,77_g,4648_g,954_g,4489_g,1820_g,674_g,4241_g,8139_g,5422_g,8794_g,1419_g,71_g,863_g,3713_g
GO:0042729	DASH complex	cellular_component	0.094362	1	18	3557	25	6177	8047_g,1122_g,10296_g,8003_g,77_g,4648_g,954_g,674_g,1820_g,4241_g,4489_g,1419_g,8139_g,8794_g,5422_g,71_g,863_g,3713_g
GO:0016741	transferase activity, transferring one-carbon groups	molecular_function	0.096191	1	104	3557	165	6177	9696_g,1507_g,5331_g,9554_g,4019_g,4238_g,6899_g,6914_g,5766_g,8736_g,3977_g,5877_g,4198_g,3994_g,5307_g,4006_g,8297_g,8021_g,1049_g,237_g,3916_g,1033_g,939_g,1584_g,1902_g,8328_g,4633_g,293_g,5180_g,12279_g,4095_g,1433_g,3840_g,8581_g,1068_g,3742_g,4713_g,780_g,4994_g,1362_g,6020_g,8733_g,8300_g,7988_g,5337_g,2128_g,8867_g,8761_g,2113_g,9729_g,5009_g,7565_g,8649_g,7037_g,5457_g,3598_g,10145_g,46…
GO:0030474	spindle pole body duplication	biological_process	0.10242	1	4	3557	4	6177	5924_g,4848_g,6284_g,12536_g
GO:0051300	spindle pole body organization	biological_process	0.10242	1	4	3557	4	6177	4848_g,5924_g,6284_g,12536_g
GO:0010467	gene expression	biological_process	0.10366	1	692	3557	1167	6177	4978_g,7574_g,1001_g,8275_g,12301_g,7648_g,6016_g,10389_g,6504_g,873_g,5358_g,3897_g,1844_g,654_g,8618_g,8409_g,7779_g,12259_g,7372_g,12540_g,6009_g,5568_g,8093_g,5286_g,1380_g,5767_g,7996_g,5350_g,355_g,7847_g,10136_g,4317_g,4747_g,8662_g,8943_g,6878_g,8416_g,4734_g,5343_g,1105_g,5096_g,1337_g,6550_g,6362_g,12552_g,4005_g,6949_g,6497_g,2193_g,9695_g,5329_g,1212_g,4576_g,3808_g,10233_g,8917_g,843…
GO:0000904	cell morphogenesis involved in differentiation	biological_process	0.10464	1	4	3557	4	6177	8810_g,10235_g,1714_g,4689_g
GO:0007409	axonogenesis	biological_process	0.10464	1	4	3557	4	6177	1714_g,4689_g,8810_g,10235_g
GO:0007411	axon guidance	biological_process	0.10464	1	4	3557	4	6177	8810_g,10235_g,1714_g,4689_g
GO:0032989	cellular component morphogenesis	biological_process	0.10464	1	4	3557	4	6177	10235_g,8810_g,1714_g,4689_g
GO:0032990	cell part morphogenesis	biological_process	0.10464	1	4	3557	4	6177	4689_g,1714_g,8810_g,10235_g
GO:0048667	cell morphogenesis involved in neuron differentiation	biological_process	0.10464	1	4	3557	4	6177	4689_g,1714_g,8810_g,10235_g
GO:0048812	neuron projection morphogenesis	biological_process	0.10464	1	4	3557	4	6177	8810_g,10235_g,1714_g,4689_g
GO:0048858	cell projection morphogenesis	biological_process	0.10464	1	4	3557	4	6177	8810_g,10235_g,1714_g,4689_g
GO:0061564	axon development	biological_process	0.10464	1	4	3557	4	6177	10235_g,8810_g,4689_g,1714_g
GO:0097485	neuron projection guidance	biological_process	0.10464	1	4	3557	4	6177	10235_g,8810_g,4689_g,1714_g
GO:0120039	plasma membrane bounded cell projection morphogenesis	biological_process	0.10464	1	4	3557	4	6177	1714_g,4689_g,8810_g,10235_g
GO:0044260	cellular macromolecule metabolic process	biological_process	0.10513	1	913	3557	1547	6177	1390_g,7746_g,8960_g,1049_g,9653_g,776_g,5231_g,6103_g,7560_g,5307_g,6660_g,1336_g,6936_g,345_g,6691_g,3779_g,1438_g,5146_g,4521_g,5458_g,5036_g,3616_g,Novel00112,3590_g,5663_g,1286_g,6822_g,8586_g,1989_g,10169_g,4625_g,8556_g,5857_g,3639_g,1927_g,6748_g,180_g,1212_g,5329_g,6329_g,6497_g,4660_g,843_g,186_g,9186_g,1638_g,8917_g,8783_g,10233_g,4576_g,3808_g,5096_g,6452_g,8632_g,1105_g,8416_g,4734_g…
GO:0006582	melanin metabolic process	biological_process	0.10597	1	4	3557	4	6177	5934_g,4165_g,3499_g,10301_g
GO:0019083	viral transcription	biological_process	0.1066	1	4	3557	4	6177	8261_g,7085_g,6279_g,6801_g
GO:0046782	regulation of viral transcription	biological_process	0.1066	1	4	3557	4	6177	8261_g,7085_g,6279_g,6801_g
GO:0009820	alkaloid metabolic process	biological_process	0.10674	1	4	3557	4	6177	4068_g,7196_g,7762_g,7761_g
GO:0030638	polyketide metabolic process	biological_process	0.109	1	4	3557	4	6177	3992_g,6587_g,7422_g,10338_g
GO:0003910	DNA ligase (ATP) activity	molecular_function	0.10961	1	4	3557	4	6177	8058_g,5428_g,7689_g,1735_g
GO:0030436	asexual sporulation	biological_process	0.10991	1	4	3557	4	6177	12532_g,5695_g,12557_g,4505_g
GO:0008192	RNA guanylyltransferase activity	molecular_function	0.11088	1	4	3557	4	6177	1960_g,8964_g,6712_g,8058_g
GO:0006749	glutathione metabolic process	biological_process	0.1109	1	4	3557	4	6177	9597_g,7612_g,131_g,5824_g
GO:0009405	pathogenesis	biological_process	0.11124	1	39	3557	59	6177	7340_g,9076_g,10198_g,8480_g,12410_g,8477_g,Novel00202,3944_g,5116_g,1148_g,7152_g,4474_g,7215_g,5180_g,5601_g,1942_g,3739_g,5876_g,8303_g,6418_g,9154_g,5106_g,6768_g,7667_g,2292_g,3989_g,5697_g,1336_g,4632_g,14_g,4816_g,5360_g,9147_g,9064_g,4344_g,1611_g,6499_g,4334_g,3502_g
GO:0017080	sodium channel regulator activity	molecular_function	0.11132	1	4	3557	4	6177	5601_g,10337_g,8003_g,9076_g
GO:0019871	sodium channel inhibitor activity	molecular_function	0.11132	1	4	3557	4	6177	9076_g,8003_g,10337_g,5601_g
GO:0007127	meiosis I	biological_process	0.11218	1	4	3557	4	6177	5059_g,9145_g,8430_g,1023_g
GO:0007131	reciprocal meiotic recombination	biological_process	0.11218	1	4	3557	4	6177	9145_g,5059_g,8430_g,1023_g
GO:0035825	homologous recombination	biological_process	0.11218	1	4	3557	4	6177	9145_g,5059_g,8430_g,1023_g
GO:0061982	meiosis I cell cycle process	biological_process	0.11218	1	4	3557	4	6177	9145_g,5059_g,8430_g,1023_g
GO:0004486	methylenetetrahydrofolate dehydrogenase [NAD(P)+] activity	molecular_function	0.11314	1	12	3557	16	6177	822_g,4758_g,7822_g,5580_g,8002_g,1686_g,3813_g,9587_g,7672_g,4135_g,2314_g,5935_g
GO:0004488	methylenetetrahydrofolate dehydrogenase (NADP+) activity	molecular_function	0.11314	1	12	3557	16	6177	5935_g,7672_g,2314_g,4135_g,3813_g,9587_g,8002_g,1686_g,4758_g,822_g,5580_g,7822_g
GO:0005992	trehalose biosynthetic process	biological_process	0.11326	1	4	3557	4	6177	10215_g,5286_g,6181_g,1138_g
GO:0046351	disaccharide biosynthetic process	biological_process	0.11326	1	4	3557	4	6177	10215_g,6181_g,1138_g,5286_g
GO:0004197	cysteine-type endopeptidase activity	molecular_function	0.11604	1	16	3557	22	6177	5269_g,9736_g,4977_g,1748_g,3739_g,6835_g,2356_g,8535_g,1190_g,7718_g,4637_g,12281_g,4361_g,7126_g,4834_g,10334_g
GO:0010181	FMN binding	molecular_function	0.11694	1	14	3557	19	6177	9074_g,8961_g,5476_g,8507_g,1544_g,5477_g,4578_g,6254_g,1236_g,7126_g,4119_g,6835_g,9740_g,3933_g
GO:0016051	carbohydrate biosynthetic process	biological_process	0.11708	1	23	3557	33	6177	5227_g,9119_g,3598_g,7843_g,6863_g,2394_g,12430_g,6922_g,6974_g,8807_g,102_g,5286_g,3916_g,6329_g,4006_g,7361_g,10215_g,1569_g,4679_g,5004_g,6181_g,1138_g,38_g
GO:0032774	RNA biosynthetic process	biological_process	0.1216	1	472	3557	791	6177	7067_g,9643_g,5208_g,12542_g,7360_g,5467_g,1980_g,8434_g,6630_g,1872_g,5507_g,12396_g,1605_g,107_g,9739_g,3680_g,3689_g,6343_g,1611_g,4442_g,2315_g,4650_g,3461_g,363_g,5930_g,5736_g,5095_g,1588_g,5223_g,5004_g,7376_g,5335_g,5749_g,9189_g,5332_g,4107_g,4560_g,8948_g,1543_g,12328_g,226_g,3983_g,8228_g,4421_g,9154_g,1606_g,7782_g,1185_g,4700_g,8995_g,8138_g,1328_g,8515_g,8268_g,5255_g,7433_g,1067_g,…
GO:0009058	biosynthetic process	biological_process	0.12184	1	885	3557	1501	6177	6536_g,8101_g,7392_g,7534_g,2325_g,9744_g,3437_g,8710_g,4053_g,3429_g,8201_g,6922_g,4775_g,5631_g,7148_g,5706_g,5152_g,7426_g,6825_g,5445_g,964_g,8466_g,4953_g,7173_g,9703_g,Novel00093,9759_g,4357_g,9700_g,6152_g,6278_g,4079_g,9077_g,8134_g,3560_g,7229_g,7697_g,102_g,3502_g,848_g,5188_g,5380_g,10301_g,1252_g,8309_g,1477_g,4564_g,6891_g,6961_g,1676_g,9042_g,6560_g,7490_g,8493_g,9762_g,2164_g,4577_…
GO:0071704	organic substance metabolic process	biological_process	0.1221	1	1528	3557	2611	6177	1056_g,1013_g,7847_g,1915_g,355_g,1138_g,4747_g,10144_g,8662_g,12456_g,6440_g,8943_g,4002_g,6959_g,1587_g,8093_g,5973_g,633_g,5286_g,7959_g,6595_g,5767_g,7694_g,3897_g,5322_g,9621_g,2153_g,8409_g,7126_g,7779_g,4370_g,1844_g,8618_g,1850_g,7372_g,323_g,6009_g,677_g,7771_g,4978_g,8275_g,6016_g,117_g,7648_g,873_g,1060_g,6103_g,8960_g,7746_g,1752_g,9653_g,345_g,7741_g,6691_g,5146_g,12532_g,8586_g,6822…
GO:0009311	oligosaccharide metabolic process	biological_process	0.12335	1	16	3557	22	6177	3598_g,6922_g,102_g,5286_g,1497_g,3916_g,4092_g,4031_g,7361_g,4006_g,10215_g,1569_g,323_g,6181_g,38_g,1138_g
GO:0019080	viral gene expression	biological_process	0.1285	1	6	3557	7	6177	6279_g,8222_g,6801_g,8261_g,7085_g,7071_g
GO:0016289	CoA hydrolase activity	molecular_function	0.13006	1	8	3557	10	6177	7000_g,5050_g,5222_g,7488_g,4511_g,7509_g,4402_g,4989_g
GO:0016790	thiolester hydrolase activity	molecular_function	0.13006	1	8	3557	10	6177	7509_g,4511_g,4402_g,4989_g,5050_g,7000_g,7488_g,5222_g
GO:0072686	mitotic spindle	cellular_component	0.13146	1	15	3557	21	6177	8794_g,10296_g,1419_g,8003_g,4489_g,8047_g,1122_g,674_g,4241_g,1820_g,954_g,4648_g,3713_g,77_g,71_g
GO:0042398	cellular modified amino acid biosynthetic process	biological_process	0.13194	1	6	3557	7	6177	131_g,5824_g,3994_g,7694_g,7612_g,5712_g
GO:0016886	ligase activity, forming phosphoric ester bonds	molecular_function	0.13196	1	8	3557	10	6177	5428_g,4946_g,8058_g,7689_g,1735_g,6795_g,4994_g,6925_g
GO:0006351	transcription, DNA-templated	biological_process	0.13203	1	469	3557	787	6177	5835_g,5780_g,4583_g,3897_g,8105_g,6700_g,785_g,1844_g,7171_g,8409_g,5239_g,12259_g,7779_g,8625_g,7372_g,3822_g,12540_g,6836_g,8176_g,12305_g,6009_g,4978_g,7574_g,8275_g,12301_g,9681_g,5349_g,6016_g,8756_g,12536_g,7091_g,5358_g,6589_g,5350_g,839_g,6026_g,355_g,10136_g,6761_g,1678_g,4317_g,4747_g,8662_g,6878_g,1159_g,7894_g,7239_g,10208_g,8361_g,5568_g,7730_g,9033_g,4867_g,5286_g,4045_g,1380_g,799…
GO:0097659	nucleic acid-templated transcription	biological_process	0.13203	1	469	3557	787	6177	7243_g,7381_g,1898_g,4610_g,5878_g,3922_g,3977_g,4390_g,6350_g,1948_g,4760_g,8788_g,4260_g,287_g,6565_g,1251_g,6508_g,6544_g,10240_g,245_g,15_g,1403_g,6843_g,2124_g,9110_g,7780_g,4617_g,7558_g,2335_g,411_g,3823_g,6773_g,4848_g,11298_g,1616_g,8569_g,4942_g,4072_g,8941_g,5212_g,6676_g,7659_g,9584_g,3489_g,1519_g,12286_g,4577_g,2164_g,8493_g,5521_g,291_g,7037_g,7490_g,6560_g,7485_g,4439_g,6961_g,904…
GO:0016833	oxo-acid-lyase activity	molecular_function	0.13242	1	6	3557	7	6177	5993_g,50_g,9719_g,4664_g,6506_g,4091_g
GO:0004857	enzyme inhibitor activity	molecular_function	0.13443	1	33	3557	50	6177	1240_g,6824_g,5658_g,12474_g,10148_g,6899_g,7984_g,8747_g,12438_g,9564_g,4673_g,1403_g,4989_g,7679_g,5928_g,1190_g,5532_g,4742_g,6248_g,5584_g,8642_g,1055_g,12335_g,6196_g,3852_g,4812_g,9724_g,3524_g,7792_g,3619_g,6581_g,4820_g,917_g
GO:0000777	condensed chromosome kinetochore	cellular_component	0.13597	1	20	3557	29	6177	4489_g,674_g,4241_g,1820_g,8139_g,5422_g,8794_g,1419_g,71_g,12323_g,863_g,2759_g,3713_g,1122_g,8047_g,10296_g,8003_g,77_g,4648_g,954_g
GO:0000779	condensed chromosome, centromeric region	cellular_component	0.13597	1	20	3557	29	6177	12323_g,2759_g,3713_g,863_g,71_g,5422_g,8794_g,8139_g,1419_g,4489_g,674_g,1820_g,4241_g,954_g,4648_g,77_g,10296_g,8003_g,1122_g,8047_g
GO:0005984	disaccharide metabolic process	biological_process	0.13731	1	8	3557	10	6177	4031_g,4092_g,1138_g,1497_g,6181_g,5286_g,323_g,10215_g
GO:0005991	trehalose metabolic process	biological_process	0.13731	1	8	3557	10	6177	4092_g,4031_g,10215_g,323_g,1497_g,6181_g,1138_g,5286_g
GO:0008239	dipeptidyl-peptidase activity	molecular_function	0.13734	1	8	3557	10	6177	8642_g,8109_g,6545_g,1281_g,6475_g,9704_g,5519_g,5781_g
GO:0070008	serine-type exopeptidase activity	molecular_function	0.1374	1	8	3557	10	6177	5522_g,4305_g,4047_g,9704_g,7718_g,10248_g,9713_g,4466_g
GO:0009312	oligosaccharide biosynthetic process	biological_process	0.13741	1	12	3557	16	6177	3598_g,7361_g,4006_g,3916_g,6181_g,38_g,1138_g,6922_g,102_g,5286_g,10215_g,1569_g
GO:0048731	system development	biological_process	0.13907	1	15	3557	21	6177	8549_g,10235_g,1898_g,6714_g,5157_g,5289_g,4689_g,1714_g,216_g,8810_g,4401_g,5323_g,8407_g,1659_g,5467_g
GO:0000003	reproduction	biological_process	0.13988	1	41	3557	63	6177	12532_g,9145_g,1428_g,4404_g,4950_g,6542_g,1217_g,8134_g,5107_g,9097_g,5141_g,5025_g,2389_g,7769_g,Novel00245,4505_g,5059_g,401_g,6780_g,4288_g,8510_g,10338_g,12557_g,4427_g,8160_g,8603_g,5427_g,10389_g,1199_g,5631_g,1023_g,8430_g,12564_g,5891_g,6313_g,5695_g,8047_g,1044_g,4056_g,2343_g,6829_g
GO:0008047	enzyme activator activity	molecular_function	0.13993	1	15	3557	21	6177	Novel00287,8941_g,1524_g,9188_g,6417_g,7118_g,1313_g,12335_g,8012_g,1195_g,5247_g,7789_g,926_g,1759_g,1476_g
GO:0022843	voltage-gated cation channel activity	molecular_function	0.14001	1	6	3557	7	6177	6651_g,6745_g,1534_g,5294_g,5173_g,654_g
GO:0016310	phosphorylation	biological_process	0.14505	1	100	3557	161	6177	8187_g,1755_g,9690_g,5595_g,7254_g,12319_g,4567_g,775_g,1057_g,4018_g,9754_g,5905_g,9758_g,1831_g,5179_g,9676_g,430_g,7171_g,12354_g,7024_g,1822_g,1070_g,5817_g,8271_g,12435_g,7929_g,1913_g,10146_g,4229_g,4178_g,7176_g,170_g,7656_g,3896_g,1777_g,12428_g,1053_g,5325_g,7478_g,2308_g,3649_g,9077_g,7240_g,5434_g,8529_g,8303_g,82_g,8941_g,1947_g,8799_g,5346_g,1846_g,8632_g,5761_g,753_g,7004_g,1638_g,7…
GO:0006006	glucose metabolic process	biological_process	0.14911	1	6	3557	7	6177	6440_g,5750_g,8807_g,7051_g,6974_g,3533_g
GO:0008171	O-methyltransferase activity	molecular_function	0.15249	1	28	3557	42	6177	4238_g,10145_g,4531_g,6899_g,3503_g,5766_g,5180_g,4019_g,10147_g,8447_g,6826_g,4713_g,1068_g,1548_g,237_g,1049_g,1033_g,8761_g,7744_g,5307_g,1894_g,8021_g,293_g,8649_g,8227_g,939_g,1584_g,8776_g
GO:0034654	nucleobase-containing compound biosynthetic process	biological_process	0.15708	1	503	3557	848	6177	Novel00339,9649_g,784_g,5394_g,5887_g,9687_g,646_g,7965_g,1697_g,3619_g,4232_g,5726_g,3691_g,3500_g,7404_g,6451_g,4638_g,149_g,3611_g,6551_g,4509_g,8294_g,5962_g,3868_g,Novel00106,7511_g,4353_g,8573_g,6617_g,4597_g,7566_g,8010_g,7578_g,1851_g,5408_g,5470_g,8771_g,8653_g,1673_g,10255_g,1408_g,4614_g,6593_g,630_g,9149_g,803_g,8012_g,6584_g,1220_g,5422_g,7361_g,4950_g,4455_g,4359_g,3781_g,1341_g,543…
GO:0008839	4-hydroxy-tetrahydrodipicolinate reductase	molecular_function	0.15767	1	18	3557	26	6177	3899_g,10144_g,5591_g,5179_g,5059_g,12465_g,4357_g,5175_g,3460_g,8063_g,4775_g,4648_g,10135_g,5859_g,1653_g,5100_g,4649_g,1136_g
GO:0000794	condensed nuclear chromosome	cellular_component	0.1582	1	21	3557	31	6177	77_g,4648_g,954_g,1122_g,8047_g,8003_g,10296_g,71_g,863_g,2759_g,3713_g,12323_g,1820_g,674_g,4241_g,4757_g,4489_g,1419_g,8139_g,8794_g,5422_g
GO:1901681	sulfur compound binding	molecular_function	0.16081	1	13	3557	18	6177	2129_g,6093_g,6939_g,12482_g,4370_g,4061_g,Novel00244,2348_g,8964_g,6855_g,6278_g,4920_g,4006_g
GO:0006820	anion transport	biological_process	0.16171	1	23	3557	34	6177	3724_g,1024_g,9589_g,4174_g,7693_g,4719_g,12436_g,10304_g,4550_g,3858_g,339_g,9676_g,8695_g,6178_g,10326_g,6212_g,156_g,9109_g,8262_g,3619_g,399_g,7449_g,10154_g
GO:0006338	chromatin remodeling	biological_process	0.16407	1	13	3557	18	6177	4614_g,669_g,3522_g,737_g,8064_g,1155_g,4084_g,1349_g,8965_g,4274_g,6271_g,1025_g,1519_g
GO:0000226	microtubule cytoskeleton organization	biological_process	0.16712	1	9	3557	12	6177	10388_g,7009_g,674_g,4848_g,8003_g,9690_g,12536_g,6284_g,5924_g
GO:0016627	oxidoreductase activity, acting on the CH-CH group of donors	molecular_function	0.17247	1	49	3557	77	6177	4357_g,12465_g,10144_g,5591_g,8901_g,1544_g,7385_g,763_g,1049_g,118_g,922_g,8063_g,4181_g,4119_g,33_g,5105_g,8286_g,7515_g,6637_g,10135_g,8169_g,4649_g,5025_g,1136_g,5100_g,1587_g,5175_g,6920_g,5059_g,1384_g,5963_g,5179_g,8242_g,3899_g,1118_g,9139_g,Novel00030,3460_g,8710_g,7666_g,5859_g,12405_g,5144_g,4775_g,4648_g,1942_g,1324_g,1653_g,3766_g
GO:0008608	attachment of spindle microtubules to kinetochore	biological_process	0.17344	1	14	3557	20	6177	8794_g,5422_g,8139_g,1419_g,10296_g,9625_g,8047_g,1122_g,1820_g,674_g,4241_g,3713_g,863_g,71_g
GO:0016881	acid-amino acid ligase activity	molecular_function	0.17433	1	11	3557	15	6177	8828_g,6997_g,7043_g,7612_g,131_g,5824_g,10312_g,12557_g,8387_g,8328_g,5712_g
GO:0033108	mitochondrial respiratory chain complex assembly	biological_process	0.17506	1	9	3557	12	6177	7483_g,12486_g,8171_g,8437_g,7435_g,3956_g,1686_g,10280_g,787_g
GO:0033644	host cell membrane	cellular_component	0.17566	1	7	3557	9	6177	8016_g,5961_g,239_g,4468_g,1325_g,12305_g,5824_g
GO:0007052	mitotic spindle organization	biological_process	0.17655	1	3	3557	3	6177	10388_g,674_g,8003_g
GO:1902850	microtubule cytoskeleton organization involved in mitosis	biological_process	0.17655	1	3	3557	3	6177	8003_g,674_g,10388_g
GO:0003690	double-stranded DNA binding	molecular_function	0.1808	1	16	3557	23	6177	8660_g,3922_g,1756_g,5095_g,12462_g,8120_g,8741_g,4846_g,4123_g,168_g,8176_g,4681_g,1915_g,10380_g,8434_g,8549_g
GO:0030411	scytalone dehydratase activity	molecular_function	0.18109	1	3	3557	3	6177	5934_g,4165_g,3499_g
GO:0098772	molecular function regulator	molecular_function	0.18255	1	101	3557	165	6177	8941_g,3524_g,691_g,8303_g,3852_g,12335_g,5584_g,5601_g,3455_g,9718_g,10168_g,1313_g,917_g,8477_g,7786_g,7789_g,6549_g,1476_g,4820_g,12371_g,8628_g,166_g,4344_g,5247_g,12438_g,1524_g,5658_g,6824_g,3417_g,6899_g,1742_g,5025_g,5360_g,10148_g,9663_g,4989_g,1403_g,10337_g,9564_g,4673_g,3936_g,4742_g,5928_g,1825_g,9188_g,1759_g,5746_g,2322_g,8329_g,1055_g,4272_g,7792_g,9724_g,4812_g,6196_g,6417_g,4219…
GO:0006553	lysine metabolic process	biological_process	0.18303	1	19	3557	28	6177	3743_g,5100_g,1653_g,1136_g,4649_g,4648_g,4775_g,10135_g,5859_g,8063_g,3460_g,3899_g,5179_g,10144_g,5591_g,12465_g,5059_g,4357_g,5175_g
GO:0009085	lysine biosynthetic process	biological_process	0.18303	1	19	3557	28	6177	5179_g,10144_g,5591_g,3899_g,5175_g,4357_g,12465_g,5059_g,3460_g,8063_g,10135_g,4648_g,4775_g,5859_g,3743_g,5100_g,1653_g,1136_g,4649_g
GO:0009089	lysine biosynthetic process via diaminopimelate	biological_process	0.18303	1	19	3557	28	6177	3899_g,5179_g,10144_g,5591_g,12465_g,5059_g,4357_g,5175_g,8063_g,3460_g,4648_g,4775_g,10135_g,5859_g,5100_g,3743_g,1653_g,1136_g,4649_g
GO:0046451	diaminopimelate metabolic process	biological_process	0.18303	1	19	3557	28	6177	4357_g,5175_g,5059_g,12465_g,5591_g,10144_g,5179_g,3899_g,3460_g,8063_g,5859_g,10135_g,4775_g,4648_g,4649_g,1136_g,1653_g,3743_g,5100_g
GO:0052855	ADP-dependent NAD(P)H-hydrate dehydratase activity	molecular_function	0.18325	1	3	3557	3	6177	12263_g,7686_g,10346_g
GO:0040012	regulation of locomotion	biological_process	0.18383	1	3	3557	3	6177	1110_g,4241_g,6313_g
GO:0008219	cell death	biological_process	0.18398	1	19	3557	28	6177	291_g,5820_g,3578_g,8331_g,7964_g,5106_g,3564_g,6196_g,5543_g,6949_g,6471_g,5084_g,8407_g,4970_g,8504_g,12486_g,5289_g,5180_g,5378_g
GO:0030976	thiamine pyrophosphate binding	molecular_function	0.18427	1	9	3557	12	6177	12482_g,4061_g,4370_g,2348_g,6855_g,4920_g,6278_g,2129_g,6093_g
GO:0044380	protein localization to cytoskeleton	biological_process	0.18433	1	3	3557	3	6177	4848_g,12536_g,6284_g
GO:0071988	protein localization to spindle pole body	biological_process	0.18433	1	3	3557	3	6177	4848_g,6284_g,12536_g
GO:0072698	protein localization to microtubule cytoskeleton	biological_process	0.18433	1	3	3557	3	6177	12536_g,6284_g,4848_g
GO:1905508	protein localization to microtubule organizing center	biological_process	0.18433	1	3	3557	3	6177	4848_g,6284_g,12536_g
GO:0001897	cytolysis by symbiont of host cells	biological_process	0.18489	1	3	3557	3	6177	1451_g,6153_g,8547_g
GO:0019836	hemolysis by symbiont of host erythrocytes	biological_process	0.18489	1	3	3557	3	6177	8547_g,6153_g,1451_g
GO:0004061	arylformamidase activity	molecular_function	0.18501	1	7	3557	9	6177	3408_g,1873_g,8276_g,3661_g,4137_g,6945_g,5756_g
GO:0006569	tryptophan catabolic process	biological_process	0.18501	1	7	3557	9	6177	5756_g,3661_g,4137_g,6945_g,1873_g,3408_g,8276_g
GO:0009310	amine catabolic process	biological_process	0.18501	1	7	3557	9	6177	6945_g,4137_g,3661_g,5756_g,8276_g,3408_g,1873_g
GO:0019441	tryptophan catabolic process to kynurenine	biological_process	0.18501	1	7	3557	9	6177	8276_g,1873_g,3408_g,5756_g,4137_g,6945_g,3661_g
GO:0042402	cellular biogenic amine catabolic process	biological_process	0.18501	1	7	3557	9	6177	4137_g,3661_g,6945_g,5756_g,1873_g,3408_g,8276_g
GO:0042436	indole-containing compound catabolic process	biological_process	0.18501	1	7	3557	9	6177	5756_g,6945_g,4137_g,3661_g,1873_g,3408_g,8276_g
GO:0042537	benzene-containing compound metabolic process	biological_process	0.18501	1	7	3557	9	6177	1873_g,3408_g,8276_g,5756_g,6945_g,4137_g,3661_g
GO:0046218	indolalkylamine catabolic process	biological_process	0.18501	1	7	3557	9	6177	4137_g,6945_g,3661_g,5756_g,8276_g,3408_g,1873_g
GO:0070189	kynurenine metabolic process	biological_process	0.18501	1	7	3557	9	6177	5756_g,3661_g,4137_g,6945_g,8276_g,3408_g,1873_g
GO:0009620	response to fungus	biological_process	0.18552	1	3	3557	3	6177	7896_g,1780_g,12412_g
GO:0050832	defense response to fungus	biological_process	0.18552	1	3	3557	3	6177	7896_g,1780_g,12412_g
GO:0009507	chloroplast	cellular_component	0.18562	1	3	3557	3	6177	1308_g,3917_g,6773_g
GO:0009536	plastid	cellular_component	0.18562	1	3	3557	3	6177	1308_g,3917_g,6773_g
GO:0018130	heterocycle biosynthetic process	biological_process	0.18566	1	548	3557	928	6177	7531_g,1517_g,6897_g,1790_g,4592_g,4001_g,7933_g,3724_g,935_g,3925_g,4483_g,8517_g,3916_g,6390_g,5105_g,7868_g,6223_g,4440_g,3984_g,3735_g,3840_g,8841_g,10346_g,6111_g,5337_g,6271_g,7449_g,8254_g,4704_g,8160_g,6505_g,181_g,7899_g,8752_g,6683_g,711_g,8645_g,8899_g,5481_g,5866_g,7062_g,6637_g,8447_g,10340_g,7431_g,7544_g,5632_g,7887_g,936_g,7361_g,1341_g,3781_g,4455_g,803_g,8719_g,1220_g,4614_g,865…
GO:0003860	3-hydroxyisobutyryl-CoA hydrolase activity	molecular_function	0.18653	1	7	3557	9	6177	7000_g,5050_g,7509_g,4511_g,7488_g,4989_g,4402_g
GO:0008073	ornithine decarboxylase inhibitor activity	molecular_function	0.1873	1	3	3557	3	6177	6581_g,4742_g,6824_g
GO:0042979	ornithine decarboxylase regulator activity	molecular_function	0.1873	1	3	3557	3	6177	6581_g,4742_g,6824_g
GO:0009452	7-methylguanosine RNA capping	biological_process	0.18755	1	7	3557	9	6177	7159_g,9742_g,7988_g,5307_g,8058_g,1434_g,5331_g
GO:0036260	RNA capping	biological_process	0.18755	1	7	3557	9	6177	9742_g,7988_g,7159_g,5307_g,8058_g,1434_g,5331_g
GO:0015079	potassium ion transmembrane transporter activity	molecular_function	0.18797	1	9	3557	12	6177	1534_g,50_g,4407_g,5173_g,5294_g,6745_g,10255_g,4118_g,6651_g
GO:0003909	DNA ligase activity	molecular_function	0.1891	1	7	3557	9	6177	1735_g,4994_g,7689_g,4946_g,5428_g,6925_g,8058_g
GO:0000439	transcription factor TFIIH core complex	cellular_component	0.18914	1	5	3557	6	6177	5507_g,1524_g,9188_g,4942_g,4509_g
GO:0031023	microtubule organizing center organization	biological_process	0.1903	1	5	3557	6	6177	9690_g,12536_g,6284_g,4848_g,5924_g
GO:0007600	sensory perception	biological_process	0.19033	1	3	3557	3	6177	8660_g,1059_g,1206_g
GO:0050877	nervous system process	biological_process	0.19033	1	3	3557	3	6177	1206_g,1059_g,8660_g
GO:0004064	arylesterase activity	molecular_function	0.19079	1	3	3557	3	6177	5315_g,8394_g,1149_g
GO:0008083	growth factor activity	molecular_function	0.19097	1	5	3557	6	6177	Novel00287,3936_g,5708_g,71_g,6196_g
GO:0016843	amine-lyase activity	molecular_function	0.19105	1	3	3557	3	6177	8803_g,8394_g,5315_g
GO:0016844	strictosidine synthase activity	molecular_function	0.19105	1	3	3557	3	6177	8803_g,8394_g,5315_g
GO:0006817	phosphate ion transport	biological_process	0.19135	1	3	3557	3	6177	7449_g,10154_g,399_g
GO:0030030	cell projection organization	biological_process	0.19143	1	12	3557	17	6177	2317_g,5571_g,8810_g,10235_g,195_g,9124_g,12298_g,10388_g,4905_g,1714_g,8470_g,4689_g
GO:0009095	aromatic amino acid family biosynthetic process, prephenate pathway	biological_process	0.19144	1	3	3557	3	6177	8214_g,12405_g,393_g
GO:0000747	conjugation with cellular fusion	biological_process	0.19145	1	7	3557	9	6177	401_g,8047_g,4427_g,5107_g,8603_g,4404_g,12564_g
GO:0140253	cell-cell fusion	biological_process	0.19145	1	7	3557	9	6177	8603_g,12564_g,4404_g,8047_g,401_g,4427_g,5107_g
GO:0004536	deoxyribonuclease activity	molecular_function	0.19159	1	14	3557	20	6177	848_g,787_g,345_g,5357_g,5857_g,1927_g,6505_g,5626_g,1428_g,8873_g,267_g,Novel00128,330_g,6955_g
GO:0009617	response to bacterium	biological_process	0.19256	1	17	3557	25	6177	156_g,5738_g,701_g,9620_g,7469_g,8846_g,8407_g,7734_g,9656_g,4334_g,10193_g,12412_g,10237_g,10208_g,8043_g,7334_g,1780_g
GO:0042742	defense response to bacterium	biological_process	0.19256	1	17	3557	25	6177	156_g,12412_g,10193_g,10208_g,8043_g,10237_g,1780_g,7334_g,5738_g,9620_g,701_g,8846_g,7469_g,7734_g,9656_g,4334_g,8407_g
GO:0008703	5-amino-6-(5-phosphoribosylamino)uracil reductase activity	molecular_function	0.19259	1	3	3557	3	6177	3782_g,8300_g,8877_g
GO:0009877	nodulation	biological_process	0.19276	1	9	3557	12	6177	3916_g,4820_g,3598_g,4006_g,7361_g,1569_g,38_g,102_g,6922_g
GO:0050497	transferase activity, transferring alkylthio groups	molecular_function	0.19284	1	3	3557	3	6177	4105_g,5106_g,8311_g
GO:0050524	coenzyme-B sulfoethylthiotransferase activity	molecular_function	0.19284	1	3	3557	3	6177	8311_g,5106_g,4105_g
GO:0008519	ammonium transmembrane transporter activity	molecular_function	0.19285	1	3	3557	3	6177	7174_g,3534_g,4352_g
GO:0015696	ammonium transport	biological_process	0.19285	1	3	3557	3	6177	7174_g,4352_g,3534_g
GO:0046365	monosaccharide catabolic process	biological_process	0.1929	1	3	3557	3	6177	5750_g,330_g,7051_g
GO:0008174	mRNA methyltransferase activity	molecular_function	0.1931	1	3	3557	3	6177	9742_g,5877_g,5337_g
GO:0000156	phosphorelay response regulator activity	molecular_function	0.19314	1	3	3557	3	6177	12557_g,8002_g,5375_g
GO:0009496	plastoquinol--plastocyanin reductase activity	molecular_function	0.19345	1	3	3557	3	6177	9680_g,4572_g,1762_g
GO:0052880	oxidoreductase activity, acting on diphenols and related substances as donors, with copper protein as acceptor	molecular_function	0.19345	1	3	3557	3	6177	9680_g,4572_g,1762_g
GO:0006120	mitochondrial electron transport, NADH to ubiquinone	biological_process	0.19403	1	3	3557	3	6177	5905_g,8529_g,5179_g
GO:0016849	phosphorus-oxygen lyase activity	molecular_function	0.19405	1	3	3557	3	6177	8327_g,3984_g,5408_g
GO:0016226	iron-sulfur cluster assembly	biological_process	0.19444	1	5	3557	6	6177	1966_g,4974_g,5776_g,7922_g,7660_g
GO:0031163	metallo-sulfur cluster assembly	biological_process	0.19444	1	5	3557	6	6177	7660_g,4974_g,7922_g,5776_g,1966_g
GO:0006083	acetate metabolic process	biological_process	0.19446	1	3	3557	3	6177	785_g,4834_g,5222_g
GO:0005942	phosphatidylinositol 3-kinase complex	cellular_component	0.19463	1	3	3557	3	6177	4614_g,5200_g,10366_g
GO:0000813	ESCRT I complex	cellular_component	0.19488	1	3	3557	3	6177	2330_g,5025_g,2181_g
GO:0071855	neuropeptide receptor binding	molecular_function	0.19495	1	3	3557	3	6177	5746_g,5845_g,5471_g
GO:0046058	cAMP metabolic process	biological_process	0.19506	1	3	3557	3	6177	5408_g,4052_g,4096_g
GO:0005534	galactose binding	molecular_function	0.1952	1	3	3557	3	6177	6985_g,7207_g,4928_g
GO:0006772	thiamine metabolic process	biological_process	0.19528	1	3	3557	3	6177	10346_g,7686_g,3646_g
GO:0009228	thiamine biosynthetic process	biological_process	0.19528	1	3	3557	3	6177	10346_g,3646_g,7686_g
GO:0042723	thiamine-containing compound metabolic process	biological_process	0.19528	1	3	3557	3	6177	10346_g,3646_g,7686_g
GO:0042724	thiamine-containing compound biosynthetic process	biological_process	0.19528	1	3	3557	3	6177	3646_g,7686_g,10346_g
GO:0006750	glutathione biosynthetic process	biological_process	0.19528	1	3	3557	3	6177	5824_g,131_g,7612_g
GO:0016840	carbon-nitrogen lyase activity	molecular_function	0.1953	1	5	3557	6	6177	8803_g,8394_g,5315_g,4930_g,9597_g
GO:0030430	host cell cytoplasm	cellular_component	0.19547	1	7	3557	9	6177	8741_g,7321_g,5961_g,5785_g,1336_g,5318_g,8960_g
GO:0000755	cytogamy	biological_process	0.19609	1	5	3557	6	6177	5107_g,4427_g,401_g,12564_g,4404_g
GO:0022413	reproductive process in single-celled organism	biological_process	0.19609	1	5	3557	6	6177	4427_g,5107_g,401_g,12564_g,4404_g
GO:0032220	plasma membrane fusion involved in cytogamy	biological_process	0.19609	1	5	3557	6	6177	401_g,4427_g,5107_g,4404_g,12564_g
GO:0032065	maintenance of protein location in cell cortex	biological_process	0.19659	1	3	3557	3	6177	8600_g,10321_g,4719_g
GO:0031419	cobalamin binding	molecular_function	0.19687	1	5	3557	6	6177	7126_g,5191_g,1159_g,413_g,4830_g
GO:0050660	flavin adenine dinucleotide binding	molecular_function	0.1977	1	124	3557	203	6177	7660_g,4012_g,4756_g,1478_g,4667_g,9028_g,4289_g,1567_g,3498_g,6568_g,5623_g,1223_g,4596_g,909_g,5329_g,7197_g,6011_g,4135_g,2377_g,1572_g,7330_g,3609_g,3815_g,10211_g,7609_g,1932_g,1661_g,2350_g,1683_g,1742_g,6824_g,8651_g,7190_g,6627_g,8214_g,5857_g,3956_g,7383_g,8547_g,77_g,6279_g,4485_g,7365_g,10254_g,33_g,1691_g,823_g,4119_g,4581_g,4181_g,1984_g,5691_g,7974_g,359_g,842_g,6691_g,6013_g,1694_g…
GO:0007610	behavior	biological_process	0.19819	1	3	3557	3	6177	5025_g,1217_g,5929_g
GO:0019359	nicotinamide nucleotide biosynthetic process	biological_process	0.20019	1	5	3557	6	6177	5720_g,1144_g,1941_g,418_g,10172_g
GO:0019362	pyridine nucleotide metabolic process	biological_process	0.20019	1	5	3557	6	6177	1941_g,1144_g,5720_g,418_g,10172_g
GO:0019363	pyridine nucleotide biosynthetic process	biological_process	0.20019	1	5	3557	6	6177	418_g,10172_g,5720_g,1144_g,1941_g
GO:0046496	nicotinamide nucleotide metabolic process	biological_process	0.20019	1	5	3557	6	6177	418_g,10172_g,5720_g,1941_g,1144_g
GO:0044275	cellular carbohydrate catabolic process	biological_process	0.20021	1	5	3557	6	6177	1497_g,1048_g,4092_g,1255_g,7070_g
GO:1901566	organonitrogen compound biosynthetic process	biological_process	0.20061	1	251	3557	422	6177	10144_g,3975_g,8653_g,7979_g,8719_g,8943_g,12465_g,4950_g,1715_g,3484_g,7847_g,7086_g,10339_g,9640_g,128_g,4844_g,6637_g,7996_g,897_g,4002_g,7612_g,1587_g,700_g,5720_g,12353_g,5866_g,4649_g,5973_g,7256_g,5499_g,Novel00195,5712_g,3899_g,1118_g,6009_g,7694_g,981_g,9628_g,4159_g,4466_g,5726_g,1023_g,3782_g,1144_g,3442_g,Novel00106,9059_g,1653_g,5845_g,7307_g,7429_g,243_g,1028_g,1001_g,3403_g,5408_g,…
GO:0009187	cyclic nucleotide metabolic process	biological_process	0.20136	1	5	3557	6	6177	3984_g,5408_g,5481_g,4096_g,4052_g
GO:0000030	mannosyltransferase activity	molecular_function	0.20333	1	5	3557	6	6177	4131_g,244_g,1520_g,10172_g,4283_g
GO:0004556	alpha-amylase activity	molecular_function	0.20375	1	5	3557	6	6177	5876_g,7844_g,12488_g,1284_g,1130_g
GO:0016160	amylase activity	molecular_function	0.20375	1	5	3557	6	6177	1284_g,12488_g,1130_g,5876_g,7844_g
GO:0004180	carboxypeptidase activity	molecular_function	0.20375	1	5	3557	6	6177	5522_g,4305_g,9713_g,4047_g,4466_g
GO:0004185	serine-type carboxypeptidase activity	molecular_function	0.20375	1	5	3557	6	6177	9713_g,5522_g,4305_g,4466_g,4047_g
GO:0004553	hydrolase activity, hydrolyzing O-glycosyl compounds	molecular_function	0.20641	1	97	3557	158	6177	7345_g,8878_g,6178_g,10326_g,323_g,812_g,5876_g,677_g,6964_g,12251_g,849_g,117_g,1686_g,1765_g,120_g,9087_g,12396_g,4031_g,9078_g,5168_g,9177_g,5280_g,1508_g,1940_g,5270_g,885_g,10206_g,1475_g,4368_g,8730_g,4002_g,7285_g,4496_g,1284_g,9124_g,5364_g,1087_g,4229_g,5147_g,1103_g,8393_g,6856_g,7844_g,10300_g,1484_g,7055_g,7832_g,1130_g,4778_g,7427_g,6277_g,8914_g,4541_g,4803_g,6502_g,6671_g,4008_g,76…
GO:0006835	dicarboxylic acid transport	biological_process	0.2067	1	5	3557	6	6177	339_g,3858_g,3619_g,4719_g,8262_g
GO:0015740	C4-dicarboxylate transport	biological_process	0.2067	1	5	3557	6	6177	339_g,3858_g,3619_g,4719_g,8262_g
GO:0015743	malate transport	biological_process	0.2067	1	5	3557	6	6177	3619_g,339_g,4719_g,3858_g,8262_g
GO:0015849	organic acid transport	biological_process	0.20677	1	12	3557	17	6177	3619_g,4719_g,8262_g,9109_g,10304_g,9676_g,339_g,3858_g,9589_g,6178_g,10326_g,6212_g
GO:0046942	carboxylic acid transport	biological_process	0.20677	1	12	3557	17	6177	9589_g,6178_g,10326_g,6212_g,339_g,9676_g,3858_g,10304_g,9109_g,4719_g,3619_g,8262_g
GO:0006468	protein phosphorylation	biological_process	0.20955	1	89	3557	145	6177	1755_g,9690_g,8187_g,5595_g,7254_g,12319_g,775_g,4567_g,1057_g,4018_g,9754_g,1831_g,9758_g,9676_g,430_g,7171_g,12354_g,7024_g,1822_g,1070_g,5817_g,8271_g,12435_g,7929_g,1913_g,10146_g,4229_g,4178_g,7176_g,170_g,7656_g,3896_g,1777_g,12428_g,1053_g,5325_g,7478_g,3649_g,9077_g,2308_g,7240_g,5434_g,8303_g,82_g,8941_g,8799_g,1846_g,5346_g,8632_g,5761_g,753_g,7004_g,1638_g,710_g,419_g,6642_g,6662_g,234…
GO:0003968	RNA-directed 5-3 RNA polymerase activity	molecular_function	0.21088	1	12	3557	17	6177	4942_g,4637_g,4353_g,7718_g,8535_g,4361_g,744_g,1748_g,257_g,Novel00112,4834_g,12388_g
GO:0005249	voltage-gated potassium channel activity	molecular_function	0.21208	1	5	3557	6	6177	6745_g,6651_g,5173_g,5294_g,1534_g
GO:0019438	aromatic compound biosynthetic process	biological_process	0.21388	1	535	3557	908	6177	6111_g,10346_g,3840_g,8841_g,3735_g,7899_g,181_g,6683_g,711_g,8752_g,8254_g,4704_g,6505_g,8160_g,6271_g,5337_g,7449_g,935_g,7933_g,3724_g,4483_g,8517_g,3925_g,6897_g,4001_g,4592_g,1790_g,1517_g,7531_g,3984_g,6223_g,4440_g,5105_g,7868_g,6390_g,3916_g,3611_g,6551_g,5962_g,7566_g,6617_g,4597_g,7578_g,1851_g,5408_g,5470_g,8771_g,9649_g,5887_g,9687_g,1697_g,4232_g,5726_g,7404_g,3691_g,7431_g,7544_g,10…
GO:1901362	organic cyclic compound biosynthetic process	biological_process	0.21485	1	589	3557	1001	6177	5231_g,1049_g,1390_g,4521_g,1438_g,5146_g,345_g,1989_g,6822_g,5663_g,Novel00112,7749_g,180_g,3821_g,8556_g,8215_g,6497_g,5113_g,6755_g,5329_g,1212_g,4576_g,10233_g,8877_g,8917_g,186_g,843_g,5343_g,4734_g,8416_g,1105_g,8900_g,5096_g,4537_g,6362_g,6550_g,7822_g,12552_g,2119_g,6949_g,4096_g,5350_g,355_g,10136_g,4317_g,4747_g,8662_g,10144_g,6878_g,5568_g,1587_g,4002_g,5973_g,5286_g,7996_g,5767_g,1380…
GO:0030234	enzyme regulator activity	molecular_function	0.21505	1	57	3557	92	6177	1403_g,4989_g,9663_g,7679_g,9564_g,4673_g,1190_g,1195_g,5532_g,4742_g,8012_g,9188_g,5928_g,5200_g,1759_g,3717_g,8747_g,166_g,7984_g,5247_g,1524_g,12438_g,926_g,5658_g,6824_g,1240_g,6899_g,1789_g,1742_g,12474_g,10148_g,10168_g,Novel00287,1313_g,7118_g,917_g,3619_g,7789_g,1476_g,6549_g,6581_g,4820_g,8941_g,1055_g,6196_g,3852_g,4812_g,7792_g,691_g,9724_g,3524_g,12335_g,6417_g,8138_g,5584_g,8642_g,62…
GO:0030546	signaling receptor activator activity	molecular_function	0.21605	1	26	3557	40	6177	8175_g,9098_g,4144_g,12371_g,4099_g,8329_g,2322_g,5746_g,2167_g,7786_g,9759_g,71_g,3936_g,Novel00287,1659_g,5708_g,9718_g,5025_g,6426_g,3455_g,4698_g,4219_g,6196_g,4272_g,1217_g,8628_g
GO:0048018	receptor ligand activity	molecular_function	0.21605	1	26	3557	40	6177	6196_g,8628_g,1217_g,4272_g,6426_g,9718_g,5025_g,5708_g,4219_g,3455_g,4698_g,71_g,9759_g,7786_g,1659_g,Novel00287,3936_g,8329_g,4099_g,12371_g,4144_g,8175_g,9098_g,2167_g,5746_g,2322_g
GO:0010941	regulation of cell death	biological_process	0.21869	1	15	3557	22	6177	12486_g,5289_g,3564_g,8504_g,5106_g,3578_g,8407_g,5084_g,4970_g,7964_g,8331_g,291_g,6196_g,6949_g,5543_g
GO:0042981	regulation of apoptotic process	biological_process	0.21869	1	15	3557	22	6177	5106_g,8504_g,3564_g,12486_g,5289_g,291_g,6196_g,5543_g,6949_g,4970_g,7964_g,8331_g,8407_g,3578_g,5084_g
GO:0043067	regulation of programmed cell death	biological_process	0.21869	1	15	3557	22	6177	12486_g,5289_g,3564_g,8504_g,5106_g,5084_g,3578_g,8407_g,8331_g,4970_g,7964_g,5543_g,6196_g,6949_g,291_g
GO:0000776	kinetochore	cellular_component	0.22112	1	30	3557	47	6177	2347_g,1820_g,674_g,4241_g,654_g,4489_g,5197_g,1419_g,8794_g,5422_g,8139_g,71_g,27_g,2759_g,3713_g,863_g,12323_g,7780_g,9625_g,8047_g,1122_g,8003_g,10296_g,77_g,5358_g,9063_g,954_g,9048_g,4648_g,5891_g
GO:0044262	cellular carbohydrate metabolic process	biological_process	0.22139	1	26	3557	40	6177	4031_g,6329_g,8044_g,9653_g,4092_g,5004_g,6181_g,1138_g,4679_g,7070_g,10215_g,323_g,7843_g,5713_g,677_g,4816_g,9119_g,5227_g,5286_g,1497_g,1048_g,12430_g,93_g,6863_g,1255_g,2394_g
GO:0006825	copper ion transport	biological_process	0.22417	1	8	3557	11	6177	Novel00011,7931_g,1499_g,6697_g,8167_g,5404_g,6624_g,42_g
GO:0008276	protein methyltransferase activity	molecular_function	0.22482	1	10	3557	14	6177	1049_g,237_g,5195_g,1942_g,5307_g,4198_g,1746_g,4994_g,5009_g,6922_g
GO:0006915	apoptotic process	biological_process	0.22758	1	18	3557	27	6177	3564_g,5106_g,3578_g,8331_g,7964_g,5820_g,291_g,5289_g,12486_g,5378_g,8504_g,5084_g,8407_g,4970_g,6949_g,5543_g,6196_g,6471_g
GO:0012501	programmed cell death	biological_process	0.22758	1	18	3557	27	6177	6949_g,6196_g,5543_g,6471_g,4970_g,8407_g,5084_g,8504_g,5378_g,5289_g,12486_g,291_g,5820_g,7964_g,8331_g,3578_g,5106_g,3564_g
GO:0008410	CoA-transferase activity	molecular_function	0.22769	1	10	3557	14	6177	4805_g,4135_g,5222_g,9634_g,10301_g,5931_g,4880_g,8403_g,8389_g,6859_g
GO:0008200	ion channel inhibitor activity	molecular_function	0.22804	1	8	3557	11	6177	5601_g,8003_g,5360_g,7667_g,9076_g,10337_g,Novel00202,4344_g
GO:0016248	channel inhibitor activity	molecular_function	0.22804	1	8	3557	11	6177	4344_g,Novel00202,10337_g,7667_g,9076_g,5360_g,8003_g,5601_g
GO:0008641	ubiquitin-like modifier activating enzyme activity	molecular_function	0.22811	1	18	3557	27	6177	2377_g,8297_g,7326_g,8002_g,8101_g,9149_g,1661_g,908_g,8148_g,1694_g,4541_g,2367_g,9161_g,7351_g,5296_g,9715_g,2350_g,9101_g
GO:0016877	ligase activity, forming carbon-sulfur bonds	molecular_function	0.22811	1	18	3557	27	6177	9715_g,2350_g,5296_g,7351_g,9101_g,7326_g,2377_g,8297_g,1694_g,4541_g,2367_g,9161_g,8002_g,8101_g,9149_g,908_g,8148_g,1661_g
GO:0120036	plasma membrane bounded cell projection organization	biological_process	0.22998	1	8	3557	11	6177	10235_g,12298_g,10388_g,4689_g,1714_g,2317_g,8810_g,5571_g
GO:0051321	meiotic cell cycle	biological_process	0.2305	1	8	3557	11	6177	9145_g,2343_g,6780_g,5059_g,6542_g,8430_g,1023_g,5631_g
GO:0009067	aspartate family amino acid biosynthetic process	biological_process	0.23859	1	24	3557	37	6177	5591_g,10144_g,7961_g,5179_g,3899_g,5175_g,4357_g,5059_g,6560_g,12465_g,3460_g,8063_g,7421_g,10135_g,4775_g,4648_g,3742_g,5859_g,1653_g,3743_g,5100_g,8581_g,4649_g,1136_g
GO:0000271	polysaccharide biosynthetic process	biological_process	0.24122	1	8	3557	11	6177	2394_g,6863_g,12430_g,5004_g,5227_g,9119_g,6329_g,7843_g
GO:0033692	cellular polysaccharide biosynthetic process	biological_process	0.24122	1	8	3557	11	6177	5227_g,9119_g,6329_g,7843_g,6863_g,2394_g,5004_g,12430_g
GO:0019013	viral nucleocapsid	cellular_component	0.24241	1	8	3557	11	6177	7662_g,Novel00162,10219_g,1096_g,5812_g,6215_g,2293_g,4355_g
GO:0008855	exodeoxyribonuclease VII activity	molecular_function	0.24473	1	8	3557	11	6177	330_g,267_g,8873_g,5626_g,1927_g,345_g,787_g,848_g
GO:0006575	cellular modified amino acid metabolic process	biological_process	0.24499	1	8	3557	11	6177	7694_g,9597_g,878_g,7612_g,5712_g,3994_g,5824_g,131_g
GO:0042802	identical protein binding	molecular_function	0.24924	1	25	3557	39	6177	4544_g,4950_g,235_g,98_g,4007_g,1027_g,6430_g,654_g,4705_g,12637_g,5749_g,2154_g,7705_g,2293_g,12497_g,7264_g,8602_g,1015_g,8873_g,7780_g,5631_g,8647_g,12552_g,6229_g,1054_g
GO:0003677	DNA binding	molecular_function	0.25003	1	390	3557	660	6177	8573_g,8294_g,7511_g,737_g,8337_g,963_g,3611_g,3448_g,6551_g,5470_g,1851_g,6617_g,4597_g,7578_g,5887_g,Novel00195,4123_g,5394_g,Novel00339,9649_g,7625_g,784_g,6451_g,6563_g,4638_g,4232_g,7404_g,3619_g,5802_g,8037_g,8663_g,5632_g,5377_g,7431_g,7544_g,8120_g,6734_g,8012_g,6576_g,1220_g,9149_g,126_g,1673_g,1408_g,1364_g,936_g,7887_g,4359_g,4455_g,5434_g,5422_g,4950_g,3522_g,6111_g,8938_g,7743_g,3735…
GO:0016772	transferase activity, transferring phosphorus-containing groups	molecular_function	0.25037	1	234	3557	393	6177	630_g,12528_g,1777_g,4368_g,3896_g,170_g,5434_g,7240_g,6589_g,2308_g,936_g,4026_g,10339_g,6183_g,8747_g,4045_g,5377_g,1761_g,898_g,8271_g,12435_g,5568_g,4904_g,4573_g,5720_g,5866_g,1382_g,6215_g,6293_g,4178_g,9758_g,9649_g,7625_g,9754_g,7157_g,1826_g,1070_g,7779_g,8409_g,12354_g,7171_g,7024_g,7254_g,8009_g,12319_g,1023_g,1755_g,4353_g,9690_g,8700_g,775_g,5772_g,6212_g,7718_g,127_g,7886_g,9089_g,1…
GO:0004673	protein histidine kinase activity	molecular_function	0.25174	1	16	3557	24	6177	4942_g,8747_g,4001_g,898_g,5876_g,10195_g,8700_g,5127_g,6662_g,4414_g,1000_g,1888_g,6589_g,6599_g,8409_g,8549_g
GO:0016775	phosphotransferase activity, nitrogenous group as acceptor	molecular_function	0.25174	1	16	3557	24	6177	1000_g,1888_g,6589_g,6599_g,8409_g,8549_g,6662_g,4414_g,5876_g,10195_g,8700_g,5127_g,4942_g,8747_g,4001_g,898_g
GO:0009653	anatomical structure morphogenesis	biological_process	0.2529	1	11	3557	16	6177	4820_g,10235_g,1428_g,1714_g,4689_g,7769_g,5323_g,8810_g,4401_g,8533_g,8407_g
GO:0022414	reproductive process	biological_process	0.25404	1	37	3557	59	6177	1428_g,9145_g,4404_g,4950_g,5107_g,5025_g,5141_g,9097_g,2389_g,7769_g,Novel00245,6542_g,8134_g,1217_g,4427_g,8160_g,5427_g,8603_g,6780_g,401_g,5059_g,4288_g,8510_g,10338_g,6313_g,8047_g,2343_g,4056_g,6829_g,1044_g,1199_g,10389_g,8430_g,12564_g,5631_g,1023_g,5891_g
GO:0016646	oxidoreductase activity, acting on the CH-NH group of donors, NAD or NADP as acceptor	molecular_function	0.25797	1	14	3557	21	6177	5580_g,7822_g,822_g,4758_g,1686_g,8002_g,9587_g,8619_g,3813_g,4135_g,7672_g,2314_g,5935_g,7694_g
GO:0003855	3-dehydroquinate dehydratase activity	molecular_function	0.25886	1	6	3557	8	6177	8860_g,837_g,655_g,7343_g,657_g,10234_g
GO:0004312	fatty acid synthase activity	molecular_function	0.26	1	8	3557	11	6177	7594_g,3598_g,1770_g,270_g,6963_g,12517_g,8146_g,4194_g
GO:0004315	3-oxoacyl-[acyl-carrier-protein] synthase activity	molecular_function	0.26	1	8	3557	11	6177	4194_g,6963_g,7594_g,270_g,3598_g,1770_g,8146_g,12517_g
GO:0009116	nucleoside metabolic process	biological_process	0.2606	1	31	3557	49	6177	99_g,8388_g,128_g,6595_g,12418_g,6291_g,1854_g,1260_g,8478_g,7159_g,6959_g,858_g,1498_g,6521_g,6613_g,7957_g,2306_g,3578_g,6325_g,4503_g,4801_g,1259_g,6818_g,9565_g,105_g,5873_g,1027_g,4345_g,7628_g,6573_g,6755_g
GO:1901657	glycosyl compound metabolic process	biological_process	0.2606	1	31	3557	49	6177	6521_g,858_g,1498_g,6959_g,7159_g,7957_g,6613_g,128_g,8388_g,99_g,8478_g,1854_g,1260_g,6291_g,12418_g,6595_g,4345_g,1027_g,5873_g,105_g,6573_g,6755_g,7628_g,4503_g,6325_g,3578_g,2306_g,6818_g,1259_g,9565_g,4801_g
GO:0051287	NAD binding	molecular_function	0.26067	1	75	3557	123	6177	741_g,4756_g,4596_g,7348_g,7879_g,4289_g,3898_g,6011_g,1967_g,5329_g,1676_g,4541_g,6493_g,10211_g,8917_g,8492_g,10163_g,8740_g,9587_g,1122_g,10135_g,1239_g,6472_g,2129_g,4394_g,7437_g,1724_g,8063_g,1691_g,4581_g,8297_g,12572_g,5591_g,8770_g,7751_g,7529_g,9571_g,1653_g,1036_g,7771_g,997_g,7700_g,1686_g,12405_g,4775_g,4648_g,12326_g,682_g,3961_g,7340_g,7126_g,6177_g,8071_g,908_g,8401_g,1588_g,5175_…
GO:0050794	regulation of cellular process	biological_process	0.26193	1	546	3557	931	6177	7531_g,1742_g,4483_g,8517_g,3925_g,7933_g,935_g,3724_g,4001_g,1790_g,4472_g,7868_g,3916_g,404_g,6223_g,3840_g,3814_g,6111_g,7662_g,12541_g,6110_g,8160_g,6884_g,6505_g,4704_g,8254_g,7449_g,1476_g,7432_g,6271_g,5337_g,711_g,8752_g,181_g,7899_g,6734_g,12353_g,8504_g,5866_g,7062_g,8645_g,8899_g,5632_g,7544_g,5377_g,10340_g,8447_g,4455_g,7361_g,3564_g,936_g,5106_g,6593_g,630_g,1673_g,8653_g,4614_g,803…
GO:0044264	cellular polysaccharide metabolic process	biological_process	0.26232	1	11	3557	16	6177	12430_g,5004_g,2394_g,6863_g,7070_g,677_g,6329_g,7843_g,5227_g,9653_g,9119_g
GO:0019882	antigen processing and presentation	biological_process	0.26648	1	6	3557	8	6177	7346_g,960_g,6402_g,10354_g,402_g,1687_g
GO:0019538	protein metabolic process	biological_process	0.26808	1	423	3557	721	6177	4931_g,8303_g,7662_g,4145_g,12541_g,8799_g,1947_g,3762_g,5161_g,7021_g,5346_g,7005_g,1819_g,747_g,286_g,297_g,710_g,3617_g,7004_g,8023_g,234_g,10280_g,7988_g,1092_g,8857_g,10170_g,4001_g,12314_g,3404_g,6759_g,4908_g,4472_g,4746_g,10366_g,2125_g,6887_g,1859_g,5848_g,4098_g,12563_g,4061_g,756_g,5275_g,4799_g,1520_g,1821_g,1717_g,6223_g,5772_g,244_g,10337_g,6390_g,5067_g,12298_g,3715_g,877_g,9724_g,…
GO:0016053	organic acid biosynthetic process	biological_process	0.26851	1	56	3557	91	6177	33_g,7421_g,8063_g,12465_g,1340_g,4440_g,4194_g,4357_g,6643_g,6691_g,5591_g,10144_g,4649_g,1136_g,5973_g,3490_g,8214_g,3598_g,270_g,5100_g,3994_g,10135_g,7633_g,4159_g,8603_g,6963_g,3572_g,1967_g,7694_g,7594_g,393_g,3460_g,8710_g,5059_g,6560_g,5175_g,3899_g,1118_g,1676_g,5712_g,5179_g,7961_g,8146_g,12517_g,8581_g,1770_g,1653_g,741_g,7307_g,3743_g,5859_g,8690_g,4775_g,4648_g,3742_g,12405_g
GO:0046394	carboxylic acid biosynthetic process	biological_process	0.26851	1	56	3557	91	6177	12517_g,8581_g,8146_g,1770_g,1653_g,3743_g,741_g,7307_g,8690_g,5859_g,12405_g,4775_g,4648_g,3742_g,7633_g,7694_g,3460_g,393_g,7594_g,8710_g,8603_g,4159_g,1967_g,6963_g,3572_g,5175_g,5059_g,6560_g,1676_g,5712_g,7961_g,5179_g,3899_g,1118_g,3490_g,4649_g,5973_g,1136_g,270_g,8214_g,3598_g,5100_g,3994_g,10135_g,8063_g,33_g,7421_g,4440_g,1340_g,6643_g,4194_g,4357_g,6691_g,12465_g,5591_g,10144_g
GO:0005758	mitochondrial intermembrane space	cellular_component	0.26865	1	4	3557	5	6177	5404_g,1499_g,Novel00011,6697_g
GO:0016530	metallochaperone activity	molecular_function	0.26865	1	4	3557	5	6177	1499_g,5404_g,6697_g,Novel00011
GO:0016531	copper chaperone activity	molecular_function	0.26865	1	4	3557	5	6177	6697_g,Novel00011,1499_g,5404_g
GO:0031970	organelle envelope lumen	cellular_component	0.26865	1	4	3557	5	6177	Novel00011,6697_g,1499_g,5404_g
GO:0070568	guanylyltransferase activity	molecular_function	0.27142	1	6	3557	8	6177	6712_g,8964_g,8058_g,4554_g,7304_g,1960_g
GO:0009166	nucleotide catabolic process	biological_process	0.27158	1	6	3557	8	6177	8841_g,4096_g,5481_g,4052_g,4131_g,5900_g
GO:0015297	antiporter activity	molecular_function	0.27184	1	6	3557	8	6177	12420_g,9171_g,8030_g,6645_g,4569_g,6961_g
GO:0016798	hydrolase activity, acting on glycosyl bonds	molecular_function	0.27239	1	101	3557	167	6177	8730_g,4368_g,10206_g,885_g,1475_g,5280_g,1508_g,9177_g,1940_g,5270_g,12396_g,4031_g,9078_g,5168_g,5147_g,1103_g,8393_g,6856_g,5364_g,4229_g,1087_g,1284_g,4496_g,1687_g,9124_g,4002_g,7285_g,6178_g,10326_g,323_g,812_g,8878_g,7345_g,3613_g,120_g,9087_g,117_g,849_g,1765_g,1686_g,12251_g,6964_g,5876_g,677_g,7070_g,3842_g,1268_g,4586_g,2188_g,7002_g,10337_g,1366_g,4092_g,5570_g,5513_g,9653_g,8890_g,46…
GO:0008757	S-adenosylmethionine-dependent methyltransferase activity	molecular_function	0.27239	1	31	3557	49	6177	3916_g,5337_g,1049_g,237_g,9742_g,5307_g,4006_g,7361_g,1569_g,7037_g,8649_g,2113_g,293_g,5009_g,1902_g,38_g,1957_g,5195_g,3598_g,1942_g,4095_g,4198_g,5243_g,1746_g,10147_g,8919_g,4994_g,5877_g,102_g,48_g,6922_g
GO:0000145	exocyst	cellular_component	0.27267	1	6	3557	8	6177	3756_g,10229_g,9758_g,7960_g,7846_g,6334_g
GO:0042302	structural constituent of cuticle	molecular_function	0.27278	1	4	3557	5	6177	7856_g,776_g,8342_g,7395_g
GO:0005664	nuclear origin of replication recognition complex	cellular_component	0.27312	1	6	3557	8	6177	4610_g,8497_g,8337_g,7486_g,737_g,3590_g
GO:0043066	negative regulation of apoptotic process	biological_process	0.27337	1	6	3557	8	6177	6196_g,291_g,5106_g,8407_g,5289_g,8331_g
GO:0043069	negative regulation of programmed cell death	biological_process	0.27337	1	6	3557	8	6177	6196_g,291_g,5106_g,5289_g,8407_g,8331_g
GO:0060548	negative regulation of cell death	biological_process	0.27337	1	6	3557	8	6177	8331_g,5289_g,8407_g,5106_g,291_g,6196_g
GO:0046983	protein dimerization activity	molecular_function	0.27469	1	35	3557	56	6177	4852_g,741_g,1015_g,8700_g,8873_g,7780_g,1548_g,3498_g,3450_g,8647_g,12552_g,701_g,654_g,8761_g,9071_g,4154_g,5749_g,5193_g,10326_g,6058_g,1517_g,7264_g,8602_g,6323_g,898_g,3680_g,4950_g,6444_g,5669_g,8549_g,7744_g,1033_g,1340_g,10248_g,6691_g
GO:0005643	nuclear pore	cellular_component	0.27506	1	6	3557	8	6177	1763_g,3781_g,1319_g,9755_g,4638_g,8196_g
GO:0000790	nuclear chromatin	cellular_component	0.27579	1	6	3557	8	6177	4305_g,4084_g,1155_g,8602_g,1035_g,4274_g
GO:0005975	carbohydrate metabolic process	biological_process	0.27678	1	162	3557	271	6177	6671_g,8914_g,7427_g,4778_g,7832_g,1484_g,7844_g,8946_g,6053_g,7469_g,8714_g,1497_g,1048_g,12430_g,5957_g,9588_g,Novel00180,10195_g,9140_g,1268_g,3842_g,1825_g,9036_g,7002_g,2188_g,4092_g,33_g,7784_g,3529_g,7516_g,5225_g,6464_g,1255_g,6974_g,1239_g,1135_g,8557_g,9119_g,330_g,12488_g,321_g,713_g,312_g,812_g,6178_g,10326_g,5004_g,1648_g,8878_g,8044_g,7345_g,7051_g,3492_g,5447_g,120_g,9087_g,8212_g,…
GO:0099080	supramolecular complex	cellular_component	0.27731	1	33	3557	53	6177	2759_g,3713_g,12323_g,3712_g,2347_g,4241_g,4489_g,5422_g,77_g,12296_g,1122_g,71_g,27_g,863_g,674_g,1820_g,654_g,5197_g,1419_g,8794_g,8139_g,5358_g,9063_g,954_g,9048_g,4648_g,5891_g,7780_g,9625_g,8047_g,6946_g,8003_g,10296_g
GO:0070851	growth factor receptor binding	molecular_function	0.2799	1	4	3557	5	6177	5271_g,6196_g,71_g,5708_g
GO:1901564	organonitrogen compound metabolic process	biological_process	0.28084	1	615	3557	1053	6177	965_g,5172_g,4245_g,1945_g,12580_g,1751_g,10135_g,4545_g,12376_g,5178_g,1455_g,274_g,6679_g,8241_g,7886_g,6212_g,9682_g,9089_g,5591_g,857_g,10172_g,4465_g,4133_g,5873_g,5913_g,3681_g,8690_g,12418_g,4781_g,82_g,12509_g,741_g,3743_g,4056_g,4084_g,12557_g,6813_g,7112_g,8805_g,393_g,8951_g,7789_g,4697_g,4844_g,4229_g,128_g,4649_g,3896_g,170_g,10401_g,7523_g,2308_g,7086_g,5200_g,6589_g,37_g,6646_g,905…
GO:0042180	cellular ketone metabolic process	biological_process	0.2821	1	9	3557	13	6177	3408_g,769_g,5756_g,1873_g,9719_g,8276_g,3661_g,4137_g,6945_g
GO:0005096	GTPase activator activity	molecular_function	0.28321	1	9	3557	13	6177	8941_g,Novel00287,1195_g,5247_g,12335_g,1313_g,1759_g,7789_g,1476_g
GO:0005509	calcium ion binding	molecular_function	0.28841	1	26	3557	41	6177	8760_g,1031_g,1284_g,4200_g,9147_g,12488_g,4474_g,5535_g,5430_g,1968_g,1748_g,6035_g,5876_g,6710_g,7244_g,1497_g,1470_g,1130_g,5270_g,4092_g,4477_g,7844_g,6250_g,7099_g,5818_g,12531_g
GO:0022008	neurogenesis	biological_process	0.28864	1	4	3557	5	6177	10235_g,8810_g,4689_g,1714_g
GO:0030182	neuron differentiation	biological_process	0.28864	1	4	3557	5	6177	10235_g,8810_g,4689_g,1714_g
GO:0031175	neuron projection development	biological_process	0.28864	1	4	3557	5	6177	1714_g,4689_g,8810_g,10235_g
GO:0048666	neuron development	biological_process	0.28864	1	4	3557	5	6177	8810_g,10235_g,1714_g,4689_g
GO:0048699	generation of neurons	biological_process	0.28864	1	4	3557	5	6177	8810_g,10235_g,1714_g,4689_g
GO:0042775	mitochondrial ATP synthesis coupled electron transport	biological_process	0.28888	1	4	3557	5	6177	8529_g,5905_g,8297_g,5179_g
GO:0009401	phosphoenolpyruvate-dependent sugar phosphotransferase system	biological_process	0.28936	1	9	3557	13	6177	4045_g,5120_g,12432_g,810_g,6319_g,3508_g,3756_g,4165_g,3914_g
GO:0050792	regulation of viral process	biological_process	0.29231	1	4	3557	5	6177	8261_g,7085_g,6279_g,6801_g
GO:0044179	hemolysis in other organism	biological_process	0.29341	1	4	3557	5	6177	6153_g,8480_g,1451_g,8547_g
GO:0051715	cytolysis in other organism	biological_process	0.29341	1	4	3557	5	6177	8547_g,8480_g,6153_g,1451_g
GO:0004529	exodeoxyribonuclease activity	molecular_function	0.29343	1	9	3557	13	6177	1927_g,345_g,787_g,848_g,330_g,267_g,1428_g,8873_g,5626_g
GO:0016895	exodeoxyribonuclease activity, producing 5-phosphomonoesters	molecular_function	0.29343	1	9	3557	13	6177	345_g,1927_g,787_g,848_g,267_g,1428_g,8873_g,330_g,5626_g
GO:0051180	vitamin transport	biological_process	0.29348	1	4	3557	5	6177	1561_g,413_g,4830_g,6212_g
GO:0008081	phosphoric diester hydrolase activity	molecular_function	0.29582	1	12	3557	18	6177	5481_g,4052_g,8244_g,8603_g,5619_g,6703_g,4672_g,4096_g,4389_g,4673_g,8660_g,1421_g
GO:0006739	NADP metabolic process	biological_process	0.29614	1	4	3557	5	6177	5720_g,5041_g,5299_g,418_g
GO:0001501	skeletal system development	biological_process	0.29639	1	4	3557	5	6177	6714_g,5157_g,216_g,5289_g
GO:0051216	cartilage development	biological_process	0.29639	1	4	3557	5	6177	6714_g,5157_g,216_g,5289_g
GO:0061448	connective tissue development	biological_process	0.29639	1	4	3557	5	6177	216_g,6714_g,5157_g,5289_g
GO:0051536	iron-sulfur cluster binding	molecular_function	0.29723	1	33	3557	53	6177	1317_g,198_g,1514_g,908_g,9680_g,5776_g,1762_g,7922_g,1966_g,Novel00004,4346_g,12579_g,6720_g,6460_g,6831_g,219_g,5983_g,8673_g,6605_g,5975_g,7041_g,4379_g,7660_g,3646_g,7898_g,3936_g,10321_g,9104_g,4572_g,4118_g,8490_g,12445_g,312_g
GO:0051540	metal cluster binding	molecular_function	0.29723	1	33	3557	53	6177	312_g,4572_g,12445_g,4118_g,8490_g,10321_g,9104_g,3936_g,7660_g,7041_g,4379_g,5975_g,7898_g,3646_g,6831_g,6460_g,6720_g,12579_g,6605_g,8673_g,219_g,5983_g,1762_g,7922_g,5776_g,9680_g,4346_g,Novel00004,1966_g,198_g,1317_g,908_g,1514_g
GO:0070402	NADPH binding	molecular_function	0.29773	1	4	3557	5	6177	7751_g,8480_g,741_g,302_g
GO:0043934	sporulation	biological_process	0.2979	1	4	3557	5	6177	12532_g,5695_g,12557_g,4505_g
GO:0009279	cell outer membrane	cellular_component	0.29901	1	4	3557	5	6177	6390_g,1593_g,8420_g,4083_g
GO:0001510	RNA methylation	biological_process	0.29974	1	12	3557	18	6177	7159_g,7988_g,5307_g,5331_g,1434_g,7313_g,4628_g,5337_g,48_g,5243_g,8919_g,5877_g
GO:0004451	isocitrate lyase activity	molecular_function	0.30019	1	4	3557	5	6177	6506_g,4091_g,4664_g,50_g
GO:0030488	tRNA methylation	biological_process	0.30022	1	4	3557	5	6177	8919_g,4628_g,7313_g,5243_g
GO:0009975	cyclase activity	molecular_function	0.30032	1	4	3557	5	6177	5408_g,6201_g,3984_g,357_g
GO:0046677	response to antibiotic	biological_process	0.3013	1	4	3557	5	6177	4950_g,6961_g,10321_g,6811_g
GO:0006090	pyruvate metabolic process	biological_process	0.30169	1	4	3557	5	6177	7784_g,8284_g,3529_g,127_g
GO:0000184	nuclear-transcribed mRNA catabolic process, nonsense-mediated decay	biological_process	0.30224	1	4	3557	5	6177	8628_g,3448_g,1476_g,7968_g
GO:0019898	extrinsic component of membrane	cellular_component	0.303	1	4	3557	5	6177	6576_g,5200_g,10366_g,4614_g
GO:0006813	potassium ion transport	biological_process	0.30346	1	30	3557	48	6177	4976_g,4394_g,4118_g,4596_g,4775_g,6568_g,1534_g,6086_g,4012_g,4481_g,6356_g,7190_g,1587_g,50_g,7771_g,4541_g,5294_g,5173_g,8002_g,1209_g,10255_g,5260_g,3576_g,3460_g,4407_g,5900_g,823_g,8297_g,4581_g,5113_g
GO:0004559	alpha-mannosidase activity	molecular_function	0.30353	1	4	3557	5	6177	8760_g,5270_g,1031_g,1968_g
GO:0004571	mannosyl-oligosaccharide 1,2-alpha-mannosidase activity	molecular_function	0.30353	1	4	3557	5	6177	5270_g,8760_g,1031_g,1968_g
GO:0015923	mannosidase activity	molecular_function	0.30353	1	4	3557	5	6177	8760_g,5270_g,1031_g,1968_g
GO:0015924	mannosyl-oligosaccharide mannosidase activity	molecular_function	0.30353	1	4	3557	5	6177	8760_g,5270_g,1031_g,1968_g
GO:0004096	catalase activity	molecular_function	0.30356	1	4	3557	5	6177	1467_g,8067_g,816_g,4824_g
GO:0003714	transcription corepressor activity	molecular_function	0.30357	1	4	3557	5	6177	2759_g,4667_g,3451_g,4859_g
GO:0019321	pentose metabolic process	biological_process	0.30359	1	4	3557	5	6177	4778_g,10326_g,4496_g,7832_g
GO:0019566	arabinose metabolic process	biological_process	0.30359	1	4	3557	5	6177	7832_g,4496_g,10326_g,4778_g
GO:0046373	L-arabinose metabolic process	biological_process	0.30359	1	4	3557	5	6177	7832_g,4496_g,10326_g,4778_g
GO:0006493	protein O-linked glycosylation	biological_process	0.30359	1	4	3557	5	6177	10172_g,4283_g,4131_g,1520_g
GO:0001405	PAM complex, Tim23 associated import motor	cellular_component	0.30385	1	4	3557	5	6177	1414_g,4850_g,10152_g,8177_g
GO:0005744	TIM23 mitochondrial import inner membrane translocase complex	cellular_component	0.30385	1	4	3557	5	6177	4850_g,1414_g,8177_g,10152_g
GO:0015711	organic anion transport	biological_process	0.30395	1	12	3557	18	6177	3619_g,4719_g,8262_g,9109_g,10304_g,339_g,9676_g,3858_g,9589_g,10326_g,6178_g,6212_g
GO:0015291	secondary active transmembrane transporter activity	molecular_function	0.30458	1	12	3557	18	6177	1024_g,9090_g,6961_g,6645_g,12420_g,8872_g,9171_g,10154_g,8420_g,399_g,4569_g,8030_g
GO:0006091	generation of precursor metabolites and energy	biological_process	0.30507	1	31	3557	50	6177	842_g,6576_g,5905_g,127_g,1903_g,5179_g,6091_g,846_g,5299_g,5953_g,5041_g,1408_g,7449_g,1645_g,5106_g,4089_g,1464_g,7784_g,8147_g,8300_g,8297_g,6278_g,3529_g,3736_g,5666_g,8529_g,1144_g,4216_g,5453_g,747_g,5249_g
GO:0009894	regulation of catabolic process	biological_process	0.3064	1	4	3557	5	6177	4707_g,12580_g,8138_g,7062_g
GO:0000155	phosphorelay sensor kinase activity	molecular_function	0.30726	1	15	3557	23	6177	5127_g,8549_g,8409_g,8700_g,6599_g,6589_g,10195_g,1000_g,5876_g,1888_g,898_g,4414_g,4001_g,8747_g,4942_g
GO:0140299	small molecule sensor activity	molecular_function	0.30726	1	15	3557	23	6177	8747_g,4942_g,4001_g,898_g,4414_g,1000_g,5876_g,1888_g,6599_g,10195_g,6589_g,8549_g,8409_g,8700_g,5127_g
GO:0006458	de novo protein folding	biological_process	0.30894	1	2	3557	2	6177	5528_g,4437_g
GO:0000793	condensed chromosome	cellular_component	0.31456	1	22	3557	35	6177	12323_g,2759_g,3713_g,863_g,71_g,8794_g,5422_g,8139_g,1419_g,4757_g,4489_g,674_g,4241_g,1820_g,954_g,4648_g,77_g,8003_g,10296_g,Novel00315,8047_g,1122_g
GO:0040013	negative regulation of locomotion	biological_process	0.31667	1	2	3557	2	6177	1110_g,6313_g
GO:0051270	regulation of cellular component movement	biological_process	0.31667	1	2	3557	2	6177	6313_g,1110_g
GO:0051271	negative regulation of cellular component movement	biological_process	0.31667	1	2	3557	2	6177	6313_g,1110_g
GO:2000145	regulation of cell motility	biological_process	0.31667	1	2	3557	2	6177	6313_g,1110_g
GO:2000146	negative regulation of cell motility	biological_process	0.31667	1	2	3557	2	6177	6313_g,1110_g
GO:0015934	large ribosomal subunit	cellular_component	0.31745	1	7	3557	10	6177	4799_g,1717_g,9063_g,Novel00148,964_g,Novel00195,926_g
GO:0030683	mitigation of host immune response by virus	biological_process	0.31766	1	2	3557	2	6177	5961_g,6464_g
GO:0050690	regulation of defense response to virus by virus	biological_process	0.31766	1	2	3557	2	6177	5961_g,6464_g
GO:0062023	collagen-containing extracellular matrix	cellular_component	0.31795	1	2	3557	2	6177	7432_g,8504_g
GO:0004499	N,N-dimethylaniline monooxygenase activity	molecular_function	0.31814	1	21	3557	33	6177	8762_g,842_g,3815_g,7974_g,1661_g,636_g,5329_g,944_g,4274_g,7922_g,3961_g,7330_g,4581_g,10376_g,8486_g,6011_g,1984_g,7383_g,4216_g,6798_g,8651_g
GO:0004602	glutathione peroxidase activity	molecular_function	0.31871	1	2	3557	2	6177	6553_g,6756_g
GO:0009074	aromatic amino acid family catabolic process	biological_process	0.31956	1	7	3557	10	6177	8276_g,3408_g,1873_g,5756_g,6945_g,4137_g,3661_g
GO:0016645	oxidoreductase activity, acting on the CH-NH group of donors	molecular_function	0.32094	1	16	3557	25	6177	8619_g,7694_g,4135_g,5935_g,4758_g,8002_g,3813_g,9587_g,5998_g,7672_g,2314_g,822_g,5580_g,7822_g,1686_g,1421_g
GO:0019730	antimicrobial humoral response	biological_process	0.32127	1	2	3557	2	6177	9656_g,10193_g
GO:0019731	antibacterial humoral response	biological_process	0.32127	1	2	3557	2	6177	9656_g,10193_g
GO:1901292	nucleoside phosphate catabolic process	biological_process	0.32143	1	7	3557	10	6177	4131_g,5900_g,8841_g,5479_g,4052_g,5481_g,4096_g
GO:0071949	FAD binding	molecular_function	0.32195	1	69	3557	114	6177	8002_g,3428_g,2367_g,91_g,4274_g,6915_g,5722_g,360_g,3860_g,1545_g,8401_g,1209_g,309_g,8762_g,6545_g,3938_g,6955_g,5471_g,8029_g,6451_g,7326_g,5779_g,3723_g,1227_g,8650_g,682_g,9101_g,4197_g,6825_g,5218_g,5116_g,6310_g,7974_g,359_g,6691_g,842_g,6013_g,1694_g,1691_g,823_g,4581_g,1984_g,5691_g,6279_g,4485_g,7365_g,5857_g,8547_g,7190_g,6824_g,6627_g,1683_g,2350_g,1742_g,10211_g,3609_g,1932_g,7609_g,…
GO:0005044	scavenger receptor activity	molecular_function	0.32233	1	2	3557	2	6177	3661_g,6985_g
GO:0038024	cargo receptor activity	molecular_function	0.32233	1	2	3557	2	6177	3661_g,6985_g
GO:0005200	structural constituent of cytoskeleton	molecular_function	0.32266	1	2	3557	2	6177	6946_g,5924_g
GO:0016842	amidine-lyase activity	molecular_function	0.32386	1	2	3557	2	6177	9597_g,4930_g
GO:0008653	lipopolysaccharide metabolic process	biological_process	0.32416	1	2	3557	2	6177	6863_g,5004_g
GO:0009103	lipopolysaccharide biosynthetic process	biological_process	0.32416	1	2	3557	2	6177	6863_g,5004_g
GO:0006480	N-terminal protein amino acid methylation	biological_process	0.32638	1	2	3557	2	6177	7992_g,9696_g
GO:0050789	regulation of biological process	biological_process	0.3264	1	562	3557	963	6177	3691_g,4232_g,1697_g,5887_g,6980_g,9649_g,8771_g,1851_g,6247_g,7578_g,4597_g,7566_g,6617_g,9724_g,5962_g,963_g,6551_g,3611_g,5929_g,936_g,5106_g,4455_g,3564_g,7361_g,803_g,630_g,9149_g,6593_g,4614_g,8653_g,1673_g,8645_g,8899_g,7062_g,8504_g,5866_g,6734_g,12353_g,8447_g,5632_g,10340_g,5377_g,7544_g,7432_g,1476_g,7449_g,5337_g,6271_g,6505_g,8160_g,6884_g,6110_g,4704_g,8254_g,8752_g,711_g,181_g,7899…
GO:0010011	auxin binding	molecular_function	0.32679	1	2	3557	2	6177	3980_g,4899_g
GO:0042562	hormone binding	molecular_function	0.32679	1	2	3557	2	6177	3980_g,4899_g
GO:0016994	precorrin-6A reductase activity	molecular_function	0.32719	1	2	3557	2	6177	1587_g,10135_g
GO:0008384	IkappaB kinase activity	molecular_function	0.32779	1	2	3557	2	6177	8009_g,6461_g
GO:0017004	cytochrome complex assembly	biological_process	0.32786	1	10	3557	15	6177	7483_g,3438_g,12486_g,3564_g,8171_g,8437_g,7435_g,3956_g,10280_g,1686_g
GO:0007606	sensory perception of chemical stimulus	biological_process	0.3283	1	2	3557	2	6177	1059_g,1206_g
GO:0000818	nuclear MIS12/MIND complex	cellular_component	0.32839	1	2	3557	2	6177	2759_g,12323_g
GO:0005227	calcium activated cation channel activity	molecular_function	0.3286	1	2	3557	2	6177	50_g,4407_g
GO:0015269	calcium-activated potassium channel activity	molecular_function	0.3286	1	2	3557	2	6177	4407_g,50_g
GO:0022839	ion gated channel activity	molecular_function	0.3286	1	2	3557	2	6177	50_g,4407_g
GO:0009066	aspartate family amino acid metabolic process	biological_process	0.32873	1	25	3557	40	6177	1653_g,3743_g,5100_g,8581_g,4649_g,1136_g,10135_g,4775_g,4648_g,3742_g,5859_g,3460_g,8063_g,7421_g,8619_g,5591_g,10144_g,7961_g,5179_g,3899_g,5175_g,4357_g,5059_g,12465_g,6560_g
GO:0009297	pilus assembly	biological_process	0.32927	1	2	3557	2	6177	4905_g,9124_g
GO:0043711	pilus organization	biological_process	0.32927	1	2	3557	2	6177	4905_g,9124_g
GO:0005315	inorganic phosphate transmembrane transporter activity	molecular_function	0.32961	1	2	3557	2	6177	399_g,10154_g
GO:0032509	endosome transport via multivesicular body sorting pathway	biological_process	0.32969	1	2	3557	2	6177	5025_g,2181_g
GO:0008193	tRNA guanylyltransferase activity	molecular_function	0.32971	1	2	3557	2	6177	6712_g,1960_g
GO:0009712	catechol-containing compound metabolic process	biological_process	0.33024	1	2	3557	2	6177	9181_g,5963_g
GO:0018576	catechol 1,2-dioxygenase activity	molecular_function	0.33024	1	2	3557	2	6177	5963_g,9181_g
GO:0019114	catechol dioxygenase activity	molecular_function	0.33024	1	2	3557	2	6177	9181_g,5963_g
GO:0005179	hormone activity	molecular_function	0.33062	1	19	3557	30	6177	8329_g,4099_g,4144_g,12371_g,8175_g,9098_g,2167_g,5746_g,2322_g,9759_g,7786_g,6426_g,5025_g,9718_g,4219_g,4698_g,8628_g,4272_g,1217_g
GO:0004813	alanine-tRNA ligase activity	molecular_function	0.33067	1	2	3557	2	6177	6748_g,286_g
GO:0006419	alanyl-tRNA aminoacylation	biological_process	0.33067	1	2	3557	2	6177	6748_g,286_g
GO:0033655	host cell cytoplasm part	cellular_component	0.33068	1	2	3557	2	6177	5961_g,1336_g
GO:0004045	aminoacyl-tRNA hydrolase activity	molecular_function	0.33084	1	2	3557	2	6177	2172_g,426_g
GO:0016973	poly(A)+ mRNA export from nucleus	biological_process	0.33125	1	2	3557	2	6177	9755_g,1763_g
GO:0008198	ferrous iron binding	molecular_function	0.33132	1	2	3557	2	6177	1647_g,9591_g
GO:0033735	aspartate dehydrogenase activity	molecular_function	0.33144	1	2	3557	2	6177	1941_g,10172_g
GO:0006040	amino sugar metabolic process	biological_process	0.33183	1	7	3557	10	6177	7741_g,8660_g,33_g,3565_g,767_g,6741_g,7346_g
GO:0004619	phosphoglycerate mutase activity	molecular_function	0.33269	1	2	3557	2	6177	5750_g,7051_g
GO:0006007	glucose catabolic process	biological_process	0.33269	1	2	3557	2	6177	7051_g,5750_g
GO:0019320	hexose catabolic process	biological_process	0.33269	1	2	3557	2	6177	7051_g,5750_g
GO:0016977	chitosanase activity	molecular_function	0.33278	1	2	3557	2	6177	4008_g,6178_g
GO:0004664	prephenate dehydratase activity	molecular_function	0.33288	1	2	3557	2	6177	8214_g,393_g
GO:0009094	L-phenylalanine biosynthetic process	biological_process	0.33288	1	2	3557	2	6177	393_g,8214_g
GO:1902223	erythrose 4-phosphate/phosphoenolpyruvate family amino acid biosynthetic process	biological_process	0.33288	1	2	3557	2	6177	8214_g,393_g
GO:0010109	regulation of photosynthesis	biological_process	0.33346	1	2	3557	2	6177	6576_g,5453_g
GO:0042548	regulation of photosynthesis, light reaction	biological_process	0.33346	1	2	3557	2	6177	6576_g,5453_g
GO:0042549	photosystem II stabilization	biological_process	0.33346	1	2	3557	2	6177	5453_g,6576_g
GO:0043467	regulation of generation of precursor metabolites and energy	biological_process	0.33346	1	2	3557	2	6177	6576_g,5453_g
GO:0006022	aminoglycan metabolic process	biological_process	0.33347	1	7	3557	10	6177	8660_g,8414_g,6741_g,767_g,3565_g,7346_g,7741_g
GO:0008984	protein-glutamate methylesterase activity	molecular_function	0.33367	1	2	3557	2	6177	8002_g,5375_g
GO:0051723	protein methylesterase activity	molecular_function	0.33367	1	2	3557	2	6177	5375_g,8002_g
GO:0001525	angiogenesis	biological_process	0.33374	1	2	3557	2	6177	8407_g,4401_g
GO:0001568	blood vessel development	biological_process	0.33374	1	2	3557	2	6177	4401_g,8407_g
GO:0001944	vasculature development	biological_process	0.33374	1	2	3557	2	6177	4401_g,8407_g
GO:0022603	regulation of anatomical structure morphogenesis	biological_process	0.33374	1	2	3557	2	6177	4401_g,8407_g
GO:0035239	tube morphogenesis	biological_process	0.33374	1	2	3557	2	6177	8407_g,4401_g
GO:0035295	tube development	biological_process	0.33374	1	2	3557	2	6177	4401_g,8407_g
GO:0045765	regulation of angiogenesis	biological_process	0.33374	1	2	3557	2	6177	4401_g,8407_g
GO:0048514	blood vessel morphogenesis	biological_process	0.33374	1	2	3557	2	6177	4401_g,8407_g
GO:0072358	cardiovascular system development	biological_process	0.33374	1	2	3557	2	6177	8407_g,4401_g
GO:0072359	circulatory system development	biological_process	0.33374	1	2	3557	2	6177	4401_g,8407_g
GO:1901342	regulation of vasculature development	biological_process	0.33374	1	2	3557	2	6177	4401_g,8407_g
GO:0031011	Ino80 complex	cellular_component	0.33426	1	2	3557	2	6177	4274_g,1155_g
GO:0070603	SWI/SNF superfamily-type complex	cellular_component	0.33426	1	2	3557	2	6177	1155_g,4274_g
GO:0097346	INO80-type complex	cellular_component	0.33426	1	2	3557	2	6177	4274_g,1155_g
GO:0006370	7-methylguanosine mRNA capping	biological_process	0.33459	1	2	3557	2	6177	9742_g,8058_g
GO:0008716	D-alanine-D-alanine ligase activity	molecular_function	0.3348	1	7	3557	10	6177	6997_g,8828_g,7043_g,8328_g,8387_g,12557_g,10312_g
GO:0071805	potassium ion transmembrane transport	biological_process	0.33515	1	2	3557	2	6177	4118_g,10255_g
GO:0045122	aflatoxin biosynthetic process	biological_process	0.33522	1	2	3557	2	6177	4834_g,785_g
GO:0046222	aflatoxin metabolic process	biological_process	0.33522	1	2	3557	2	6177	4834_g,785_g
GO:1901376	organic heteropentacyclic compound metabolic process	biological_process	0.33522	1	2	3557	2	6177	785_g,4834_g
GO:1901378	organic heteropentacyclic compound biosynthetic process	biological_process	0.33522	1	2	3557	2	6177	785_g,4834_g
GO:1902911	protein kinase complex	cellular_component	0.33533	1	2	3557	2	6177	7108_g,1190_g
GO:0000160	phosphorelay signal transduction system	biological_process	0.33541	1	19	3557	30	6177	5375_g,5876_g,5249_g,10195_g,8700_g,5127_g,8747_g,4942_g,4001_g,898_g,1888_g,1000_g,6599_g,6589_g,8549_g,8409_g,8002_g,6662_g,12557_g
GO:0016774	phosphotransferase activity, carboxyl group as acceptor	molecular_function	0.33565	1	2	3557	2	6177	1438_g,3529_g
GO:0032324	molybdopterin cofactor biosynthetic process	biological_process	0.33571	1	2	3557	2	6177	8894_g,685_g
GO:0035737	injection of substance in to other organism	biological_process	0.3358	1	2	3557	2	6177	6459_g,5735_g
GO:0035738	envenomation resulting in modulation of process in other organism	biological_process	0.3358	1	2	3557	2	6177	5735_g,6459_g
GO:0044559	envenomation resulting in modulation of voltage-gated potassium channel activity in other organism	biological_process	0.3358	1	2	3557	2	6177	5735_g,6459_g
GO:0044560	envenomation resulting in modulation of ion channel activity in other organism	biological_process	0.3358	1	2	3557	2	6177	5735_g,6459_g
GO:0044562	envenomation resulting in negative regulation of voltage-gated potassium channel activity in other organism	biological_process	0.3358	1	2	3557	2	6177	5735_g,6459_g
GO:0044564	envenomation resulting in occlusion of the pore of voltage-gated potassium channel in other organism	biological_process	0.3358	1	2	3557	2	6177	5735_g,6459_g
GO:0015886	heme transport	biological_process	0.33591	1	2	3557	2	6177	3564_g,3438_g
GO:1901678	iron coordination entity transport	biological_process	0.33591	1	2	3557	2	6177	3564_g,3438_g
GO:0003688	DNA replication origin binding	molecular_function	0.33591	1	2	3557	2	6177	4846_g,10380_g
GO:0009190	cyclic nucleotide biosynthetic process	biological_process	0.33592	1	2	3557	2	6177	5408_g,3984_g
GO:0052652	cyclic purine nucleotide metabolic process	biological_process	0.33592	1	2	3557	2	6177	5408_g,3984_g
GO:0009081	branched-chain amino acid metabolic process	biological_process	0.33593	1	2	3557	2	6177	3572_g,7633_g
GO:0009082	branched-chain amino acid biosynthetic process	biological_process	0.33593	1	2	3557	2	6177	3572_g,7633_g
GO:0003951	NAD+ kinase activity	molecular_function	0.3363	1	2	3557	2	6177	418_g,5720_g
GO:0006741	NADP biosynthetic process	biological_process	0.3363	1	2	3557	2	6177	5720_g,418_g
GO:0004109	coproporphyrinogen oxidase activity	molecular_function	0.3363	1	2	3557	2	6177	5025_g,5105_g
GO:0007156	homophilic cell adhesion via plasma membrane adhesion molecules	biological_process	0.33631	1	2	3557	2	6177	4477_g,4200_g
GO:0098742	cell-cell adhesion via plasma-membrane adhesion molecules	biological_process	0.33631	1	2	3557	2	6177	4200_g,4477_g
GO:0004399	histidinol dehydrogenase activity	molecular_function	0.33632	1	2	3557	2	6177	1967_g,1676_g
GO:0001070	RNA-binding transcription regulator activity	molecular_function	0.33633	1	2	3557	2	6177	8261_g,6279_g
GO:0048524	positive regulation of viral process	biological_process	0.33633	1	2	3557	2	6177	6279_g,8261_g
GO:0050434	positive regulation of viral transcription	biological_process	0.33633	1	2	3557	2	6177	8261_g,6279_g
GO:0004484	mRNA guanylyltransferase activity	molecular_function	0.33642	1	2	3557	2	6177	8964_g,8058_g
GO:0016796	exonuclease activity, active with either ribo- or deoxyribonucleic acids and producing 5-phosphomonoesters	molecular_function	0.33649	1	10	3557	15	6177	8535_g,345_g,1927_g,787_g,848_g,267_g,8873_g,1428_g,330_g,5626_g
GO:0001671	ATPase activator activity	molecular_function	0.33653	1	2	3557	2	6177	9188_g,1524_g
GO:0004115	3,5-cyclic-AMP phosphodiesterase activity	molecular_function	0.3366	1	2	3557	2	6177	4096_g,4052_g
GO:0006195	purine nucleotide catabolic process	biological_process	0.3366	1	2	3557	2	6177	4096_g,4052_g
GO:0006198	cAMP catabolic process	biological_process	0.3366	1	2	3557	2	6177	4096_g,4052_g
GO:0009154	purine ribonucleotide catabolic process	biological_process	0.3366	1	2	3557	2	6177	4052_g,4096_g
GO:0009261	ribonucleotide catabolic process	biological_process	0.3366	1	2	3557	2	6177	4096_g,4052_g
GO:0072523	purine-containing compound catabolic process	biological_process	0.3366	1	2	3557	2	6177	4052_g,4096_g
GO:0004531	deoxyribonuclease II activity	molecular_function	0.33662	1	2	3557	2	6177	Novel00128,6955_g
GO:0016889	endodeoxyribonuclease activity, producing 3-phosphomonoesters	molecular_function	0.33662	1	2	3557	2	6177	6955_g,Novel00128
GO:0004363	glutathione synthase activity	molecular_function	0.33663	1	2	3557	2	6177	131_g,7612_g
GO:0009411	response to UV	biological_process	0.33663	1	2	3557	2	6177	7029_g,7663_g
GO:0031647	regulation of protein stability	biological_process	0.33663	1	2	3557	2	6177	Novel00268,218_g
GO:0042301	phosphate ion binding	molecular_function	0.33663	1	2	3557	2	6177	218_g,Novel00268
GO:0050821	protein stabilization	biological_process	0.33663	1	2	3557	2	6177	218_g,Novel00268
GO:0019385	methanogenesis, from acetate	biological_process	0.33664	1	2	3557	2	6177	6278_g,1903_g
GO:0004417	hydroxyethylthiazole kinase activity	molecular_function	0.33664	1	2	3557	2	6177	10346_g,7686_g
GO:0004371	glycerone kinase activity	molecular_function	0.33664	1	2	3557	2	6177	5713_g,93_g
GO:0060627	regulation of vesicle-mediated transport	biological_process	0.33664	1	2	3557	2	6177	4061_g,8307_g
GO:0005993	trehalose catabolic process	biological_process	0.33664	1	2	3557	2	6177	1497_g,4092_g
GO:0009313	oligosaccharide catabolic process	biological_process	0.33664	1	2	3557	2	6177	4092_g,1497_g
GO:0046352	disaccharide catabolic process	biological_process	0.33664	1	2	3557	2	6177	1497_g,4092_g
GO:0032465	regulation of cytokinesis	biological_process	0.33664	1	2	3557	2	6177	5378_g,4092_g
GO:0051302	regulation of cell division	biological_process	0.33664	1	2	3557	2	6177	5378_g,4092_g
GO:0019081	viral translation	biological_process	0.33675	1	2	3557	2	6177	8222_g,7071_g
GO:0039656	modulation by virus of host gene expression	biological_process	0.33675	1	2	3557	2	6177	7071_g,8222_g
GO:0039657	suppression by virus of host gene expression	biological_process	0.33675	1	2	3557	2	6177	8222_g,7071_g
GO:0039704	viral translational shunt	biological_process	0.33675	1	2	3557	2	6177	8222_g,7071_g
GO:0034272	phosphatidylinositol 3-kinase complex, class III, type II	cellular_component	0.33679	1	2	3557	2	6177	10366_g,4614_g
GO:0035032	phosphatidylinositol 3-kinase complex, class III	cellular_component	0.33679	1	2	3557	2	6177	4614_g,10366_g
GO:0010851	cyclase regulator activity	molecular_function	0.33681	1	2	3557	2	6177	926_g,7118_g
GO:0010853	cyclase activator activity	molecular_function	0.33681	1	2	3557	2	6177	926_g,7118_g
GO:0030249	guanylate cyclase regulator activity	molecular_function	0.33681	1	2	3557	2	6177	926_g,7118_g
GO:0030250	guanylate cyclase activator activity	molecular_function	0.33681	1	2	3557	2	6177	7118_g,926_g
GO:0015889	cobalamin transport	biological_process	0.33724	1	2	3557	2	6177	413_g,4830_g
GO:0016604	nuclear body	cellular_component	0.33757	1	2	3557	2	6177	9154_g,11298_g
GO:0016607	nuclear speck	cellular_component	0.33757	1	2	3557	2	6177	11298_g,9154_g
GO:0004656	procollagen-proline 4-dioxygenase activity	molecular_function	0.33794	1	2	3557	2	6177	1739_g,9631_g
GO:0019798	procollagen-proline dioxygenase activity	molecular_function	0.33794	1	2	3557	2	6177	1739_g,9631_g
GO:0031543	peptidyl-proline dioxygenase activity	molecular_function	0.33794	1	2	3557	2	6177	1739_g,9631_g
GO:0031545	peptidyl-proline 4-dioxygenase activity	molecular_function	0.33794	1	2	3557	2	6177	1739_g,9631_g
GO:0005267	potassium channel activity	molecular_function	0.33827	1	7	3557	10	6177	4407_g,6651_g,50_g,6745_g,1534_g,5294_g,5173_g
GO:0106005	RNA 5-cap (guanine-N7)-methylation	biological_process	0.33859	1	2	3557	2	6177	1434_g,7159_g
GO:0016782	transferase activity, transferring sulfur-containing groups	molecular_function	0.33886	1	19	3557	30	6177	8791_g,5533_g,3029_g,2177_g,9634_g,10301_g,8311_g,1396_g,7813_g,8389_g,6859_g,5106_g,4135_g,4805_g,5222_g,4880_g,5931_g,8403_g,4105_g
GO:0015698	inorganic anion transport	biological_process	0.33898	1	10	3557	15	6177	10154_g,7449_g,12436_g,399_g,4174_g,7693_g,156_g,1024_g,8695_g,3724_g
GO:0043545	molybdopterin cofactor metabolic process	biological_process	0.33954	1	10	3557	15	6177	2119_g,685_g,2169_g,1023_g,3975_g,5634_g,4466_g,10380_g,6620_g,8894_g
GO:0000740	nuclear membrane fusion	biological_process	0.34033	1	2	3557	2	6177	8047_g,8603_g
GO:0000741	karyogamy	biological_process	0.34033	1	2	3557	2	6177	8603_g,8047_g
GO:0000742	karyogamy involved in conjugation with cellular fusion	biological_process	0.34033	1	2	3557	2	6177	8603_g,8047_g
GO:0006997	nucleus organization	biological_process	0.34033	1	2	3557	2	6177	8047_g,8603_g
GO:0048288	nuclear membrane fusion involved in karyogamy	biological_process	0.34033	1	2	3557	2	6177	8047_g,8603_g
GO:0007617	mating behavior	biological_process	0.34164	1	2	3557	2	6177	5025_g,1217_g
GO:0007618	mating	biological_process	0.34164	1	2	3557	2	6177	5025_g,1217_g
GO:0019098	reproductive behavior	biological_process	0.34164	1	2	3557	2	6177	1217_g,5025_g
GO:0045924	regulation of female receptivity	biological_process	0.34164	1	2	3557	2	6177	5025_g,1217_g
GO:0046008	regulation of female receptivity, post-mating	biological_process	0.34164	1	2	3557	2	6177	1217_g,5025_g
GO:0060180	female mating behavior	biological_process	0.34164	1	2	3557	2	6177	1217_g,5025_g
GO:0042176	regulation of protein catabolic process	biological_process	0.34171	1	2	3557	2	6177	7062_g,8138_g
GO:0032543	mitochondrial translation	biological_process	0.34222	1	2	3557	2	6177	Novel00195,12353_g
GO:0140053	mitochondrial gene expression	biological_process	0.34222	1	2	3557	2	6177	12353_g,Novel00195
GO:0065007	biological regulation	biological_process	0.34233	1	603	3557	1035	6177	10369_g,7064_g,10168_g,8676_g,295_g,6869_g,7715_g,1349_g,12300_g,9081_g,10252_g,7743_g,8873_g,5619_g,5150_g,Novel00268,4675_g,175_g,76_g,10138_g,3921_g,1428_g,4908_g,1206_g,8628_g,669_g,756_g,4061_g,Novel00339,784_g,7625_g,5394_g,3500_g,6451_g,149_g,4638_g,646_g,3619_g,3868_g,8294_g,Novel00106,7511_g,8573_g,4812_g,3448_g,4509_g,8010_g,6584_g,6576_g,8012_g,10255_g,1408_g,1364_g,4950_g,5422_g,4359_…
GO:0044237	cellular metabolic process	biological_process	0.34355	1	1314	3557	2267	6177	12418_g,3681_g,8729_g,82_g,3452_g,Novel00158,8146_g,12509_g,8124_g,10211_g,866_g,4697_g,7789_g,5172_g,4245_g,1945_g,1751_g,10135_g,861_g,7846_g,12376_g,8400_g,6679_g,1455_g,9089_g,7886_g,6212_g,1806_g,1544_g,4834_g,10172_g,4133_g,4028_g,12536_g,6646_g,7091_g,12319_g,1654_g,1023_g,9681_g,7570_g,4340_g,4957_g,9754_g,10374_g,1118_g,3822_g,6700_g,785_g,6955_g,7171_g,5239_g,1822_g,5835_g,5780_g,4583_g…
GO:0044163	host cytoskeleton	cellular_component	0.34437	1	2	3557	2	6177	5785_g,8960_g
GO:0075519	microtubule-dependent intracellular transport of viral material	biological_process	0.34437	1	2	3557	2	6177	5785_g,8960_g
GO:0075521	microtubule-dependent intracellular transport of viral material towards nucleus	biological_process	0.34437	1	2	3557	2	6177	8960_g,5785_g
GO:0075606	transport of viral material towards nucleus	biological_process	0.34437	1	2	3557	2	6177	5785_g,8960_g
GO:0090729	toxin activity	molecular_function	0.34706	1	2	3557	2	6177	1336_g,1942_g
GO:0043170	macromolecule metabolic process	biological_process	0.34771	1	1084	3557	1868	6177	1382_g,5866_g,12435_g,7992_g,7431_g,7544_g,5632_g,5206_g,7361_g,803_g,2391_g,1220_g,7913_g,1777_g,9149_g,630_g,8771_g,5034_g,7313_g,7429_g,7578_g,7566_g,4597_g,1851_g,2318_g,9724_g,6551_g,8430_g,7404_g,5776_g,12354_g,1180_g,9628_g,7673_g,7080_g,9649_g,5275_g,7531_g,806_g,1517_g,6897_g,4472_g,1790_g,6759_g,4483_g,10366_g,7868_g,6223_g,1717_g,5772_g,244_g,8303_g,8016_g,6271_g,8254_g,7988_g,7004_g,3…
GO:0060589	nucleoside-triphosphatase regulator activity	molecular_function	0.35433	1	14	3557	22	6177	1742_g,1476_g,1759_g,3717_g,7789_g,5247_g,1195_g,1313_g,5928_g,12335_g,9188_g,1524_g,8941_g,Novel00287
GO:0005126	cytokine receptor binding	molecular_function	0.35607	1	5	3557	7	6177	5271_g,5708_g,291_g,71_g,6196_g
GO:0019207	kinase regulator activity	molecular_function	0.35633	1	8	3557	12	6177	12438_g,3524_g,4673_g,1055_g,7679_g,10148_g,8642_g,5200_g
GO:0005839	proteasome core complex	cellular_component	0.35673	1	14	3557	22	6177	5548_g,12437_g,10248_g,6646_g,7080_g,679_g,4729_g,6313_g,12509_g,5067_g,4731_g,1821_g,1092_g,7434_g
GO:0005976	polysaccharide metabolic process	biological_process	0.35706	1	17	3557	27	6177	6329_g,140_g,9653_g,5004_g,7070_g,10326_g,866_g,4803_g,8730_g,677_g,7843_g,5227_g,9119_g,8557_g,12430_g,6863_g,2394_g
GO:0006771	riboflavin metabolic process	biological_process	0.3596	1	5	3557	7	6177	10148_g,8877_g,10339_g,8300_g,3782_g
GO:0009231	riboflavin biosynthetic process	biological_process	0.3596	1	5	3557	7	6177	3782_g,8300_g,8877_g,10339_g,10148_g
GO:0042726	flavin-containing compound metabolic process	biological_process	0.3596	1	5	3557	7	6177	10148_g,8877_g,10339_g,8300_g,3782_g
GO:0042727	flavin-containing compound biosynthetic process	biological_process	0.3596	1	5	3557	7	6177	8300_g,3782_g,8877_g,10339_g,10148_g
GO:0006325	chromatin organization	biological_process	0.36009	1	23	3557	37	6177	4274_g,1035_g,6271_g,1025_g,1519_g,1349_g,8965_g,8064_g,6936_g,4084_g,1155_g,4614_g,7381_g,6452_g,8602_g,7173_g,3522_g,1746_g,737_g,8168_g,4305_g,12580_g,669_g
GO:0016070	RNA metabolic process	biological_process	0.36022	1	597	3557	1025	6177	1611_g,3410_g,3689_g,8919_g,3680_g,5930_g,363_g,2315_g,7360_g,5208_g,12542_g,7557_g,9643_g,12432_g,9739_g,12349_g,12396_g,1872_g,4421_g,1729_g,3983_g,9016_g,8268_g,8515_g,5255_g,1942_g,10289_g,7782_g,1606_g,3830_g,7376_g,5223_g,12328_g,4560_g,7286_g,8557_g,6494_g,1388_g,7108_g,871_g,1258_g,9103_g,12355_g,8067_g,3963_g,9118_g,1902_g,1562_g,8863_g,2306_g,1912_g,3451_g,12499_g,8876_g,5013_g,5915_g,1…
GO:0008535	respiratory chain complex IV assembly	biological_process	0.3608	1	5	3557	7	6177	7435_g,3956_g,8437_g,8171_g,10280_g
GO:0033617	mitochondrial cytochrome c oxidase assembly	biological_process	0.3608	1	5	3557	7	6177	10280_g,8171_g,8437_g,7435_g,3956_g
GO:0005787	signal peptidase complex	cellular_component	0.3624	1	5	3557	7	6177	408_g,10304_g,873_g,4145_g,7673_g
GO:0006465	signal peptide processing	biological_process	0.3624	1	5	3557	7	6177	408_g,4145_g,7673_g,10304_g,873_g
GO:0035304	regulation of protein dephosphorylation	biological_process	0.36267	1	11	3557	17	6177	3858_g,3657_g,9550_g,4812_g,9724_g,7662_g,6247_g,37_g,8775_g,857_g,5649_g
GO:0030545	receptor regulator activity	molecular_function	0.36268	1	27	3557	44	6177	5746_g,2322_g,2167_g,4144_g,12371_g,8175_g,9098_g,8329_g,4099_g,Novel00287,3936_g,1659_g,9759_g,7786_g,71_g,4698_g,3455_g,4219_g,5025_g,9718_g,5708_g,6426_g,1217_g,4272_g,8628_g,8303_g,6196_g
GO:0043414	macromolecule methylation	biological_process	0.36288	1	17	3557	27	6177	1434_g,5307_g,7988_g,5337_g,1049_g,2128_g,48_g,7992_g,5877_g,8919_g,1746_g,5243_g,5331_g,9696_g,7159_g,4628_g,7313_g
GO:0044238	primary metabolic process	biological_process	0.36339	1	1407	3557	2428	6177	10195_g,7780_g,1497_g,7446_g,8116_g,8569_g,8946_g,10385_g,9584_g,7832_g,5264_g,12371_g,4439_g,7037_g,291_g,7481_g,713_g,1346_g,5904_g,55_g,5170_g,99_g,4760_g,4260_g,8191_g,5878_g,4283_g,4390_g,6350_g,1251_g,33_g,9104_g,720_g,755_g,4673_g,1340_g,4190_g,9645_g,4862_g,5510_g,8212_g,Novel00138,7949_g,7051_g,6325_g,8878_g,5260_g,4795_g,5175_g,833_g,5405_g,8018_g,7071_g,7888_g,12246_g,7856_g,Novel00113…
GO:0000902	cell morphogenesis	biological_process	0.36374	1	5	3557	7	6177	1714_g,8533_g,4689_g,8810_g,10235_g
GO:0007399	nervous system development	biological_process	0.36387	1	5	3557	7	6177	1714_g,4689_g,5467_g,8810_g,10235_g
GO:0060089	molecular transducer activity	molecular_function	0.36545	1	17	3557	27	6177	4472_g,5375_g,10237_g,7065_g,12509_g,Novel00158,8541_g,8002_g,7485_g,8463_g,12557_g,2758_g,2292_g,7893_g,841_g,7715_g,1581_g
GO:0002376	immune system process	biological_process	0.36561	1	21	3557	34	6177	402_g,12445_g,9656_g,6196_g,6402_g,5271_g,5708_g,1687_g,10193_g,8533_g,3915_g,7346_g,1659_g,5261_g,71_g,6136_g,216_g,10354_g,960_g,2292_g,5197_g
GO:0019684	photosynthesis, light reaction	biological_process	0.3673	1	5	3557	7	6177	6576_g,8147_g,846_g,747_g,5453_g
GO:0051537	2 iron, 2 sulfur cluster binding	molecular_function	0.36754	1	14	3557	22	6177	4346_g,Novel00004,4379_g,9680_g,1762_g,4118_g,219_g,5983_g,8490_g,12445_g,1514_g,6460_g,4572_g,6831_g
GO:0019867	outer membrane	cellular_component	0.36819	1	28	3557	46	6177	10354_g,4083_g,7622_g,1465_g,4905_g,Novel00025,6390_g,1884_g,8236_g,7714_g,7508_g,8102_g,1632_g,3437_g,4211_g,4056_g,668_g,12276_g,9124_g,1015_g,8420_g,8158_g,5116_g,12376_g,1172_g,1097_g,1593_g,3994_g
GO:0019054	modulation by virus of host cellular process	biological_process	0.3689	1	5	3557	7	6177	5289_g,8331_g,7792_g,1190_g,5106_g
GO:0044068	modulation by symbiont of host cellular process	biological_process	0.3689	1	5	3557	7	6177	5106_g,7792_g,1190_g,8331_g,5289_g
GO:0032507	maintenance of protein location in cell	biological_process	0.36974	1	5	3557	7	6177	4719_g,5913_g,10321_g,8953_g,8600_g
GO:0045185	maintenance of protein location	biological_process	0.36974	1	5	3557	7	6177	8953_g,8600_g,10321_g,5913_g,4719_g
GO:0051651	maintenance of location in cell	biological_process	0.36974	1	5	3557	7	6177	4719_g,5913_g,10321_g,8953_g,8600_g
GO:0046556	alpha-L-arabinofuranosidase activity	molecular_function	0.36981	1	5	3557	7	6177	4778_g,4496_g,8730_g,10326_g,7832_g
GO:0016788	hydrolase activity, acting on ester bonds	molecular_function	0.37035	1	165	3557	280	6177	7559_g,4402_g,5857_g,4245_g,1927_g,5750_g,6759_g,4384_g,5315_g,7277_g,4989_g,3779_g,5146_g,345_g,7560_g,426_g,6465_g,6393_g,1428_g,5050_g,6557_g,4537_g,2146_g,8394_g,12564_g,7293_g,7509_g,4511_g,4096_g,111_g,5619_g,8873_g,Novel00336,1583_g,3533_g,4697_g,6505_g,6703_g,1895_g,1217_g,128_g,5364_g,8285_g,9618_g,6047_g,4977_g,2393_g,4904_g,3485_g,5568_g,6429_g,12313_g,5481_g,1644_g,6289_g,Novel00021,6…
GO:0009725	response to hormone	biological_process	0.37076	1	5	3557	7	6177	Novel00158,7146_g,8416_g,2167_g,7485_g
GO:0042651	thylakoid membrane	cellular_component	0.37394	1	5	3557	7	6177	6576_g,9680_g,4572_g,1762_g,4277_g
GO:0017150	tRNA dihydrouridine synthase activity	molecular_function	0.37472	1	5	3557	7	6177	1942_g,1544_g,33_g,4119_g,1118_g
GO:0008484	sulfuric ester hydrolase activity	molecular_function	0.37544	1	11	3557	17	6177	9154_g,8435_g,5750_g,4460_g,7963_g,10153_g,6361_g,1_g,7277_g,8821_g,6360_g
GO:0003896	DNA primase activity	molecular_function	0.37603	1	5	3557	7	6177	4592_g,5723_g,5377_g,12328_g,3439_g
GO:0070567	cytidylyltransferase activity	molecular_function	0.37655	1	5	3557	7	6177	5060_g,8907_g,3410_g,7473_g,8327_g
GO:0004520	endodeoxyribonuclease activity	molecular_function	0.3768	1	5	3557	7	6177	6505_g,5857_g,Novel00128,6955_g,5357_g
GO:0006023	aminoglycan biosynthetic process	biological_process	0.37684	1	5	3557	7	6177	767_g,7346_g,3565_g,6741_g,7741_g
GO:0006030	chitin metabolic process	biological_process	0.37684	1	5	3557	7	6177	7741_g,767_g,3565_g,6741_g,7346_g
GO:0006031	chitin biosynthetic process	biological_process	0.37684	1	5	3557	7	6177	767_g,3565_g,7346_g,6741_g,7741_g
GO:0046349	amino sugar biosynthetic process	biological_process	0.37684	1	5	3557	7	6177	6741_g,767_g,3565_g,7346_g,7741_g
GO:1901071	glucosamine-containing compound metabolic process	biological_process	0.37684	1	5	3557	7	6177	7741_g,7346_g,767_g,3565_g,6741_g
GO:1901073	glucosamine-containing compound biosynthetic process	biological_process	0.37684	1	5	3557	7	6177	767_g,3565_g,6741_g,7346_g,7741_g
GO:0016829	lyase activity	molecular_function	0.37946	1	85	3557	144	6177	4165_g,655_g,8280_g,10346_g,4091_g,8394_g,7590_g,6257_g,1575_g,6582_g,7462_g,393_g,6154_g,1932_g,1557_g,7037_g,6933_g,8860_g,5818_g,27_g,7344_g,6506_g,1742_g,5315_g,8214_g,9597_g,312_g,7234_g,8327_g,50_g,5249_g,3708_g,6974_g,7749_g,8803_g,8312_g,8509_g,1493_g,4930_g,33_g,4544_g,4190_g,1735_g,9581_g,3709_g,9719_g,3984_g,10234_g,7343_g,5408_g,1530_g,878_g,4340_g,8090_g,5788_g,5666_g,6445_g,8807_g,6…
GO:0044283	small molecule biosynthetic process	biological_process	0.3809	1	83	3557	140	6177	10148_g,3490_g,8214_g,3994_g,4131_g,6974_g,10135_g,33_g,7421_g,8063_g,10248_g,1340_g,4440_g,6691_g,5591_g,9719_g,8146_g,8841_g,12517_g,8900_g,8581_g,10346_g,3646_g,741_g,3743_g,4096_g,8690_g,3742_g,6755_g,7633_g,7449_g,1967_g,8300_g,3572_g,3460_g,393_g,8877_g,6560_g,4679_g,1676_g,7961_g,4649_g,5973_g,1136_g,5481_g,769_g,5457_g,270_g,3598_g,5100_g,1587_g,128_g,10339_g,5900_g,7686_g,12465_g,4357_g,…
GO:0016874	ligase activity	molecular_function	0.38367	1	65	3557	109	6177	4844_g,7689_g,9640_g,5499_g,7612_g,7351_g,2367_g,12432_g,8943_g,9149_g,8002_g,8148_g,10312_g,7086_g,7043_g,6925_g,4950_g,1715_g,131_g,9101_g,5824_g,3403_g,1001_g,8101_g,5712_g,908_g,7326_g,6997_g,981_g,6748_g,3490_g,2350_g,5296_g,7047_g,345_g,7998_g,1694_g,1735_g,9161_g,1912_g,4946_g,8328_g,3589_g,4731_g,8297_g,8690_g,4994_g,6795_g,5428_g,3547_g,8058_g,8387_g,4537_g,7215_g,9715_g,286_g,4541_g,835…
GO:0022402	cell cycle process	biological_process	0.38435	1	47	3557	79	6177	7516_g,5141_g,1122_g,Novel00315,274_g,5378_g,1124_g,4593_g,6284_g,3713_g,5924_g,1110_g,4092_g,9145_g,4241_g,6297_g,10388_g,4950_g,5422_g,12536_g,9690_g,1654_g,1023_g,8430_g,5891_g,9625_g,7009_g,8047_g,8003_g,10296_g,8642_g,4056_g,2343_g,4848_g,71_g,7684_g,5059_g,7705_g,6780_g,863_g,674_g,1820_g,1419_g,5197_g,5427_g,8794_g,8139_g
GO:0043044	ATP-dependent chromatin remodeling	biological_process	0.38592	1	8	3557	12	6177	6271_g,1025_g,1519_g,1349_g,8064_g,4084_g,4614_g,669_g
GO:0043229	intracellular organelle	cellular_component	0.38686	1	687	3557	1186	6177	262_g,5717_g,4852_g,3976_g,7009_g,7873_g,8018_g,7051_g,7949_g,Novel00138,1419_g,2372_g,4270_g,193_g,7423_g,4859_g,4437_g,8168_g,4572_g,5450_g,3612_g,7071_g,8964_g,369_g,Novel00113,6628_g,7856_g,8791_g,4637_g,6488_g,1837_g,4274_g,187_g,4349_g,7659_g,8941_g,8569_g,7558_g,7780_g,853_g,7485_g,4439_g,5629_g,7481_g,7037_g,5521_g,8300_g,4346_g,8946_g,Novel00025,674_g,1820_g,8889_g,4260_g,4970_g,4836_g,6…
GO:0006464	cellular protein modification process	biological_process	0.38702	1	184	3557	314	6177	5817_g,4018_g,1831_g,430_g,3657_g,9676_g,8101_g,284_g,4567_g,7173_g,1057_g,1746_g,10352_g,8187_g,12476_g,5595_g,6526_g,7478_g,5325_g,9077_g,3649_g,5740_g,7176_g,934_g,7656_g,8148_g,1053_g,12428_g,7856_g,8602_g,5713_g,7929_g,4536_g,8168_g,4347_g,9550_g,1913_g,4305_g,10146_g,4383_g,1035_g,5659_g,12371_g,7213_g,7481_g,7508_g,9614_g,6642_g,6662_g,7094_g,419_g,1846_g,5761_g,753_g,6710_g,402_g,4335_g,8…
GO:0036211	protein modification process	biological_process	0.38702	1	184	3557	314	6177	9758_g,719_g,4957_g,9754_g,6009_g,1070_g,1180_g,7024_g,12354_g,7171_g,5726_g,1822_g,12319_g,7254_g,9690_g,1755_g,1060_g,4812_g,9724_g,7429_g,6247_g,6698_g,775_g,6289_g,10401_g,1777_g,170_g,2391_g,7979_g,3896_g,6589_g,37_g,7240_g,5434_g,2308_g,8775_g,7992_g,8751_g,4229_g,12435_g,8271_g,4178_g,8783_g,234_g,8023_g,7004_g,710_g,4084_g,1638_g,7789_g,6813_g,82_g,3762_g,8799_g,1947_g,7662_g,8303_g,7005_…
GO:0006807	nitrogen compound metabolic process	biological_process	0.38912	1	1222	3557	2111	6177	8409_g,7779_g,1844_g,8618_g,7694_g,3897_g,2153_g,9621_g,6009_g,1850_g,7372_g,8275_g,4978_g,873_g,1060_g,6016_g,7648_g,7847_g,1915_g,355_g,1056_g,1013_g,12456_g,8943_g,8662_g,4747_g,10144_g,6512_g,8093_g,5973_g,4002_g,1587_g,6959_g,6595_g,5767_g,633_g,5286_g,7959_g,1212_g,6755_g,2193_g,9695_g,4475_g,6497_g,843_g,1638_g,9186_g,8783_g,8395_g,8581_g,8900_g,8632_g,8416_g,4734_g,6949_g,4005_g,4096_g,63…
GO:0000746	conjugation	biological_process	0.3957	1	12	3557	19	6177	12564_g,10291_g,7437_g,7714_g,401_g,4404_g,5457_g,8603_g,12358_g,4427_g,5107_g,8047_g
GO:0008610	lipid biosynthetic process	biological_process	0.39577	1	91	3557	154	6177	270_g,3598_g,1587_g,6701_g,6086_g,7546_g,7856_g,10144_g,4886_g,9700_g,4194_g,1894_g,6152_g,1686_g,3829_g,5144_g,4775_g,4648_g,1770_g,7429_g,7771_g,4531_g,8284_g,38_g,7392_g,6401_g,4067_g,5004_g,3899_g,5260_g,6009_g,6920_g,5059_g,7594_g,3794_g,8603_g,6963_g,4370_g,4746_g,6286_g,10135_g,4545_g,8215_g,4047_g,3821_g,274_g,5331_g,8327_g,5060_g,159_g,7751_g,7193_g,9682_g,6224_g,9104_g,1845_g,1049_g,755…
GO:0043648	dicarboxylic acid metabolic process	biological_process	0.39993	1	25	3557	41	6177	4159_g,8710_g,3460_g,8063_g,3899_g,1118_g,10144_g,5591_g,5179_g,5059_g,12465_g,4440_g,6643_g,4357_g,5175_g,6691_g,1653_g,3743_g,5100_g,4649_g,1136_g,4775_g,4648_g,10135_g,5859_g
GO:0022836	gated channel activity	molecular_function	0.40153	1	15	3557	24	6177	50_g,4407_g,7693_g,654_g,10286_g,5470_g,1534_g,5728_g,6745_g,6651_g,7662_g,5173_g,10374_g,5878_g,5294_g
GO:0043226	organelle	cellular_component	0.40268	1	714	3557	1234	6177	1654_g,12536_g,8756_g,9059_g,7091_g,7479_g,12486_g,5157_g,1028_g,9681_g,3822_g,10356_g,6836_g,10374_g,8176_g,5835_g,5780_g,4583_g,6250_g,9713_g,8105_g,785_g,6700_g,5239_g,4045_g,8204_g,7689_g,6047_g,5733_g,1721_g,10208_g,12244_g,8361_g,874_g,7730_g,9033_g,6761_g,1672_g,1159_g,8437_g,5404_g,5200_g,1465_g,7086_g,6026_g,839_g,3754_g,5891_g,6378_g,12564_g,9070_g,6460_g,656_g,4056_g,3452_g,Novel00158,…
GO:0055086	nucleobase-containing small molecule metabolic process	biological_process	0.40483	1	65	3557	110	6177	6573_g,10172_g,7784_g,5873_g,1027_g,4801_g,7998_g,127_g,4831_g,6212_g,6818_g,3984_g,2306_g,1812_g,5406_g,1941_g,858_g,7159_g,3529_g,5878_g,99_g,4131_g,6755_g,4345_g,1259_g,7671_g,418_g,3578_g,12557_g,5728_g,7957_g,8841_g,1498_g,6521_g,4096_g,12418_g,4745_g,1854_g,4537_g,1575_g,5900_g,5481_g,6613_g,4002_g,6959_g,5720_g,6291_g,6595_g,1260_g,128_g,7628_g,5726_g,105_g,9621_g,5479_g,9565_g,1014_g,6325…
GO:0098687	chromosomal region	cellular_component	0.40746	1	48	3557	81	6177	6780_g,7490_g,71_g,2172_g,27_g,863_g,654_g,5239_g,674_g,1820_g,8794_g,8139_g,398_g,5197_g,1419_g,9063_g,5358_g,6551_g,954_g,5891_g,9048_g,4648_g,4708_g,9625_g,8600_g,8047_g,7780_g,5717_g,2343_g,10296_g,8003_g,1825_g,12323_g,3713_g,2759_g,7086_g,237_g,4489_g,2347_g,1025_g,4241_g,5422_g,2151_g,2129_g,77_g,5170_g,1122_g,5846_g
GO:0070840	dynein complex binding	molecular_function	0.4077	1	9	3557	14	6177	5749_g,12552_g,8647_g,4950_g,7780_g,8602_g,1015_g,8873_g,654_g
GO:0016836	hydro-lyase activity	molecular_function	0.40857	1	20	3557	33	6177	3708_g,657_g,1742_g,4165_g,655_g,7343_g,360_g,8214_g,12263_g,4340_g,10346_g,8860_g,1932_g,3709_g,837_g,10234_g,3499_g,7686_g,5934_g,393_g
GO:0043531	ADP binding	molecular_function	0.41	1	42	3557	70	6177	6768_g,4007_g,1027_g,6_g,5146_g,679_g,630_g,6689_g,10381_g,5634_g,5568_g,806_g,96_g,1054_g,1260_g,4305_g,4705_g,137_g,4466_g,12371_g,10385_g,6607_g,1276_g,235_g,5454_g,7040_g,2154_g,413_g,2330_g,788_g,8625_g,212_g,9645_g,12509_g,8354_g,5445_g,6229_g,5348_g,963_g,1023_g,8388_g,4537_g
GO:0040011	locomotion	biological_process	0.41134	1	20	3557	33	6177	380_g,5027_g,5375_g,4689_g,6376_g,8602_g,8873_g,5866_g,6313_g,5197_g,1714_g,4950_g,10235_g,8549_g,4241_g,5749_g,8002_g,628_g,1110_g,8810_g
GO:0004867	serine-type endopeptidase inhibitor activity	molecular_function	0.41226	1	9	3557	14	6177	7984_g,917_g,5532_g,1240_g,5584_g,3619_g,12474_g,4820_g,6899_g
GO:0019954	asexual reproduction	biological_process	0.41241	1	9	3557	14	6177	4505_g,4056_g,5427_g,4950_g,5695_g,5141_g,5891_g,12557_g,12532_g
GO:0008652	cellular amino acid biosynthetic process	biological_process	0.413	1	43	3557	72	6177	3743_g,741_g,1653_g,8581_g,12405_g,3742_g,4648_g,4775_g,8690_g,5859_g,393_g,8710_g,3460_g,3572_g,1967_g,4159_g,7633_g,1676_g,7961_g,5179_g,1118_g,3899_g,5175_g,6560_g,5059_g,5100_g,8214_g,3490_g,5973_g,1136_g,4649_g,10135_g,8063_g,33_g,7421_g,5591_g,10144_g,6691_g,4357_g,1340_g,6643_g,4440_g,12465_g
GO:0016879	ligase activity, forming carbon-nitrogen bonds	molecular_function	0.41343	1	22	3557	36	6177	4731_g,7043_g,8828_g,6997_g,6755_g,5712_g,8328_g,7961_g,10312_g,12557_g,7998_g,345_g,6560_g,7612_g,7047_g,3490_g,3403_g,4537_g,8387_g,8690_g,131_g,5824_g
GO:0060590	ATPase regulator activity	molecular_function	0.41349	1	3	3557	4	6177	5928_g,1524_g,9188_g
GO:0000041	transition metal ion transport	biological_process	0.4142	1	16	3557	26	6177	6697_g,42_g,7315_g,Novel00011,1288_g,7931_g,1623_g,7649_g,8167_g,3438_g,390_g,6624_g,5404_g,3564_g,4973_g,1499_g
GO:0032506	cytokinetic process	biological_process	0.41565	1	9	3557	14	6177	4056_g,1124_g,5427_g,4950_g,4092_g,5141_g,5891_g,7516_g,7684_g
GO:0090529	cell septum assembly	biological_process	0.41565	1	9	3557	14	6177	7516_g,7684_g,5891_g,4092_g,5141_g,5427_g,4950_g,4056_g,1124_g
GO:0140013	meiotic nuclear division	biological_process	0.41621	1	6	3557	9	6177	9145_g,6780_g,5059_g,8430_g,1023_g,2343_g
GO:1903046	meiotic cell cycle process	biological_process	0.41621	1	6	3557	9	6177	1023_g,8430_g,2343_g,9145_g,5059_g,6780_g
GO:0019953	sexual reproduction	biological_process	0.41629	1	19	3557	31	6177	4288_g,8510_g,401_g,5059_g,4404_g,8160_g,8603_g,1428_g,4427_g,12564_g,1217_g,2389_g,6829_g,7769_g,1044_g,5107_g,5025_g,8047_g,9097_g
GO:0044703	multi-organism reproductive process	biological_process	0.41629	1	19	3557	31	6177	12564_g,1217_g,5107_g,8047_g,5025_g,9097_g,2389_g,7769_g,6829_g,1044_g,401_g,5059_g,4288_g,8510_g,1428_g,4427_g,4404_g,8160_g,8603_g
GO:0001907	killing by symbiont of host cells	biological_process	0.41744	1	3	3557	4	6177	1451_g,6153_g,8547_g
GO:1901135	carbohydrate derivative metabolic process	biological_process	0.41773	1	109	3557	186	6177	4345_g,6813_g,12371_g,4383_g,6755_g,3578_g,7094_g,12557_g,5299_g,7508_g,7671_g,8023_g,1259_g,1498_g,5635_g,6521_g,5728_g,4756_g,7957_g,1947_g,6151_g,3762_g,4335_g,4537_g,12418_g,6863_g,4096_g,1854_g,4745_g,7078_g,7784_g,5873_g,33_g,1027_g,5572_g,10172_g,6573_g,1845_g,2306_g,244_g,6741_g,767_g,3984_g,1812_g,6212_g,4831_g,7741_g,127_g,4801_g,9682_g,6818_g,7159_g,1520_g,858_g,8414_g,5458_g,5406_g,47…
GO:0032270	positive regulation of cellular protein metabolic process	biological_process	0.41883	1	6	3557	9	6177	7847_g,8775_g,4908_g,12353_g,7964_g,10169_g
GO:0051247	positive regulation of protein metabolic process	biological_process	0.41883	1	6	3557	9	6177	4908_g,8775_g,7847_g,10169_g,7964_g,12353_g
GO:1905368	peptidase complex	cellular_component	0.42008	1	27	3557	45	6177	7673_g,7080_g,679_g,10248_g,5548_g,1845_g,5067_g,4638_g,4731_g,1092_g,6646_g,4145_g,12437_g,873_g,4335_g,4729_g,Novel00162,7856_g,10304_g,12509_g,6313_g,7429_g,408_g,7434_g,2139_g,1821_g,8138_g
GO:0042887	amide transmembrane transporter activity	molecular_function	0.42008	1	3	3557	4	6177	7622_g,5586_g,6212_g
GO:0042168	heme metabolic process	biological_process	0.42011	1	3	3557	4	6177	8169_g,9139_g,1300_g
GO:0006417	regulation of translation	biological_process	0.42042	1	6	3557	9	6177	4465_g,12353_g,7847_g,4966_g,4908_g,7996_g
GO:0034248	regulation of cellular amide metabolic process	biological_process	0.42042	1	6	3557	9	6177	12353_g,4465_g,7996_g,4908_g,4966_g,7847_g
GO:0019903	protein phosphatase binding	molecular_function	0.42045	1	6	3557	9	6177	857_g,7662_g,9550_g,6247_g,3657_g,3858_g
GO:0006406	mRNA export from nucleus	biological_process	0.42243	1	3	3557	4	6177	9755_g,4638_g,1763_g
GO:0006611	protein export from nucleus	biological_process	0.42243	1	3	3557	4	6177	9755_g,4638_g,1763_g
GO:0071166	ribonucleoprotein complex localization	biological_process	0.42243	1	3	3557	4	6177	1763_g,9755_g,4638_g
GO:0071426	ribonucleoprotein complex export from nucleus	biological_process	0.42243	1	3	3557	4	6177	9755_g,4638_g,1763_g
GO:0071427	mRNA-containing ribonucleoprotein complex export from nucleus	biological_process	0.42243	1	3	3557	4	6177	1763_g,9755_g,4638_g
GO:0097159	organic cyclic compound binding	molecular_function	0.42256	1	1117	3557	1927	6177	6592_g,4583_g,5780_g,5835_g,8029_g,5239_g,7171_g,6955_g,7952_g,785_g,6700_g,3822_g,1118_g,788_g,9754_g,Novel00006,4342_g,5265_g,12319_g,6572_g,1023_g,6740_g,7180_g,6196_g,5903_g,12536_g,6646_g,6589_g,636_g,2308_g,6026_g,7086_g,6779_g,6082_g,8961_g,3896_g,1159_g,4830_g,170_g,874_g,8361_g,2174_g,7730_g,6215_g,7962_g,5495_g,1756_g,8286_g,4844_g,6047_g,239_g,4479_g,4955_g,3930_g,10211_g,8078_g,12509_…
GO:1901363	heterocyclic compound binding	molecular_function	0.42256	1	1117	3557	1927	6177	9758_g,784_g,8242_g,Novel00195,6181_g,5394_g,9100_g,1070_g,981_g,4089_g,7024_g,6451_g,765_g,4466_g,8807_g,8337_g,Novel00106,8294_g,1755_g,7511_g,737_g,4353_g,775_g,8723_g,126_g,8976_g,1715_g,5489_g,4359_g,7240_g,6632_g,1364_g,4026_g,8097_g,9640_g,6915_g,8663_g,8271_g,9618_g,1761_g,8037_g,7068_g,3796_g,7612_g,3860_g,8120_g,4178_g,6293_g,10265_g,7064_g,168_g,7671_g,3776_g,8351_g,9020_g,694_g,301_g,…
GO:0005747	mitochondrial respiratory chain complex I	cellular_component	0.42295	1	3	3557	4	6177	8725_g,9704_g,5179_g
GO:0030964	NADH dehydrogenase complex	cellular_component	0.42295	1	3	3557	4	6177	5179_g,8725_g,9704_g
GO:0045271	respiratory chain complex I	cellular_component	0.42295	1	3	3557	4	6177	5179_g,9704_g,8725_g
GO:0004930	G protein-coupled receptor activity	molecular_function	0.42303	1	6	3557	9	6177	10237_g,7715_g,841_g,1581_g,2758_g,8541_g
GO:0043231	intracellular membrane-bounded organelle	cellular_component	0.42494	1	561	3557	969	6177	7780_g,8569_g,8941_g,7659_g,Novel00025,1820_g,8889_g,674_g,5521_g,8946_g,4346_g,7481_g,7037_g,7485_g,4439_g,5170_g,1122_g,7381_g,1346_g,4390_g,6350_g,9589_g,5878_g,4970_g,6565_g,1251_g,3519_g,6843_g,2759_g,2188_g,7873_g,4852_g,5717_g,262_g,4270_g,7949_g,7051_g,1419_g,2372_g,Novel00138,8018_g,6628_g,7856_g,8791_g,Novel00113,3612_g,5450_g,8964_g,7071_g,4859_g,4437_g,4572_g,8168_g,193_g,4274_g,187_g…
GO:0019842	vitamin binding	molecular_function	0.42495	1	43	3557	72	6177	4061_g,6566_g,6855_g,6065_g,8964_g,7618_g,2129_g,5545_g,4316_g,12482_g,4363_g,5489_g,6278_g,2348_g,1159_g,4830_g,10302_g,4750_g,4190_g,7853_g,6093_g,9694_g,8078_g,3681_g,5917_g,1060_g,7803_g,6432_g,1938_g,4370_g,5382_g,1496_g,1402_g,10380_g,7126_g,5191_g,4920_g,5668_g,413_g,5488_g,7344_g,4479_g,27_g
GO:0009250	glucan biosynthetic process	biological_process	0.42521	1	6	3557	9	6177	9119_g,2394_g,5227_g,7843_g,6329_g,12430_g
GO:0004100	chitin synthase activity	molecular_function	0.42532	1	6	3557	9	6177	4848_g,767_g,7346_g,3565_g,6741_g,7741_g
GO:0006476	protein deacetylation	biological_process	0.42603	1	6	3557	9	6177	6452_g,6936_g,8602_g,4084_g,1035_g,4305_g
GO:0016575	histone deacetylation	biological_process	0.42603	1	6	3557	9	6177	4305_g,1035_g,4084_g,6452_g,8602_g,6936_g
GO:0035601	protein deacylation	biological_process	0.42603	1	6	3557	9	6177	1035_g,6452_g,8602_g,6936_g,4084_g,4305_g
GO:0098732	macromolecule deacylation	biological_process	0.42603	1	6	3557	9	6177	4305_g,8602_g,6452_g,6936_g,4084_g,1035_g
GO:0043232	intracellular non-membrane-bounded organelle	cellular_component	0.42628	1	193	3557	333	6177	1002_g,369_g,926_g,9057_g,5798_g,8072_g,8602_g,12296_g,102_g,7229_g,4305_g,7423_g,7849_g,1837_g,3505_g,2151_g,12241_g,4274_g,4241_g,12323_g,Novel00093,4593_g,964_g,5717_g,8003_g,3976_g,7009_g,1088_g,6964_g,6922_g,8201_g,4648_g,6327_g,4708_g,7148_g,120_g,9063_g,7486_g,1419_g,4757_g,4270_g,7219_g,4288_g,6780_g,1155_g,8658_g,2389_g,3917_g,1346_g,420_g,4719_g,Novel00188,380_g,4610_g,1122_g,5170_g,726…
GO:0005516	calmodulin binding	molecular_function	0.42663	1	6	3557	9	6177	3510_g,1496_g,8162_g,141_g,50_g,1138_g
GO:0051801	cytolysis in other organism involved in symbiotic interaction	biological_process	0.42809	1	3	3557	4	6177	1451_g,6153_g,8547_g
GO:0052331	hemolysis in other organism involved in symbiotic interaction	biological_process	0.42809	1	3	3557	4	6177	8547_g,1451_g,6153_g
GO:0048284	organelle fusion	biological_process	0.42878	1	6	3557	9	6177	3437_g,8047_g,668_g,7118_g,8236_g,8603_g
GO:0005384	manganese ion transmembrane transporter activity	molecular_function	0.429	1	3	3557	4	6177	10149_g,8455_g,5508_g
GO:0030026	cellular manganese ion homeostasis	biological_process	0.429	1	3	3557	4	6177	8455_g,10149_g,5508_g
GO:0055071	manganese ion homeostasis	biological_process	0.429	1	3	3557	4	6177	8455_g,10149_g,5508_g
GO:0034250	positive regulation of cellular amide metabolic process	biological_process	0.43067	1	3	3557	4	6177	12353_g,7847_g,4908_g
GO:0045727	positive regulation of translation	biological_process	0.43067	1	3	3557	4	6177	12353_g,4908_g,7847_g
GO:0034641	cellular nitrogen compound metabolic process	biological_process	0.43069	1	886	3557	1532	6177	1715_g,5422_g,4950_g,6925_g,4359_g,5434_g,6632_g,10339_g,1364_g,9751_g,4026_g,10255_g,1408_g,8012_g,6584_g,7068_g,5132_g,7182_g,5720_g,700_g,173_g,7612_g,7256_g,8120_g,5141_g,6293_g,4628_g,6613_g,794_g,9640_g,9618_g,4738_g,8663_g,10147_g,5802_g,1761_g,8037_g,4159_g,646_g,981_g,7965_g,3619_g,3500_g,6451_g,4638_g,149_g,Novel00339,1957_g,784_g,Novel00195,5394_g,408_g,243_g,8010_g,7307_g,5845_g,6939_…
GO:0001664	G protein-coupled receptor binding	molecular_function	0.43088	1	3	3557	4	6177	5471_g,5845_g,5746_g
GO:0016459	myosin complex	cellular_component	0.4311	1	6	3557	9	6177	1670_g,1088_g,5905_g,6047_g,5197_g,380_g
GO:0016740	transferase activity	molecular_function	0.43116	1	516	3557	889	6177	10251_g,6859_g,5377_g,7992_g,1394_g,8447_g,5665_g,3510_g,12435_g,6065_g,270_g,4573_g,4505_g,9147_g,5866_g,1382_g,630_g,1777_g,4194_g,7361_g,936_g,6183_g,5106_g,1548_g,8508_g,9690_g,5034_g,4531_g,9649_g,8227_g,7157_g,1826_g,1496_g,12354_g,10366_g,4592_g,4001_g,810_g,4472_g,1517_g,806_g,9554_g,4098_g,6914_g,5275_g,5772_g,244_g,4633_g,5061_g,877_g,1033_g,3916_g,2147_g,8799_g,8303_g,7762_g,93_g,5180_…
GO:0008252	nucleotidase activity	molecular_function	0.43132	1	3	3557	4	6177	128_g,5900_g,3491_g
GO:0008253	5-nucleotidase activity	molecular_function	0.43132	1	3	3557	4	6177	128_g,5900_g,3491_g
GO:0000124	SAGA complex	cellular_component	0.43145	1	3	3557	4	6177	Novel00162,2139_g,4638_g
GO:0004611	phosphoenolpyruvate carboxykinase activity	molecular_function	0.4319	1	3	3557	4	6177	5249_g,8807_g,6974_g
GO:0036452	ESCRT complex	cellular_component	0.4331	1	3	3557	4	6177	2330_g,5025_g,2181_g
GO:0031365	N-terminal protein amino acid modification	biological_process	0.43348	1	3	3557	4	6177	8751_g,7992_g,9696_g
GO:0006672	ceramide metabolic process	biological_process	0.43453	1	3	3557	4	6177	5635_g,12532_g,8777_g
GO:0005874	microtubule	cellular_component	0.4352	1	3	3557	4	6177	863_g,5422_g,8139_g
GO:0005876	spindle microtubule	cellular_component	0.4352	1	3	3557	4	6177	8139_g,5422_g,863_g
GO:0016709	oxidoreductase activity, acting on paired donors, with incorporation or reduction of molecular oxygen, NAD(P)H as one donor, and incorporation of one atom of oxygen	molecular_function	0.43523	1	33	3557	55	6177	6011_g,10376_g,3961_g,7330_g,5471_g,7922_g,5329_g,1661_g,3815_g,8762_g,1932_g,5828_g,4012_g,4216_g,5623_g,8650_g,4289_g,1984_g,1691_g,8486_g,4581_g,5691_g,4274_g,6279_g,944_g,636_g,7974_g,842_g,7190_g,8651_g,6798_g,5857_g,7383_g
GO:0009435	NAD biosynthetic process	biological_process	0.43531	1	3	3557	4	6177	1144_g,1941_g,10172_g
GO:0009512	cytochrome b6f complex	cellular_component	0.4356	1	3	3557	4	6177	4163_g,6502_g,Novel00254
GO:0003725	double-stranded RNA binding	molecular_function	0.43565	1	3	3557	4	6177	430_g,5728_g,1825_g
GO:0016998	cell wall macromolecule catabolic process	biological_process	0.43647	1	3	3557	4	6177	9653_g,8414_g,677_g
GO:0044036	cell wall macromolecule metabolic process	biological_process	0.43647	1	3	3557	4	6177	9653_g,677_g,8414_g
GO:0005496	steroid binding	molecular_function	0.43657	1	3	3557	4	6177	Novel00158,7485_g,8416_g
GO:0014070	response to organic cyclic compound	biological_process	0.43657	1	3	3557	4	6177	8416_g,7485_g,Novel00158
GO:0033993	response to lipid	biological_process	0.43657	1	3	3557	4	6177	Novel00158,8416_g,7485_g
GO:0043401	steroid hormone mediated signaling pathway	biological_process	0.43657	1	3	3557	4	6177	Novel00158,8416_g,7485_g
GO:0048545	response to steroid hormone	biological_process	0.43657	1	3	3557	4	6177	Novel00158,7485_g,8416_g
GO:0071383	cellular response to steroid hormone stimulus	biological_process	0.43657	1	3	3557	4	6177	Novel00158,7485_g,8416_g
GO:0071396	cellular response to lipid	biological_process	0.43657	1	3	3557	4	6177	7485_g,8416_g,Novel00158
GO:0071407	cellular response to organic cyclic compound	biological_process	0.43657	1	3	3557	4	6177	Novel00158,7485_g,8416_g
GO:0031515	tRNA (m1A) methyltransferase complex	cellular_component	0.43696	1	3	3557	4	6177	5243_g,7313_g,8919_g
GO:0034708	methyltransferase complex	cellular_component	0.43696	1	3	3557	4	6177	8919_g,5243_g,7313_g
GO:0043527	tRNA methyltransferase complex	cellular_component	0.43696	1	3	3557	4	6177	8919_g,7313_g,5243_g
GO:0009214	cyclic nucleotide catabolic process	biological_process	0.4377	1	3	3557	4	6177	5481_g,4096_g,4052_g
GO:0004853	uroporphyrinogen decarboxylase activity	molecular_function	0.43809	1	3	3557	4	6177	7749_g,9581_g,8719_g
GO:0009294	DNA mediated transformation	biological_process	0.43824	1	3	3557	4	6177	1077_g,1954_g,406_g
GO:0031532	actin cytoskeleton reorganization	biological_process	0.43834	1	3	3557	4	6177	7340_g,6812_g,8477_g
GO:0006096	glycolytic process	biological_process	0.43887	1	3	3557	4	6177	127_g,3529_g,7784_g
GO:0006165	nucleoside diphosphate phosphorylation	biological_process	0.43887	1	3	3557	4	6177	127_g,3529_g,7784_g
GO:0006757	ATP generation from ADP	biological_process	0.43887	1	3	3557	4	6177	7784_g,3529_g,127_g
GO:0009132	nucleoside diphosphate metabolic process	biological_process	0.43887	1	3	3557	4	6177	7784_g,127_g,3529_g
GO:0009135	purine nucleoside diphosphate metabolic process	biological_process	0.43887	1	3	3557	4	6177	127_g,3529_g,7784_g
GO:0009179	purine ribonucleoside diphosphate metabolic process	biological_process	0.43887	1	3	3557	4	6177	7784_g,3529_g,127_g
GO:0009185	ribonucleoside diphosphate metabolic process	biological_process	0.43887	1	3	3557	4	6177	7784_g,3529_g,127_g
GO:0046031	ADP metabolic process	biological_process	0.43887	1	3	3557	4	6177	127_g,3529_g,7784_g
GO:0046939	nucleotide phosphorylation	biological_process	0.43887	1	3	3557	4	6177	7784_g,3529_g,127_g
GO:0030955	potassium ion binding	molecular_function	0.43894	1	3	3557	4	6177	5294_g,5173_g,7784_g
GO:0031420	alkali metal ion binding	molecular_function	0.43894	1	3	3557	4	6177	7784_g,5294_g,5173_g
GO:0003713	transcription coactivator activity	molecular_function	0.43946	1	3	3557	4	6177	4638_g,11298_g,9154_g
GO:0019050	suppression by virus of host apoptotic process	biological_process	0.43956	1	3	3557	4	6177	5106_g,5289_g,8331_g
GO:0033668	negative regulation by symbiont of host apoptotic process	biological_process	0.43956	1	3	3557	4	6177	5106_g,8331_g,5289_g
GO:0052041	negative regulation by symbiont of host programmed cell death	biological_process	0.43956	1	3	3557	4	6177	5289_g,8331_g,5106_g
GO:0017062	respiratory chain complex III assembly	biological_process	0.43981	1	3	3557	4	6177	7483_g,12486_g,1686_g
GO:0034551	mitochondrial respiratory chain complex III assembly	biological_process	0.43981	1	3	3557	4	6177	7483_g,1686_g,12486_g
GO:0006721	terpenoid metabolic process	biological_process	0.44029	1	3	3557	4	6177	4370_g,8327_g,6401_g
GO:0016114	terpenoid biosynthetic process	biological_process	0.44029	1	3	3557	4	6177	8327_g,6401_g,4370_g
GO:0000775	chromosome, centromeric region	cellular_component	0.4406	1	43	3557	73	6177	9625_g,8047_g,7780_g,2343_g,8003_g,10296_g,5358_g,9063_g,6551_g,954_g,9048_g,4648_g,5891_g,4708_g,654_g,5239_g,1820_g,674_g,8794_g,8139_g,398_g,5197_g,1419_g,6780_g,7490_g,71_g,27_g,863_g,5170_g,1122_g,5846_g,77_g,2129_g,237_g,4489_g,2347_g,1025_g,4241_g,5422_g,2151_g,12323_g,3713_g,2759_g
GO:0043666	regulation of phosphoprotein phosphatase activity	biological_process	0.44068	1	10	3557	16	6177	857_g,5649_g,6247_g,37_g,4812_g,9724_g,7662_g,3657_g,3858_g,9550_g
GO:0098609	cell-cell adhesion	biological_process	0.44107	1	3	3557	4	6177	12445_g,4477_g,4200_g
GO:0004114	3,5-cyclic-nucleotide phosphodiesterase activity	molecular_function	0.44111	1	3	3557	4	6177	8660_g,4096_g,4052_g
GO:0003993	acid phosphatase activity	molecular_function	0.44128	1	3	3557	4	6177	6465_g,7589_g,8731_g
GO:0006471	protein ADP-ribosylation	biological_process	0.44129	1	3	3557	4	6177	10315_g,12442_g,5913_g
GO:0009341	beta-galactosidase complex	cellular_component	0.44136	1	3	3557	4	6177	7285_g,8914_g,4368_g
GO:0016706	2-oxoglutarate-dependent dioxygenase activity	molecular_function	0.44231	1	3	3557	4	6177	9631_g,1739_g,5034_g
GO:0004674	protein serine/threonine kinase activity	molecular_function	0.44366	1	20	3557	33	6177	5434_g,877_g,7789_g,1476_g,7024_g,5772_g,12528_g,8496_g,4368_g,5294_g,5710_g,8138_g,5111_g,5346_g,8941_g,10366_g,8009_g,6354_g,6461_g,4472_g
GO:0090174	organelle membrane fusion	biological_process	0.4442	1	3	3557	4	6177	8047_g,7118_g,8603_g
GO:0000315	organellar large ribosomal subunit	cellular_component	0.4446	1	3	3557	4	6177	9063_g,Novel00148,Novel00195
GO:0005762	mitochondrial large ribosomal subunit	cellular_component	0.4446	1	3	3557	4	6177	9063_g,Novel00195,Novel00148
GO:0031329	regulation of cellular catabolic process	biological_process	0.44496	1	3	3557	4	6177	7062_g,12580_g,4707_g
GO:0032505	reproduction of a single-celled organism	biological_process	0.44686	1	10	3557	16	6177	12564_g,5891_g,401_g,4404_g,4056_g,4950_g,5427_g,5107_g,4427_g,5141_g
GO:0030312	external encapsulating structure	cellular_component	0.44722	1	11	3557	18	6177	4083_g,6153_g,7769_g,6152_g,1428_g,8420_g,6390_g,849_g,5805_g,1593_g,801_g
GO:0005199	structural constituent of cell wall	molecular_function	0.44747	1	4	3557	6	6177	6153_g,6152_g,5805_g,801_g
GO:0019887	protein kinase regulator activity	molecular_function	0.44936	1	7	3557	11	6177	4673_g,1055_g,7679_g,8642_g,10148_g,12438_g,3524_g
GO:0031304	intrinsic component of mitochondrial inner membrane	cellular_component	0.4525	1	7	3557	11	6177	6576_g,Novel00218,6250_g,5683_g,4823_g,3531_g,9632_g
GO:0031305	integral component of mitochondrial inner membrane	cellular_component	0.4525	1	7	3557	11	6177	5683_g,Novel00218,6250_g,4823_g,3531_g,9632_g,6576_g
GO:0032592	integral component of mitochondrial membrane	cellular_component	0.4525	1	7	3557	11	6177	5683_g,Novel00218,6250_g,4823_g,3531_g,9632_g,6576_g
GO:0098573	intrinsic component of mitochondrial membrane	cellular_component	0.4525	1	7	3557	11	6177	9632_g,3531_g,6250_g,Novel00218,4823_g,5683_g,6576_g
GO:0051382	kinetochore assembly	biological_process	0.45338	1	11	3557	18	6177	654_g,7780_g,2153_g,5197_g,9063_g,5358_g,5891_g,9048_g,7959_g,12323_g,6683_g
GO:0051383	kinetochore organization	biological_process	0.45338	1	11	3557	18	6177	6683_g,12323_g,9048_g,7959_g,5891_g,9063_g,5358_g,5197_g,2153_g,7780_g,654_g
GO:0044391	ribosomal subunit	cellular_component	0.45689	1	7	3557	11	6177	Novel00148,964_g,Novel00195,926_g,4799_g,9063_g,1717_g
GO:0005996	monosaccharide metabolic process	biological_process	0.45744	1	13	3557	21	6177	6974_g,8807_g,4778_g,3533_g,5750_g,6440_g,6778_g,10326_g,8212_g,7051_g,330_g,7832_g,4496_g
GO:0016616	oxidoreductase activity, acting on the CH-OH group of donors, NAD or NADP as acceptor	molecular_function	0.45784	1	101	3557	173	6177	1587_g,12_g,6701_g,6402_g,4669_g,6086_g,7546_g,203_g,4649_g,6915_g,7962_g,6723_g,8966_g,10230_g,4681_g,8002_g,10144_g,9700_g,91_g,4758_g,6440_g,2367_g,9571_g,7771_g,1121_g,9708_g,7343_g,4063_g,3782_g,1686_g,1227_g,3829_g,12405_g,4775_g,4648_g,682_g,7126_g,7340_g,38_g,7392_g,1014_g,8071_g,12291_g,908_g,3899_g,8401_g,5260_g,1588_g,8762_g,5059_g,8740_g,5296_g,1122_g,4403_g,10135_g,4394_g,6472_g,8215…
GO:0051189	prosthetic group metabolic process	biological_process	0.4579	1	10	3557	16	6177	685_g,2119_g,2169_g,1023_g,3975_g,5634_g,10380_g,4466_g,8894_g,6620_g
GO:0072330	monocarboxylic acid biosynthetic process	biological_process	0.45895	1	13	3557	21	6177	1770_g,270_g,3598_g,7594_g,8603_g,6963_g,12517_g,8146_g,7961_g,5712_g,4194_g,3994_g,6560_g
GO:0034357	photosynthetic membrane	cellular_component	0.46464	1	18	3557	30	6177	Novel00268,6576_g,1193_g,1678_g,4277_g,9680_g,1762_g,4572_g,1308_g,12464_g,4816_g,8364_g,1413_g,3796_g,5453_g,6773_g,218_g,8030_g
GO:0019076	viral release from host cell	biological_process	0.46526	1	7	3557	11	6177	3738_g,8016_g,8960_g,4001_g,5824_g,5785_g,4494_g
GO:0035890	exit from host	biological_process	0.46526	1	7	3557	11	6177	3738_g,8016_g,4494_g,5785_g,4001_g,8960_g,5824_g
GO:0035891	exit from host cell	biological_process	0.46526	1	7	3557	11	6177	3738_g,8016_g,8960_g,4001_g,5824_g,4494_g,5785_g
GO:0006720	isoprenoid metabolic process	biological_process	0.46743	1	7	3557	11	6177	4886_g,8327_g,6401_g,4370_g,8137_g,8284_g,6549_g
GO:0006073	cellular glucan metabolic process	biological_process	0.4685	1	7	3557	11	6177	9119_g,7070_g,5227_g,2394_g,7843_g,6329_g,12430_g
GO:0044042	glucan metabolic process	biological_process	0.4685	1	7	3557	11	6177	9119_g,7070_g,5227_g,2394_g,7843_g,6329_g,12430_g
GO:0023041	neuronal signal transduction	biological_process	0.46907	1	11	3557	18	6177	1046_g,787_g,12540_g,5294_g,7842_g,7486_g,12244_g,5200_g,8946_g,5939_g,936_g
GO:0033643	host cell part	cellular_component	0.47078	1	36	3557	61	6177	12305_g,10338_g,4795_g,Novel00339,3429_g,5318_g,1325_g,239_g,1199_g,10389_g,5785_g,5824_g,8016_g,12391_g,3452_g,5349_g,4978_g,5961_g,245_g,1336_g,7239_g,8741_g,7321_g,6279_g,4468_g,3916_g,7712_g,8960_g,1033_g,3922_g,6786_g,2384_g,876_g,5036_g,Novel00245,8261_g
GO:0016485	protein processing	biological_process	0.47262	1	15	3557	25	6177	5269_g,Novel00162,4145_g,7673_g,965_g,873_g,8258_g,10169_g,408_g,8591_g,5200_g,5264_g,3783_g,10304_g,5728_g
GO:0035303	regulation of dephosphorylation	biological_process	0.47438	1	11	3557	18	6177	9550_g,3657_g,3858_g,7662_g,4812_g,9724_g,6247_g,37_g,857_g,5649_g,8775_g
GO:0000502	proteasome complex	cellular_component	0.47438	1	15	3557	25	6177	5067_g,6313_g,12509_g,7434_g,1821_g,8138_g,1092_g,4731_g,6646_g,7080_g,679_g,10248_g,5548_g,12437_g,4729_g
GO:1905369	endopeptidase complex	cellular_component	0.47438	1	15	3557	25	6177	4729_g,7080_g,6646_g,679_g,10248_g,5548_g,12437_g,7434_g,1821_g,1092_g,8138_g,4731_g,5067_g,6313_g,12509_g
GO:1901607	alpha-amino acid biosynthetic process	biological_process	0.47719	1	40	3557	68	6177	7633_g,3460_g,393_g,8710_g,1967_g,4159_g,5175_g,6560_g,5059_g,7961_g,1676_g,5179_g,1118_g,3899_g,8581_g,3743_g,1653_g,8690_g,5859_g,12405_g,4648_g,3742_g,4775_g,8063_g,33_g,7421_g,6691_g,4357_g,6643_g,4440_g,12465_g,5591_g,10144_g,3490_g,5973_g,1136_g,4649_g,5100_g,8214_g,10135_g
GO:0030695	GTPase regulator activity	molecular_function	0.4774	1	11	3557	18	6177	1195_g,5247_g,1313_g,12335_g,8941_g,Novel00287,1742_g,1476_g,1759_g,3717_g,7789_g
GO:0035556	intracellular signal transduction	biological_process	0.4777	1	47	3557	80	6177	5426_g,216_g,5405_g,7786_g,6662_g,9649_g,12557_g,8409_g,1476_g,8244_g,8159_g,1888_g,6599_g,12541_g,Novel00106,7662_g,4942_g,3611_g,8700_g,8420_g,5876_g,10195_g,6892_g,8002_g,10321_g,8549_g,4832_g,8614_g,4083_g,1000_g,6589_g,1986_g,4001_g,1593_g,1417_g,898_g,8747_g,8407_g,5377_g,12445_g,4970_g,1742_g,8476_g,5127_g,5375_g,5993_g,5249_g
GO:0016569	covalent chromatin modification	biological_process	0.48015	1	11	3557	18	6177	4084_g,8168_g,6936_g,1746_g,12580_g,4305_g,7173_g,6452_g,8602_g,7381_g,1035_g
GO:0016570	histone modification	biological_process	0.48015	1	11	3557	18	6177	1035_g,7381_g,6452_g,8602_g,7173_g,4305_g,12580_g,1746_g,6936_g,4084_g,8168_g
GO:0000910	cytokinesis	biological_process	0.48034	1	11	3557	18	6177	7684_g,7705_g,7516_g,5891_g,5141_g,4092_g,5427_g,4950_g,5378_g,1124_g,4056_g
GO:0044782	cilium organization	biological_process	0.48098	1	4	3557	6	6177	5571_g,10388_g,12298_g,2317_g
GO:0043486	histone exchange	biological_process	0.48148	1	7	3557	11	6177	8064_g,1025_g,1519_g,6271_g,669_g,4614_g,1349_g
GO:0043903	regulation of symbiotic process	biological_process	0.48281	1	4	3557	6	6177	8261_g,7085_g,6279_g,6801_g
GO:0004803	transposase activity	molecular_function	0.48309	1	4	3557	6	6177	3776_g,5406_g,1013_g,4455_g
GO:0007051	spindle organization	biological_process	0.4833	1	4	3557	6	6177	7009_g,10388_g,674_g,8003_g
GO:0005244	voltage-gated ion channel activity	molecular_function	0.4836	1	7	3557	11	6177	5173_g,654_g,5294_g,1534_g,6745_g,7693_g,6651_g
GO:0022832	voltage-gated channel activity	molecular_function	0.4836	1	7	3557	11	6177	1534_g,5294_g,654_g,5173_g,7693_g,6651_g,6745_g
GO:0031640	killing of cells of other organism	biological_process	0.48399	1	4	3557	6	6177	1451_g,8480_g,6153_g,8547_g
GO:0016247	channel regulator activity	molecular_function	0.48406	1	8	3557	13	6177	5601_g,8003_g,5360_g,9076_g,7667_g,10337_g,4344_g,Novel00202
GO:0099106	ion channel regulator activity	molecular_function	0.48406	1	8	3557	13	6177	10337_g,Novel00202,4344_g,5601_g,8003_g,5360_g,7667_g,9076_g
GO:0006119	oxidative phosphorylation	biological_process	0.48759	1	4	3557	6	6177	5905_g,8529_g,5179_g,8297_g
GO:0042773	ATP synthesis coupled electron transport	biological_process	0.48759	1	4	3557	6	6177	8297_g,5179_g,8529_g,5905_g
GO:0006400	tRNA modification	biological_process	0.48814	1	44	3557	75	6177	4628_g,5866_g,5634_g,1960_g,806_g,7068_g,1761_g,5753_g,8919_g,10383_g,7931_g,3410_g,4026_g,936_g,237_g,12349_g,5307_g,7361_g,345_g,5146_g,293_g,748_g,679_g,8863_g,1902_g,630_g,9645_g,7313_g,5243_g,1201_g,4745_g,7446_g,6712_g,8638_g,654_g,9695_g,8618_g,1092_g,8649_g,7037_g,2113_g,5394_g,2169_g,1957_g
GO:0016725	oxidoreductase activity, acting on CH or CH2 groups	molecular_function	0.48831	1	4	3557	6	6177	4751_g,9762_g,4660_g,8284_g
GO:0003779	actin binding	molecular_function	0.48833	1	15	3557	25	6177	10141_g,45_g,1403_g,7839_g,1336_g,3471_g,9569_g,1959_g,4460_g,214_g,5111_g,10143_g,8891_g,7713_g,5166_g
GO:0048646	anatomical structure formation involved in morphogenesis	biological_process	0.48889	1	4	3557	6	6177	8407_g,7769_g,1428_g,4401_g
GO:0004175	endopeptidase activity	molecular_function	0.48983	1	68	3557	117	6177	7502_g,4731_g,6390_g,4834_g,5067_g,10248_g,7718_g,679_g,12532_g,7049_g,8591_g,1821_g,4760_g,12437_g,9736_g,4475_g,10385_g,1092_g,4361_g,9121_g,8537_g,10334_g,5264_g,933_g,12557_g,8258_g,1748_g,6835_g,4848_g,5728_g,12509_g,6313_g,1947_g,5269_g,7021_g,4931_g,12541_g,5200_g,1862_g,1190_g,8535_g,4637_g,5378_g,4505_g,6121_g,2356_g,4977_g,6454_g,12281_g,7126_g,5776_g,3822_g,8625_g,4306_g,5548_g,833_g,8…
GO:0043228	non-membrane-bounded organelle	cellular_component	0.49031	1	195	3557	339	6177	Novel00093,12323_g,4593_g,1837_g,2151_g,3505_g,12241_g,4274_g,4241_g,4305_g,7229_g,102_g,7849_g,7423_g,1002_g,369_g,926_g,8072_g,8602_g,5798_g,12296_g,9057_g,7219_g,5749_g,4288_g,6780_g,8658_g,1155_g,7486_g,1419_g,4757_g,4270_g,8201_g,6922_g,4648_g,7148_g,4708_g,6327_g,120_g,9063_g,964_g,5717_g,8003_g,7009_g,3976_g,6964_g,1088_g,8497_g,2759_g,1933_g,1562_g,5924_g,7281_g,1825_g,237_g,4260_g,7931_g…
GO:0008289	lipid binding	molecular_function	0.49073	1	18	3557	30	6177	3533_g,7485_g,7523_g,4146_g,8122_g,10321_g,1130_g,4834_g,4836_g,5882_g,4858_g,4719_g,8416_g,5141_g,Novel00158,8600_g,1898_g,8047_g
GO:0005375	copper ion transmembrane transporter activity	molecular_function	0.49182	1	4	3557	6	6177	42_g,6624_g,7931_g,8167_g
GO:0035434	copper ion transmembrane transport	biological_process	0.49182	1	4	3557	6	6177	8167_g,7931_g,6624_g,42_g
GO:0006457	protein folding	biological_process	0.49193	1	13	3557	22	6177	787_g,5772_g,5749_g,9062_g,5528_g,7705_g,9100_g,4437_g,1346_g,6250_g,1328_g,7215_g,4241_g
GO:0016835	carbon-oxygen lyase activity	molecular_function	0.49303	1	24	3557	41	6177	3708_g,657_g,4120_g,6582_g,4165_g,1742_g,655_g,7343_g,8214_g,360_g,12263_g,10346_g,4340_g,8860_g,1932_g,3709_g,837_g,10234_g,3499_g,7462_g,5934_g,7686_g,1493_g,393_g
GO:0043015	gamma-tubulin binding	molecular_function	0.49362	1	4	3557	6	6177	3478_g,7705_g,7369_g,2293_g
GO:0019843	rRNA binding	molecular_function	0.49408	1	4	3557	6	6177	7952_g,1336_g,3484_g,3917_g
GO:0006568	tryptophan metabolic process	biological_process	0.49427	1	8	3557	13	6177	4340_g,3408_g,5756_g,8276_g,1873_g,4137_g,6945_g,3661_g
GO:0006586	indolalkylamine metabolic process	biological_process	0.49427	1	8	3557	13	6177	3408_g,4340_g,5756_g,1873_g,8276_g,4137_g,3661_g,6945_g
GO:0042430	indole-containing compound metabolic process	biological_process	0.49427	1	8	3557	13	6177	1873_g,8276_g,6945_g,4137_g,3661_g,3408_g,4340_g,5756_g
GO:0007017	microtubule-based process	biological_process	0.49571	1	19	3557	32	6177	7009_g,5502_g,4848_g,6247_g,8003_g,1927_g,9690_g,12536_g,11298_g,7931_g,10388_g,674_g,5362_g,3653_g,3619_g,7705_g,6284_g,5571_g,5924_g
GO:0009755	hormone-mediated signaling pathway	biological_process	0.49593	1	4	3557	6	6177	8416_g,2167_g,7485_g,Novel00158
GO:0032870	cellular response to hormone stimulus	biological_process	0.49593	1	4	3557	6	6177	Novel00158,8416_g,7485_g,2167_g
GO:0006665	sphingolipid metabolic process	biological_process	0.49623	1	4	3557	6	6177	8777_g,691_g,12532_g,5635_g
GO:0004497	monooxygenase activity	molecular_function	0.49638	1	44	3557	75	6177	4289_g,8650_g,4216_g,5623_g,8581_g,4012_g,5828_g,1932_g,8762_g,3815_g,1792_g,1661_g,1118_g,7225_g,5329_g,7922_g,5471_g,3961_g,7330_g,8710_g,4159_g,6011_g,10376_g,7383_g,5857_g,769_g,6798_g,7190_g,8651_g,4440_g,6643_g,842_g,7974_g,944_g,636_g,4274_g,6279_g,7686_g,5691_g,1984_g,33_g,1691_g,4581_g,8486_g
GO:0048513	animal organ development	biological_process	0.49708	1	8	3557	13	6177	8549_g,6714_g,5157_g,1898_g,5289_g,216_g,5323_g,1659_g
GO:0009292	genetic transfer	biological_process	0.49717	1	4	3557	6	6177	5457_g,1077_g,406_g,1954_g
GO:0015298	solute:cation antiporter activity	molecular_function	0.49843	1	4	3557	6	6177	6645_g,8030_g,6961_g,4569_g
GO:0015299	solute:proton antiporter activity	molecular_function	0.49843	1	4	3557	6	6177	6645_g,8030_g,4569_g,6961_g
GO:0008173	RNA methyltransferase activity	molecular_function	0.49849	1	19	3557	32	6177	5307_g,7361_g,9742_g,237_g,5337_g,9751_g,1957_g,1902_g,2113_g,293_g,8649_g,7037_g,4628_g,6922_g,48_g,5877_g,10147_g,8919_g,5243_g
GO:0019031	viral envelope	cellular_component	0.49934	1	31	3557	53	6177	10372_g,2758_g,6880_g,6956_g,292_g,12399_g,9157_g,1762_g,8549_g,5494_g,1033_g,1434_g,1671_g,1811_g,35_g,1238_g,7286_g,818_g,5834_g,8009_g,10330_g,8430_g,3452_g,668_g,5502_g,5626_g,4949_g,10344_g,5450_g,380_g,12486_g
GO:0036338	viral membrane	cellular_component	0.49934	1	31	3557	53	6177	7286_g,1238_g,818_g,5834_g,8009_g,8430_g,10330_g,35_g,4949_g,5626_g,10344_g,5450_g,380_g,12486_g,3452_g,668_g,5502_g,6956_g,292_g,12399_g,9157_g,10372_g,2758_g,6880_g,1434_g,1671_g,1811_g,1762_g,1033_g,8549_g,5494_g
GO:0005085	guanyl-nucleotide exchange factor activity	molecular_function	0.49985	1	11	3557	18	6177	7340_g,4832_g,8476_g,8251_g,5993_g,5427_g,3417_g,5426_g,1825_g,8477_g,5377_g
GO:0016861	intramolecular oxidoreductase activity, interconverting aldoses and ketoses	molecular_function	0.49995	1	4	3557	6	6177	5041_g,7358_g,6428_g,330_g
GO:0006289	nucleotide-excision repair	biological_process	0.50018	1	8	3557	13	6177	5507_g,297_g,1524_g,9188_g,7663_g,4942_g,4509_g,10337_g
GO:0000956	nuclear-transcribed mRNA catabolic process	biological_process	0.50025	1	4	3557	6	6177	3448_g,8628_g,7968_g,1476_g
GO:0016126	sterol biosynthetic process	biological_process	0.50097	1	4	3557	6	6177	5144_g,1049_g,6920_g,Novel00030
GO:0032259	methylation	biological_process	0.50102	1	23	3557	39	6177	7992_g,48_g,8919_g,1746_g,5877_g,5243_g,1507_g,9696_g,5331_g,7159_g,6914_g,3503_g,7313_g,4628_g,1957_g,1902_g,293_g,5307_g,1434_g,7988_g,1049_g,5337_g,2128_g
GO:0008023	transcription elongation factor complex	cellular_component	0.50138	1	4	3557	6	6177	7381_g,7782_g,12580_g,3519_g
GO:0010608	posttranscriptional regulation of gene expression	biological_process	0.50185	1	8	3557	13	6177	12353_g,390_g,4465_g,4051_g,4966_g,7847_g,7996_g,4908_g
GO:0007548	sex differentiation	biological_process	0.50206	1	4	3557	6	6177	10338_g,Novel00245,1199_g,10389_g
GO:0046660	female sex differentiation	biological_process	0.50206	1	4	3557	6	6177	Novel00245,10338_g,1199_g,10389_g
GO:0006865	amino acid transport	biological_process	0.50216	1	4	3557	6	6177	6178_g,10304_g,9109_g,9676_g
GO:0031555	transcriptional attenuation	biological_process	0.50246	1	4	3557	6	6177	181_g,7421_g,8400_g,803_g
GO:0031556	transcriptional attenuation by ribosome	biological_process	0.50246	1	4	3557	6	6177	803_g,8400_g,7421_g,181_g
GO:0006629	lipid metabolic process	biological_process	0.50328	1	169	3557	292	6177	7792_g,4531_g,8284_g,7771_g,7429_g,1121_g,2758_g,10356_g,6009_g,3899_g,4067_g,6401_g,38_g,1391_g,4370_g,9680_g,8603_g,6915_g,4649_g,12313_g,7546_g,6086_g,6402_g,6701_g,270_g,3598_g,1587_g,6241_g,91_g,4194_g,8012_g,4758_g,Novel00021,6749_g,10144_g,1894_g,7293_g,7822_g,111_g,6863_g,6460_g,1068_g,1947_g,3800_g,8146_g,4756_g,5180_g,5619_g,8137_g,8917_g,2362_g,4679_g,5818_g,10211_g,10324_g,6872_g,6813…
GO:0016624	oxidoreductase activity, acting on the aldehyde or oxo group of donors, disulfide as acceptor	molecular_function	0.5033	1	4	3557	6	6177	4370_g,6401_g,6855_g,4920_g
GO:0004555	alpha,alpha-trehalase activity	molecular_function	0.50345	1	4	3557	6	6177	1497_g,4031_g,323_g,4092_g
GO:0015927	trehalase activity	molecular_function	0.50345	1	4	3557	6	6177	1497_g,4031_g,323_g,4092_g
GO:0005845	mRNA cap binding complex	cellular_component	0.50366	1	4	3557	6	6177	7996_g,7159_g,4465_g,1434_g
GO:0034518	RNA cap binding complex	cellular_component	0.50366	1	4	3557	6	6177	7159_g,4465_g,1434_g,7996_g
GO:0006766	vitamin metabolic process	biological_process	0.50455	1	16	3557	27	6177	5457_g,10346_g,1587_g,3646_g,10148_g,8900_g,10135_g,3782_g,11302_g,3994_g,8300_g,7686_g,10339_g,5712_g,8877_g,10248_g
GO:0006767	water-soluble vitamin metabolic process	biological_process	0.50455	1	16	3557	27	6177	8900_g,10148_g,3646_g,1587_g,10346_g,5457_g,3994_g,11302_g,3782_g,10135_g,10339_g,7686_g,8300_g,10248_g,8877_g,5712_g
GO:0008131	primary amine oxidase activity	molecular_function	0.50459	1	4	3557	6	6177	6471_g,5082_g,8995_g,6409_g
GO:0016641	oxidoreductase activity, acting on the CH-NH2 group of donors, oxygen as acceptor	molecular_function	0.50459	1	4	3557	6	6177	8995_g,6409_g,5082_g,6471_g
GO:0000118	histone deacetylase complex	cellular_component	0.50543	1	4	3557	6	6177	1035_g,8602_g,4084_g,4305_g
GO:0070823	HDA1 complex	cellular_component	0.50543	1	4	3557	6	6177	4305_g,1035_g,4084_g,8602_g
GO:0019184	nonribosomal peptide biosynthetic process	biological_process	0.50652	1	4	3557	6	6177	7612_g,5824_g,131_g,7256_g
GO:0005576	extracellular region	cellular_component	0.50661	1	109	3557	189	6177	1044_g,5180_g,4689_g,4707_g,5601_g,10237_g,4474_g,7780_g,6313_g,10193_g,9718_g,8047_g,7734_g,5428_g,7469_g,8303_g,3524_g,691_g,8160_g,6153_g,7432_g,1519_g,4820_g,12371_g,3533_g,2172_g,8510_g,7427_g,5858_g,4917_g,5027_g,9064_g,1596_g,12358_g,7769_g,7519_g,5025_g,5360_g,8628_g,12580_g,6499_g,8547_g,4344_g,1927_g,4245_g,1000_g,3989_g,2322_g,1428_g,8167_g,8329_g,9653_g,8509_g,1224_g,10337_g,7810_g,18…
GO:0006779	porphyrin-containing compound biosynthetic process	biological_process	0.50708	1	8	3557	13	6177	9139_g,5025_g,10300_g,5105_g,9581_g,8719_g,7749_g,5631_g
GO:0018580	nitronate monooxygenase activity	molecular_function	0.50765	1	8	3557	13	6177	4440_g,6643_g,1118_g,7225_g,4159_g,33_g,7686_g,8710_g
GO:0005759	mitochondrial matrix	cellular_component	0.51106	1	8	3557	13	6177	4648_g,8177_g,Novel00195,1414_g,4850_g,9063_g,Novel00148,10152_g
GO:0008643	carbohydrate transport	biological_process	0.51122	1	12	3557	20	6177	9090_g,810_g,6319_g,12432_g,1024_g,4045_g,5120_g,3914_g,4165_g,8420_g,3508_g,3756_g
GO:0006777	Mo-molybdopterin cofactor biosynthetic process	biological_process	0.51151	1	8	3557	13	6177	5634_g,10380_g,4466_g,6620_g,2119_g,2169_g,3975_g,1023_g
GO:0019720	Mo-molybdopterin cofactor metabolic process	biological_process	0.51151	1	8	3557	13	6177	6620_g,5634_g,4466_g,10380_g,2169_g,1023_g,3975_g,2119_g
GO:0007275	multicellular organism development	biological_process	0.51161	1	28	3557	48	6177	4401_g,5323_g,10389_g,1199_g,6786_g,849_g,8407_g,3565_g,6714_g,1898_g,5157_g,8504_g,Novel00245,1981_g,4698_g,4689_g,5289_g,8810_g,216_g,5467_g,10338_g,1659_g,4820_g,8549_g,10235_g,1179_g,7712_g,1714_g
GO:0042157	lipoprotein metabolic process	biological_process	0.51247	1	16	3557	27	6177	7429_g,7856_g,1947_g,4746_g,4335_g,4545_g,4047_g,8122_g,6813_g,1845_g,12371_g,7094_g,7523_g,6009_g,7508_g,9682_g
GO:0008175	tRNA methyltransferase activity	molecular_function	0.51274	1	12	3557	20	6177	1902_g,1957_g,7037_g,5243_g,8649_g,293_g,2113_g,8919_g,7361_g,5307_g,4628_g,237_g
GO:0016614	oxidoreductase activity, acting on CH-OH group of donors	molecular_function	0.51483	1	118	3557	204	6177	7348_g,6568_g,4976_g,7879_g,4289_g,1567_g,7822_g,4058_g,4756_g,6615_g,655_g,3981_g,1676_g,10324_g,5299_g,4541_g,2362_g,8917_g,10211_g,8877_g,3460_g,1695_g,3898_g,1572_g,2377_g,3572_g,1967_g,8300_g,5113_g,4135_g,302_g,10135_g,4403_g,8215_g,77_g,6472_g,4394_g,3821_g,8740_g,5296_g,1122_g,8770_g,7193_g,7751_g,159_g,842_g,7529_g,9161_g,5516_g,6224_g,8297_g,1691_g,823_g,9104_g,4581_g,1984_g,12290_g,102…
GO:0034508	centromere complex assembly	biological_process	0.51503	1	13	3557	22	6177	1025_g,7780_g,654_g,6271_g,5197_g,2153_g,5358_g,9063_g,6683_g,12323_g,9048_g,7959_g,5891_g
GO:0043412	macromolecule modification	biological_process	0.51781	1	240	3557	416	6177	4047_g,4283_g,8094_g,1016_g,7931_g,12442_g,4131_g,8191_g,4970_g,1960_g,12495_g,5634_g,7381_g,5649_g,7238_g,1649_g,7159_g,9696_g,777_g,10315_g,1249_g,293_g,679_g,748_g,3858_g,7170_g,1902_g,8863_g,4673_g,12321_g,720_g,1845_g,237_g,773_g,8954_g,7752_g,6710_g,4745_g,1201_g,8941_g,7446_g,402_g,4335_g,1846_g,753_g,5761_g,7037_g,7508_g,2113_g,7481_g,6642_g,6662_g,9614_g,419_g,7094_g,2169_g,2128_g,4383_g…
GO:0045017	glycerolipid biosynthetic process	biological_process	0.51795	1	16	3557	27	6177	7429_g,7856_g,4746_g,1947_g,4545_g,4335_g,4047_g,8907_g,6813_g,12371_g,1845_g,7094_g,5060_g,6009_g,7508_g,9682_g
GO:0046474	glycerophospholipid biosynthetic process	biological_process	0.51795	1	16	3557	27	6177	1947_g,4746_g,4335_g,4545_g,4047_g,7429_g,7856_g,5060_g,7094_g,6009_g,9682_g,7508_g,8907_g,6813_g,1845_g,12371_g
GO:0052689	carboxylic ester hydrolase activity	molecular_function	0.51902	1	16	3557	27	6177	426_g,4697_g,8252_g,6557_g,5933_g,2172_g,8002_g,1912_g,1149_g,5315_g,5375_g,2146_g,1217_g,1189_g,8394_g,4245_g
GO:0043227	membrane-bounded organelle	cellular_component	0.51918	1	595	3557	1034	6177	7743_g,668_g,8873_g,297_g,3466_g,4145_g,3522_g,12300_g,8938_g,661_g,1763_g,8676_g,295_g,6869_g,5896_g,1349_g,8196_g,10265_g,10369_g,7064_g,8177_g,12276_g,756_g,5846_g,8158_g,5089_g,4422_g,4746_g,669_g,175_g,3694_g,5607_g,10138_g,1428_g,3921_g,8297_g,5150_g,9014_g,4675_g,9569_g,408_g,8010_g,10296_g,8294_g,737_g,7511_g,4595_g,8573_g,8337_g,4509_g,3500_g,4638_g,386_g,8794_g,646_g,3773_g,Novel00195,5…
GO:0016757	transferase activity, transferring glycosyl groups	molecular_function	0.52142	1	50	3557	86	6177	6741_g,767_g,244_g,7741_g,10315_g,1425_g,5913_g,1845_g,9098_g,10172_g,4711_g,7992_g,4545_g,4131_g,3565_g,12442_g,3510_g,4382_g,3639_g,4283_g,4347_g,10169_g,3987_g,1520_g,321_g,7346_g,5004_g,8023_g,888_g,6246_g,3492_g,7594_g,4383_g,8618_g,1277_g,8197_g,6815_g,10379_g,12430_g,1947_g,7446_g,1144_g,10352_g,12476_g,2394_g,4848_g,7843_g,3739_g,Novel00180,1088_g
GO:0022904	respiratory electron transport chain	biological_process	0.52283	1	5	3557	8	6177	8297_g,5179_g,8529_g,5905_g,3736_g
GO:0042578	phosphoric ester hydrolase activity	molecular_function	0.52417	1	46	3557	79	6177	8244_g,5309_g,5726_g,6703_g,10385_g,8603_g,413_g,9614_g,3533_g,45_g,4052_g,8731_g,3656_g,4672_g,5619_g,1275_g,4389_g,4096_g,1023_g,7648_g,936_g,5900_g,6465_g,6393_g,7560_g,7589_g,5146_g,3491_g,3779_g,7170_g,6289_g,4673_g,5481_g,5634_g,3485_g,5568_g,8964_g,96_g,6759_g,4977_g,6047_g,1421_g,7931_g,7559_g,8660_g,128_g
GO:0045454	cell redox homeostasis	biological_process	0.52546	1	10	3557	17	6177	1310_g,6710_g,12521_g,1205_g,404_g,1853_g,3813_g,109_g,5804_g,215_g
GO:0044764	multi-organism cellular process	biological_process	0.52592	1	21	3557	36	6177	10291_g,7714_g,401_g,2758_g,4404_g,8603_g,406_g,4427_g,1954_g,12564_g,8009_g,1077_g,1238_g,5802_g,7437_g,4211_g,12358_g,5457_g,5626_g,5107_g,8047_g
GO:0019439	aromatic compound catabolic process	biological_process	0.52663	1	25	3557	43	6177	8276_g,5479_g,4137_g,5900_g,3408_g,4697_g,1476_g,5933_g,8628_g,1873_g,3448_g,4131_g,4096_g,3661_g,6945_g,1300_g,4245_g,7815_g,5993_g,5481_g,8169_g,4052_g,5756_g,8841_g,7968_g
GO:0016702	oxidoreductase activity, acting on single donors with incorporation of molecular oxygen, incorporation of two atoms of oxygen	molecular_function	0.52895	1	13	3557	22	6177	8672_g,10141_g,866_g,9631_g,5358_g,6933_g,5341_g,9181_g,5963_g,5379_g,7888_g,1739_g,5337_g
GO:0006869	lipid transport	biological_process	0.52932	1	9	3557	15	6177	8047_g,12260_g,8122_g,8469_g,6824_g,5829_g,10326_g,7523_g,3410_g
GO:0042221	response to chemical	biological_process	0.53016	1	25	3557	43	6177	10321_g,4241_g,10235_g,1714_g,4950_g,2167_g,390_g,8810_g,291_g,6811_g,156_g,9649_g,6961_g,7485_g,8002_g,690_g,Novel00158,12376_g,6376_g,7315_g,8416_g,4689_g,5100_g,5375_g,7146_g
GO:0018995	host cellular component	cellular_component	0.53024	1	36	3557	62	6177	5785_g,10389_g,1199_g,5824_g,8016_g,12391_g,3452_g,5349_g,4978_g,5961_g,12305_g,10338_g,4795_g,Novel00339,3429_g,5318_g,1325_g,239_g,3922_g,6786_g,2384_g,876_g,5036_g,Novel00245,8261_g,245_g,1336_g,7239_g,8741_g,7321_g,6279_g,4468_g,3916_g,7712_g,8960_g,1033_g
GO:0043657	host cell	cellular_component	0.53024	1	36	3557	62	6177	8261_g,Novel00245,2384_g,876_g,5036_g,3922_g,6786_g,4468_g,6279_g,3916_g,7712_g,8960_g,1033_g,8741_g,7321_g,245_g,1336_g,7239_g,4978_g,5961_g,12391_g,3452_g,5349_g,8016_g,10389_g,1199_g,5785_g,5824_g,239_g,3429_g,5318_g,1325_g,10338_g,Novel00339,4795_g,12305_g
GO:0098519	nucleotide phosphatase activity, acting on free nucleotides	molecular_function	0.53122	1	12	3557	20	6177	10385_g,5568_g,96_g,6393_g,936_g,5634_g,1023_g,7931_g,4977_g,1275_g,5146_g,413_g
GO:0005319	lipid transporter activity	molecular_function	0.53218	1	5	3557	8	6177	6824_g,5829_g,8469_g,3410_g,12260_g
GO:0034404	nucleobase-containing small molecule biosynthetic process	biological_process	0.53282	1	9	3557	15	6177	4096_g,5479_g,128_g,4131_g,6755_g,8841_g,5481_g,4052_g,5900_g
GO:0006511	ubiquitin-dependent protein catabolic process	biological_process	0.53347	1	25	3557	43	6177	1654_g,4729_g,6786_g,1761_g,12437_g,6646_g,1455_g,297_g,274_g,7434_g,12376_g,12509_g,6481_g,6313_g,5097_g,5712_g,10337_g,5548_g,10248_g,7080_g,679_g,1092_g,4731_g,7712_g,5067_g
GO:0019941	modification-dependent protein catabolic process	biological_process	0.53347	1	25	3557	43	6177	7712_g,5067_g,4731_g,1092_g,5548_g,10248_g,679_g,7080_g,5712_g,5097_g,10337_g,6481_g,6313_g,12509_g,12376_g,1455_g,7434_g,297_g,274_g,6786_g,1761_g,12437_g,6646_g,1654_g,4729_g
GO:0043632	modification-dependent macromolecule catabolic process	biological_process	0.53347	1	25	3557	43	6177	5548_g,10248_g,679_g,7080_g,5712_g,5097_g,10337_g,7712_g,5067_g,1092_g,4731_g,1761_g,12437_g,6786_g,6646_g,1654_g,4729_g,6313_g,6481_g,12509_g,12376_g,1455_g,7434_g,274_g,297_g
GO:0000781	chromosome, telomeric region	cellular_component	0.53362	1	5	3557	8	6177	5717_g,2172_g,7086_g,1825_g,8600_g
GO:1901606	alpha-amino acid catabolic process	biological_process	0.53372	1	9	3557	15	6177	4137_g,6945_g,3661_g,8276_g,1873_g,5756_g,140_g,3408_g,6154_g
GO:0004112	cyclic-nucleotide phosphodiesterase activity	molecular_function	0.53454	1	5	3557	8	6177	4389_g,5481_g,4096_g,4052_g,8660_g
GO:0045026	plasma membrane fusion	biological_process	0.53556	1	5	3557	8	6177	4427_g,5107_g,401_g,12564_g,4404_g
GO:0032446	protein modification by small protein conjugation	biological_process	0.53647	1	9	3557	15	6177	8101_g,719_g,8148_g,402_g,10401_g,1249_g,5713_g,12563_g,720_g
GO:0002790	peptide secretion	biological_process	0.5382	1	10	3557	17	6177	5436_g,4388_g,2292_g,7226_g,7799_g,7351_g,5022_g,8613_g,6600_g,1694_g
GO:0009306	protein secretion	biological_process	0.5382	1	10	3557	17	6177	7351_g,2292_g,7799_g,7226_g,4388_g,5436_g,5022_g,8613_g,6600_g,1694_g
GO:0035592	establishment of protein localization to extracellular region	biological_process	0.5382	1	10	3557	17	6177	1694_g,8613_g,6600_g,5022_g,2292_g,7799_g,7226_g,7351_g,5436_g,4388_g
GO:0071692	protein localization to extracellular region	biological_process	0.5382	1	10	3557	17	6177	8613_g,6600_g,1694_g,7226_g,2292_g,7799_g,7351_g,5436_g,4388_g,5022_g
GO:0006890	retrograde vesicle-mediated transport, Golgi to endoplasmic reticulum	biological_process	0.53825	1	5	3557	8	6177	1685_g,4566_g,1657_g,6570_g,4698_g
GO:0004074	biliverdin reductase activity	molecular_function	0.53885	1	1	3557	1	6177	8169_g
GO:0042167	heme catabolic process	biological_process	0.53885	1	1	3557	1	6177	8169_g
GO:0004527	exonuclease activity	molecular_function	0.5396	1	13	3557	22	6177	345_g,8535_g,5878_g,1927_g,848_g,12578_g,787_g,8873_g,1428_g,267_g,330_g,4904_g,5626_g
GO:0030313	cell envelope	cellular_component	0.54006	1	5	3557	8	6177	4083_g,6390_g,1593_g,8420_g,3815_g
GO:1901615	organic hydroxy compound metabolic process	biological_process	0.54169	1	22	3557	38	6177	4165_g,4816_g,5713_g,9181_g,1255_g,10301_g,93_g,5149_g,5144_g,7449_g,6549_g,6872_g,3499_g,8044_g,Novel00030,1049_g,5516_g,6723_g,5934_g,4679_g,5963_g,6920_g
GO:0005129	granulocyte macrophage colony-stimulating factor receptor binding	molecular_function	0.54267	1	1	3557	1	6177	71_g
GO:0043772	acyl-phosphate glycerol-3-phosphate acyltransferase activity	molecular_function	0.54286	1	1	3557	1	6177	274_g
GO:0019042	viral latency	biological_process	0.54361	1	1	3557	1	6177	4468_g
GO:0051539	4 iron, 4 sulfur cluster binding	molecular_function	0.54426	1	5	3557	8	6177	7041_g,1317_g,12579_g,908_g,3936_g
GO:1990837	sequence-specific double-stranded DNA binding	molecular_function	0.54433	1	5	3557	8	6177	8549_g,8176_g,10380_g,4846_g,4123_g
GO:0016093	polyprenol metabolic process	biological_process	0.54454	1	1	3557	1	6177	6549_g
GO:0019348	dolichol metabolic process	biological_process	0.54454	1	1	3557	1	6177	6549_g
GO:0050661	NADP binding	molecular_function	0.54462	1	48	3557	83	6177	5179_g,8071_g,1661_g,1588_g,8762_g,3815_g,3961_g,7330_g,3460_g,6011_g,5113_g,3572_g,10376_g,8480_g,302_g,5329_g,7922_g,4216_g,4526_g,9571_g,741_g,8770_g,7751_g,7639_g,842_g,7529_g,6440_g,7974_g,1698_g,5509_g,1984_g,8486_g,4581_g,944_g,636_g,4274_g,10135_g,4394_g,7383_g,9052_g,8740_g,10163_g,1941_g,8651_g,6422_g,203_g,1122_g,6798_g
GO:0071824	protein-DNA complex subunit organization	biological_process	0.54484	1	18	3557	31	6177	7959_g,9048_g,5891_g,669_g,5358_g,9063_g,7780_g,12323_g,4614_g,6683_g,8064_g,2153_g,1349_g,5197_g,654_g,6271_g,1519_g,1025_g
GO:0006826	iron ion transport	biological_process	0.54537	1	5	3557	8	6177	1288_g,3438_g,1623_g,4973_g,3564_g
GO:0007016	obsolete cytoskeletal anchoring at plasma membrane	biological_process	0.54564	1	1	3557	1	6177	8016_g
GO:0042611	MHC protein complex	cellular_component	0.54583	1	1	3557	1	6177	960_g
GO:0042613	MHC class II protein complex	cellular_component	0.54583	1	1	3557	1	6177	960_g
GO:0030163	protein catabolic process	biological_process	0.54736	1	30	3557	52	6177	5067_g,7712_g,3753_g,4731_g,1092_g,7080_g,679_g,5548_g,10248_g,10337_g,5097_g,5712_g,12376_g,6481_g,6313_g,7062_g,12509_g,297_g,274_g,7434_g,1455_g,8138_g,1821_g,6646_g,224_g,12437_g,1761_g,6786_g,4729_g,1654_g
GO:0009521	photosystem	cellular_component	0.54755	1	14	3557	24	6177	6576_g,Novel00268,1193_g,1308_g,1678_g,12464_g,4816_g,8364_g,1413_g,5453_g,3796_g,6773_g,8030_g,218_g
GO:0000086	G2/M transition of mitotic cell cycle	biological_process	0.54764	1	1	3557	1	6177	1110_g
GO:0010389	regulation of G2/M transition of mitotic cell cycle	biological_process	0.54764	1	1	3557	1	6177	1110_g
GO:0010972	negative regulation of G2/M transition of mitotic cell cycle	biological_process	0.54764	1	1	3557	1	6177	1110_g
GO:0016477	cell migration	biological_process	0.54764	1	1	3557	1	6177	1110_g
GO:0030334	regulation of cell migration	biological_process	0.54764	1	1	3557	1	6177	1110_g
GO:0030336	negative regulation of cell migration	biological_process	0.54764	1	1	3557	1	6177	1110_g
GO:1902750	negative regulation of cell cycle G2/M phase transition	biological_process	0.54764	1	1	3557	1	6177	1110_g
GO:0003008	system process	biological_process	0.54777	1	5	3557	8	6177	1059_g,8660_g,7006_g,5471_g,1206_g
GO:0009314	response to radiation	biological_process	0.54799	1	5	3557	8	6177	6589_g,7029_g,4144_g,7663_g,4001_g
GO:0009416	response to light stimulus	biological_process	0.54799	1	5	3557	8	6177	7663_g,4144_g,4001_g,7029_g,6589_g
GO:0019904	protein domain specific binding	molecular_function	0.54818	1	1	3557	1	6177	674_g
GO:0071569	protein ufmylation	biological_process	0.5489	1	1	3557	1	6177	12563_g
GO:0048038	quinone binding	molecular_function	0.54891	1	5	3557	8	6177	5082_g,6409_g,8995_g,1724_g,6471_g
GO:0006516	glycoprotein catabolic process	biological_process	0.54907	1	1	3557	1	6177	224_g
GO:0007021	tubulin complex assembly	biological_process	0.54978	1	1	3557	1	6177	9062_g
GO:0007023	post-chaperonin tubulin folding pathway	biological_process	0.54978	1	1	3557	1	6177	9062_g
GO:0048487	beta-tubulin binding	molecular_function	0.54978	1	1	3557	1	6177	9062_g
GO:0033645	host cell endomembrane system	cellular_component	0.551	1	1	3557	1	6177	5961_g
GO:0044165	host cell endoplasmic reticulum	cellular_component	0.551	1	1	3557	1	6177	5961_g
GO:0044167	host cell endoplasmic reticulum membrane	cellular_component	0.551	1	1	3557	1	6177	5961_g
GO:0044385	integral to membrane of host cell	cellular_component	0.551	1	1	3557	1	6177	5961_g
GO:0044386	integral to host endoplasmic reticulum membrane	cellular_component	0.551	1	1	3557	1	6177	5961_g
GO:0006913	nucleocytoplasmic transport	biological_process	0.55146	1	14	3557	24	6177	8602_g,9755_g,4638_g,8873_g,1685_g,6537_g,668_g,5027_g,4950_g,1319_g,1927_g,5749_g,1763_g,5772_g
GO:0051169	nuclear transport	biological_process	0.55146	1	14	3557	24	6177	1927_g,1319_g,5772_g,5749_g,1763_g,6537_g,668_g,1685_g,9755_g,8602_g,8873_g,4638_g,4950_g,5027_g
GO:0043087	regulation of GTPase activity	biological_process	0.55203	1	5	3557	8	6177	6729_g,398_g,1336_g,7340_g,8477_g
GO:0008238	exopeptidase activity	molecular_function	0.55266	1	17	3557	29	6177	6545_g,9713_g,4466_g,9145_g,8395_g,6475_g,5519_g,9704_g,10248_g,7718_g,8109_g,1281_g,8642_g,5522_g,4305_g,5781_g,4047_g
GO:0019646	aerobic electron transport chain	biological_process	0.55289	1	1	3557	1	6177	3736_g
GO:0016701	oxidoreductase activity, acting on single donors with incorporation of molecular oxygen	molecular_function	0.55351	1	22	3557	38	6177	5337_g,7225_g,33_g,4159_g,8710_g,7686_g,5963_g,5379_g,866_g,4440_g,6933_g,6643_g,1118_g,8672_g,1739_g,7888_g,9631_g,9181_g,1255_g,5358_g,5341_g,10141_g
GO:0140104	molecular carrier activity	molecular_function	0.55382	1	6	3557	10	6177	5404_g,1505_g,1499_g,Novel00254,Novel00011,6697_g
GO:0051213	dioxygenase activity	molecular_function	0.55398	1	14	3557	24	6177	8672_g,10141_g,9181_g,6933_g,5341_g,5358_g,9631_g,866_g,5379_g,5963_g,7888_g,1739_g,5034_g,5337_g
GO:0010921	regulation of phosphatase activity	biological_process	0.55519	1	10	3557	17	6177	37_g,6247_g,5649_g,857_g,9550_g,3858_g,3657_g,7662_g,9724_g,4812_g
GO:0005816	spindle pole body	cellular_component	0.55555	1	1	3557	1	6177	5924_g
GO:0005823	central plaque of spindle pole body	cellular_component	0.55555	1	1	3557	1	6177	5924_g
GO:0018101	protein citrullination	biological_process	0.55555	1	1	3557	1	6177	6710_g
GO:0002253	activation of immune response	biological_process	0.55571	1	1	3557	1	6177	5261_g
GO:0002429	immune response-activating cell surface receptor signaling pathway	biological_process	0.55571	1	1	3557	1	6177	5261_g
GO:0002757	immune response-activating signal transduction	biological_process	0.55571	1	1	3557	1	6177	5261_g
GO:0002764	immune response-regulating signaling pathway	biological_process	0.55571	1	1	3557	1	6177	5261_g
GO:0002768	immune response-regulating cell surface receptor signaling pathway	biological_process	0.55571	1	1	3557	1	6177	5261_g
GO:0035145	exon-exon junction complex	cellular_component	0.55571	1	1	3557	1	6177	4349_g
GO:0050851	antigen receptor-mediated signaling pathway	biological_process	0.55571	1	1	3557	1	6177	5261_g
GO:0050852	T cell receptor signaling pathway	biological_process	0.55571	1	1	3557	1	6177	5261_g
GO:0050853	B cell receptor signaling pathway	biological_process	0.55571	1	1	3557	1	6177	5261_g
GO:0061617	MICOS complex	cellular_component	0.55628	1	6	3557	10	6177	6576_g,3531_g,9632_g,6250_g,5683_g,4823_g
GO:0030077	plasma membrane light-harvesting complex	cellular_component	0.55635	1	1	3557	1	6177	747_g
GO:0042716	plasma membrane-derived chromatophore	cellular_component	0.55635	1	1	3557	1	6177	747_g
GO:0009439	cyanate metabolic process	biological_process	0.55683	1	1	3557	1	6177	12265_g
GO:0016071	mRNA metabolic process	biological_process	0.55708	1	38	3557	66	6177	10374_g,7435_g,45_g,10338_g,1519_g,1476_g,5239_g,3849_g,5337_g,9016_g,4556_g,9063_g,10389_g,1199_g,4721_g,661_g,1729_g,7648_g,8058_g,3448_g,3830_g,8873_g,4953_g,12332_g,9563_g,7360_g,9742_g,8202_g,5877_g,8628_g,1388_g,4029_g,7968_g,7846_g,5170_g,1346_g,5450_g,Novel00245
GO:0005813	centrosome	cellular_component	0.55762	1	1	3557	1	6177	10388_g
GO:0031122	cytoplasmic microtubule organization	biological_process	0.55762	1	1	3557	1	6177	10388_g
GO:0097546	ciliary base	cellular_component	0.55762	1	1	3557	1	6177	10388_g
GO:1905515	non-motile cilium assembly	biological_process	0.55762	1	1	3557	1	6177	10388_g
GO:0038179	neurotrophin signaling pathway	biological_process	0.55778	1	1	3557	1	6177	9649_g
GO:0048011	neurotrophin TRK receptor signaling pathway	biological_process	0.55778	1	1	3557	1	6177	9649_g
GO:0010970	transport along microtubule	biological_process	0.55856	1	1	3557	1	6177	5571_g
GO:0030705	cytoskeleton-dependent intracellular transport	biological_process	0.55856	1	1	3557	1	6177	5571_g
GO:0042073	intraciliary transport	biological_process	0.55856	1	1	3557	1	6177	5571_g
GO:0098840	protein transport along microtubule	biological_process	0.55856	1	1	3557	1	6177	5571_g
GO:0099111	microtubule-based transport	biological_process	0.55856	1	1	3557	1	6177	5571_g
GO:0099118	microtubule-based protein transport	biological_process	0.55856	1	1	3557	1	6177	5571_g
GO:0009986	cell surface	cellular_component	0.55932	1	1	3557	1	6177	2292_g
GO:0030254	protein secretion by the type III secretion system	biological_process	0.55932	1	1	3557	1	6177	2292_g
GO:0030257	type III protein secretion system complex	cellular_component	0.55932	1	1	3557	1	6177	2292_g
GO:0070876	SOSS complex	cellular_component	0.55932	1	1	3557	1	6177	5774_g
GO:0006446	regulation of translational initiation	biological_process	0.55948	1	1	3557	1	6177	4966_g
GO:0008190	eukaryotic initiation factor 4E binding	molecular_function	0.55948	1	1	3557	1	6177	4966_g
GO:0045947	negative regulation of translational initiation	biological_process	0.55948	1	1	3557	1	6177	4966_g
GO:0042803	protein homodimerization activity	molecular_function	0.55979	1	10	3557	17	6177	1015_g,8602_g,8873_g,7780_g,654_g,7264_g,4950_g,12552_g,8647_g,5749_g
GO:0006633	fatty acid biosynthetic process	biological_process	0.56015	1	9	3557	15	6177	4194_g,1770_g,3598_g,270_g,7594_g,8603_g,6963_g,12517_g,8146_g
GO:0030410	nicotianamine synthase activity	molecular_function	0.56067	1	1	3557	1	6177	7307_g
GO:0030417	nicotianamine metabolic process	biological_process	0.56067	1	1	3557	1	6177	7307_g
GO:0030418	nicotianamine biosynthetic process	biological_process	0.56067	1	1	3557	1	6177	7307_g
GO:0072350	tricarboxylic acid metabolic process	biological_process	0.56067	1	1	3557	1	6177	7307_g
GO:0072351	tricarboxylic acid biosynthetic process	biological_process	0.56067	1	1	3557	1	6177	7307_g
GO:0048468	cell development	biological_process	0.56085	1	6	3557	10	6177	1428_g,10235_g,8810_g,7769_g,1714_g,4689_g
GO:0006450	regulation of translational fidelity	biological_process	0.56097	1	1	3557	1	6177	4022_g
GO:0006497	protein lipidation	biological_process	0.56123	1	14	3557	24	6177	6813_g,12371_g,7856_g,1845_g,7429_g,6009_g,4047_g,9682_g,7508_g,4746_g,7094_g,1947_g,4545_g,4335_g
GO:0006505	GPI anchor metabolic process	biological_process	0.56123	1	14	3557	24	6177	6813_g,12371_g,7856_g,1845_g,7429_g,4047_g,6009_g,9682_g,7508_g,4746_g,7094_g,1947_g,4545_g,4335_g
GO:0006506	GPI anchor biosynthetic process	biological_process	0.56123	1	14	3557	24	6177	4335_g,4545_g,1947_g,7094_g,4746_g,7508_g,9682_g,6009_g,4047_g,7429_g,7856_g,1845_g,12371_g,6813_g
GO:0006661	phosphatidylinositol biosynthetic process	biological_process	0.56123	1	14	3557	24	6177	6813_g,1845_g,7856_g,12371_g,7429_g,6009_g,4047_g,7508_g,9682_g,1947_g,7094_g,4746_g,4335_g,4545_g
GO:0042158	lipoprotein biosynthetic process	biological_process	0.56123	1	14	3557	24	6177	6813_g,12371_g,7856_g,1845_g,7429_g,6009_g,4047_g,7508_g,9682_g,4746_g,7094_g,1947_g,4545_g,4335_g
GO:0000287	magnesium ion binding	molecular_function	0.56207	1	18	3557	31	6177	1960_g,3403_g,5346_g,4061_g,858_g,2129_g,4844_g,6712_g,4537_g,128_g,6582_g,12482_g,7462_g,7784_g,6278_g,3491_g,8741_g,6093_g
GO:0008531	riboflavin kinase activity	molecular_function	0.56213	1	1	3557	1	6177	10339_g
GO:0038023	signaling receptor activity	molecular_function	0.56309	1	14	3557	24	6177	1581_g,Novel00158,8541_g,12509_g,7715_g,7065_g,841_g,2292_g,7893_g,10237_g,2758_g,4472_g,8463_g,7485_g
GO:0005246	calcium channel regulator activity	molecular_function	0.56394	1	1	3557	1	6177	5360_g
GO:0019855	calcium channel inhibitor activity	molecular_function	0.56394	1	1	3557	1	6177	5360_g
GO:0008113	peptide-methionine (S)-S-oxide reductase activity	molecular_function	0.56407	1	1	3557	1	6177	5363_g
GO:0030031	cell projection assembly	biological_process	0.56423	1	6	3557	10	6177	4905_g,195_g,2317_g,10388_g,9124_g,12298_g
GO:0003933	GTP cyclohydrolase activity	molecular_function	0.56488	1	1	3557	1	6177	1196_g
GO:0050664	oxidoreductase activity, acting on NAD(P)H, oxygen as acceptor	molecular_function	0.56562	1	1	3557	1	6177	12310_g
GO:0007608	sensory perception of smell	biological_process	0.56566	1	1	3557	1	6177	1206_g
GO:0007517	muscle organ development	biological_process	0.5663	1	1	3557	1	6177	1898_g
GO:0061061	muscle structure development	biological_process	0.5663	1	1	3557	1	6177	1898_g
GO:0005024	transforming growth factor beta-activated receptor activity	molecular_function	0.56667	1	1	3557	1	6177	4472_g
GO:0005026	transforming growth factor beta receptor activity, type II	molecular_function	0.56667	1	1	3557	1	6177	4472_g
GO:0000723	telomere maintenance	biological_process	0.56711	1	10	3557	17	6177	3448_g,2145_g,9186_g,2119_g,679_g,1825_g,5717_g,8354_g,8600_g,7086_g
GO:0032200	telomere organization	biological_process	0.56711	1	10	3557	17	6177	8600_g,7086_g,8354_g,5717_g,679_g,1825_g,9186_g,2119_g,2145_g,3448_g
GO:0060249	anatomical structure homeostasis	biological_process	0.56711	1	10	3557	17	6177	9186_g,2119_g,679_g,1825_g,3448_g,2145_g,8354_g,8600_g,7086_g,5717_g
GO:0006026	aminoglycan catabolic process	biological_process	0.56717	1	1	3557	1	6177	8414_g
GO:0006027	glycosaminoglycan catabolic process	biological_process	0.56717	1	1	3557	1	6177	8414_g
GO:0009253	peptidoglycan catabolic process	biological_process	0.56717	1	1	3557	1	6177	8414_g
GO:0003839	gamma-glutamylcyclotransferase activity	molecular_function	0.56789	1	1	3557	1	6177	9597_g
GO:0006751	glutathione catabolic process	biological_process	0.56789	1	1	3557	1	6177	9597_g
GO:0043171	peptide catabolic process	biological_process	0.56789	1	1	3557	1	6177	9597_g
GO:0000350	generation of catalytic spliceosome for second transesterification step	biological_process	0.56905	1	1	3557	1	6177	4556_g
GO:0000393	spliceosomal conformational changes to generate catalytic conformation	biological_process	0.56905	1	1	3557	1	6177	4556_g
GO:0009719	response to endogenous stimulus	biological_process	0.56957	1	6	3557	10	6177	7146_g,Novel00158,5100_g,2167_g,7485_g,8416_g
GO:0010942	positive regulation of cell death	biological_process	0.5696	1	6	3557	10	6177	3564_g,4970_g,7964_g,3578_g,12486_g,8504_g
GO:0043065	positive regulation of apoptotic process	biological_process	0.5696	1	6	3557	10	6177	3564_g,4970_g,7964_g,3578_g,12486_g,8504_g
GO:0043068	positive regulation of programmed cell death	biological_process	0.5696	1	6	3557	10	6177	7964_g,4970_g,3564_g,12486_g,3578_g,8504_g
GO:0004392	heme oxygenase (decyclizing) activity	molecular_function	0.57004	1	1	3557	1	6177	1300_g
GO:0006788	heme oxidation	biological_process	0.57004	1	1	3557	1	6177	1300_g
GO:0030908	protein splicing	biological_process	0.57004	1	1	3557	1	6177	965_g
GO:0046658	anchored component of plasma membrane	cellular_component	0.57014	1	1	3557	1	6177	7432_g
GO:0050385	ureidoglycolate lyase activity	molecular_function	0.57036	1	1	3557	1	6177	4930_g
GO:0019902	phosphatase binding	molecular_function	0.57051	1	6	3557	10	6177	857_g,7662_g,3858_g,3657_g,9550_g,6247_g
GO:0004615	phosphomannomutase activity	molecular_function	0.57108	1	1	3557	1	6177	9621_g
GO:0009225	nucleotide-sugar metabolic process	biological_process	0.57108	1	1	3557	1	6177	9621_g
GO:0009226	nucleotide-sugar biosynthetic process	biological_process	0.57108	1	1	3557	1	6177	9621_g
GO:0009298	GDP-mannose biosynthetic process	biological_process	0.57108	1	1	3557	1	6177	9621_g
GO:0019673	GDP-mannose metabolic process	biological_process	0.57108	1	1	3557	1	6177	9621_g
GO:0004146	dihydrofolate reductase activity	molecular_function	0.57128	1	1	3557	1	6177	7694_g
GO:0009396	folic acid-containing compound biosynthetic process	biological_process	0.57128	1	1	3557	1	6177	7694_g
GO:0046654	tetrahydrofolate biosynthetic process	biological_process	0.57128	1	1	3557	1	6177	7694_g
GO:0004751	ribose-5-phosphate isomerase activity	molecular_function	0.57138	1	1	3557	1	6177	5041_g
GO:0006488	dolichol-linked oligosaccharide biosynthetic process	biological_process	0.57138	1	1	3557	1	6177	5458_g
GO:0006490	oligosaccharide-lipid intermediate biosynthetic process	biological_process	0.57138	1	1	3557	1	6177	5458_g
GO:0009052	pentose-phosphate shunt, non-oxidative branch	biological_process	0.57138	1	1	3557	1	6177	5041_g
GO:0051015	actin filament binding	molecular_function	0.57148	1	1	3557	1	6177	5166_g
GO:0006694	steroid biosynthetic process	biological_process	0.57149	1	43	3557	75	6177	1695_g,3460_g,3898_g,5113_g,302_g,Novel00030,3981_g,7392_g,38_g,10324_g,5260_g,3899_g,8917_g,2362_g,5059_g,6920_g,4058_g,7771_g,6615_g,5144_g,1686_g,3829_g,4648_g,4775_g,7879_g,4976_g,7822_g,6224_g,9104_g,1049_g,10144_g,7193_g,159_g,7751_g,9700_g,1587_g,5331_g,6701_g,6086_g,7546_g,10135_g,8215_g,3821_g
GO:0016638	oxidoreductase activity, acting on the CH-NH2 group of donors	molecular_function	0.57161	1	14	3557	24	6177	10172_g,5082_g,140_g,4159_g,8710_g,6409_g,8995_g,1941_g,6691_g,342_g,6471_g,4440_g,6643_g,1118_g
GO:0019534	toxin transmembrane transporter activity	molecular_function	0.57186	1	1	3557	1	6177	3528_g
GO:0043213	bacteriocin transport	biological_process	0.57186	1	1	3557	1	6177	3528_g
GO:0016073	snRNA metabolic process	biological_process	0.57224	1	1	3557	1	6177	1644_g
GO:0016180	snRNA processing	biological_process	0.57224	1	1	3557	1	6177	1644_g
GO:0034472	snRNA 3-end processing	biological_process	0.57224	1	1	3557	1	6177	1644_g
GO:0034477	U6 snRNA 3-end processing	biological_process	0.57224	1	1	3557	1	6177	1644_g
GO:0043628	ncRNA 3-end processing	biological_process	0.57224	1	1	3557	1	6177	1644_g
GO:0016286	small conductance calcium-activated potassium channel activity	molecular_function	0.57233	1	1	3557	1	6177	4407_g
GO:0010257	NADH dehydrogenase complex assembly	biological_process	0.57243	1	1	3557	1	6177	787_g
GO:0032981	mitochondrial respiratory chain complex I assembly	biological_process	0.57243	1	1	3557	1	6177	787_g
GO:0036297	interstrand cross-link repair	biological_process	0.57252	1	1	3557	1	6177	2192_g
GO:0043240	Fanconi anaemia nuclear complex	cellular_component	0.57252	1	1	3557	1	6177	2192_g
GO:0015629	actin cytoskeleton	cellular_component	0.573	1	15	3557	26	6177	6247_g,1434_g,380_g,9563_g,5197_g,3712_g,9057_g,1088_g,1670_g,5122_g,6269_g,1927_g,6047_g,7705_g,5905_g
GO:0008138	protein tyrosine/serine/threonine phosphatase activity	molecular_function	0.57306	1	6	3557	10	6177	6289_g,7560_g,9614_g,3779_g,5726_g,6759_g
GO:0009262	deoxyribonucleotide metabolic process	biological_process	0.57322	1	1	3557	1	6177	5900_g
GO:0009264	deoxyribonucleotide catabolic process	biological_process	0.57322	1	1	3557	1	6177	5900_g
GO:0002098	tRNA wobble uridine modification	biological_process	0.57388	1	10	3557	17	6177	9695_g,654_g,8638_g,7068_g,1092_g,1201_g,679_g,748_g,345_g,8863_g
GO:0008097	5S rRNA binding	molecular_function	0.57397	1	1	3557	1	6177	3484_g
GO:0009110	vitamin biosynthetic process	biological_process	0.57414	1	15	3557	26	6177	8900_g,10339_g,10148_g,7686_g,3646_g,1587_g,5457_g,10346_g,8300_g,10248_g,3994_g,8877_g,3782_g,10135_g,5712_g
GO:0042364	water-soluble vitamin biosynthetic process	biological_process	0.57414	1	15	3557	26	6177	3994_g,10248_g,8877_g,5712_g,10135_g,3782_g,8900_g,10339_g,10148_g,1587_g,3646_g,7686_g,8300_g,5457_g,10346_g
GO:0019310	inositol catabolic process	biological_process	0.57443	1	1	3557	1	6177	1255_g
GO:0050113	inositol oxygenase activity	molecular_function	0.57443	1	1	3557	1	6177	1255_g
GO:0030414	peptidase inhibitor activity	molecular_function	0.57454	1	15	3557	26	6177	6196_g,3852_g,5532_g,917_g,8747_g,7984_g,9564_g,6899_g,12474_g,4820_g,3619_g,5584_g,5658_g,1240_g,6248_g
GO:0061134	peptidase regulator activity	molecular_function	0.57454	1	15	3557	26	6177	1240_g,6248_g,3619_g,5584_g,5658_g,12474_g,4820_g,6899_g,7984_g,9564_g,8747_g,917_g,6196_g,3852_g,5532_g
GO:0047961	glycine N-acyltransferase activity	molecular_function	0.5748	1	1	3557	1	6177	4775_g
GO:0005212	structural constituent of eye lens	molecular_function	0.57487	1	1	3557	1	6177	5672_g
GO:0004665	prephenate dehydrogenase (NADP+) activity	molecular_function	0.57522	1	1	3557	1	6177	12405_g
GO:0006571	tyrosine biosynthetic process	biological_process	0.57522	1	1	3557	1	6177	12405_g
GO:0007249	I-kappaB kinase/NF-kappaB signaling	biological_process	0.57522	1	1	3557	1	6177	8407_g
GO:0008977	prephenate dehydrogenase (NAD+) activity	molecular_function	0.57522	1	1	3557	1	6177	12405_g
GO:0043122	regulation of I-kappaB kinase/NF-kappaB signaling	biological_process	0.57522	1	1	3557	1	6177	8407_g
GO:0043123	positive regulation of I-kappaB kinase/NF-kappaB signaling	biological_process	0.57522	1	1	3557	1	6177	8407_g
GO:0045766	positive regulation of angiogenesis	biological_process	0.57522	1	1	3557	1	6177	8407_g
GO:1904018	positive regulation of vasculature development	biological_process	0.57522	1	1	3557	1	6177	8407_g
GO:0016984	ribulose-bisphosphate carboxylase activity	molecular_function	0.57524	1	1	3557	1	6177	Novel00140
GO:0016860	intramolecular oxidoreductase activity	molecular_function	0.57549	1	6	3557	10	6177	5041_g,5149_g,330_g,7358_g,6872_g,6428_g
GO:0003919	FMN adenylyltransferase activity	molecular_function	0.576	1	1	3557	1	6177	10148_g
GO:0016125	sterol metabolic process	biological_process	0.57626	1	6	3557	10	6177	5144_g,5149_g,6920_g,1049_g,Novel00030,6872_g
GO:0008792	arginine decarboxylase activity	molecular_function	0.57647	1	1	3557	1	6177	6154_g
GO:0099081	supramolecular polymer	cellular_component	0.57661	1	6	3557	10	6177	8139_g,5422_g,863_g,6946_g,3712_g,12296_g
GO:0099512	supramolecular fiber	cellular_component	0.57661	1	6	3557	10	6177	863_g,5422_g,8139_g,3712_g,12296_g,6946_g
GO:0004150	dihydroneopterin aldolase activity	molecular_function	0.57663	1	1	3557	1	6177	878_g
GO:0009523	photosystem II	cellular_component	0.57675	1	11	3557	19	6177	1193_g,6576_g,Novel00268,1678_g,12464_g,1308_g,4816_g,6773_g,218_g,5453_g,1413_g
GO:0030058	amine dehydrogenase activity	molecular_function	0.5771	1	1	3557	1	6177	342_g
GO:0035299	inositol pentakisphosphate 2-kinase activity	molecular_function	0.5771	1	1	3557	1	6177	6215_g
GO:0004789	thiamine-phosphate diphosphorylase activity	molecular_function	0.57715	1	1	3557	1	6177	4293_g
GO:1904680	peptide transmembrane transporter activity	molecular_function	0.57715	1	1	3557	1	6177	5586_g
GO:0030317	flagellated sperm motility	biological_process	0.57739	1	1	3557	1	6177	6313_g
GO:0060285	cilium-dependent cell motility	biological_process	0.57739	1	1	3557	1	6177	6313_g
GO:0097722	sperm motility	biological_process	0.57739	1	1	3557	1	6177	6313_g
GO:1901317	regulation of flagellated sperm motility	biological_process	0.57739	1	1	3557	1	6177	6313_g
GO:1901318	negative regulation of flagellated sperm motility	biological_process	0.57739	1	1	3557	1	6177	6313_g
GO:1902019	regulation of cilium-dependent cell motility	biological_process	0.57739	1	1	3557	1	6177	6313_g
GO:1902020	negative regulation of cilium-dependent cell motility	biological_process	0.57739	1	1	3557	1	6177	6313_g
GO:2000242	negative regulation of reproductive process	biological_process	0.57739	1	1	3557	1	6177	6313_g
GO:0046700	heterocycle catabolic process	biological_process	0.57741	1	24	3557	42	6177	7968_g,5756_g,8841_g,8169_g,4052_g,5481_g,4131_g,3448_g,1873_g,8628_g,4245_g,3661_g,6945_g,1300_g,4096_g,4697_g,3408_g,4930_g,5900_g,5933_g,1476_g,8276_g,4137_g,5479_g
GO:0007129	synapsis	biological_process	0.57766	1	1	3557	1	6177	5059_g
GO:0007130	synaptonemal complex assembly	biological_process	0.57766	1	1	3557	1	6177	5059_g
GO:0045143	homologous chromosome segregation	biological_process	0.57766	1	1	3557	1	6177	5059_g
GO:0070192	chromosome organization involved in meiotic cell cycle	biological_process	0.57766	1	1	3557	1	6177	5059_g
GO:0070193	synaptonemal complex organization	biological_process	0.57766	1	1	3557	1	6177	5059_g
GO:0008380	RNA splicing	biological_process	0.57774	1	15	3557	26	6177	5170_g,3849_g,Novel00113,5239_g,4349_g,1519_g,5450_g,12332_g,7435_g,6795_g,8202_g,10374_g,4556_g,4721_g,661_g
GO:0004482	mRNA (guanine-N7-)-methyltransferase activity	molecular_function	0.57775	1	1	3557	1	6177	9742_g
GO:0003864	3-methyl-2-oxobutanoate hydroxymethyltransferase activity	molecular_function	0.57779	1	1	3557	1	6177	3994_g
GO:0008685	2-C-methyl-D-erythritol 2,4-cyclodiphosphate synthase activity	molecular_function	0.57779	1	1	3557	1	6177	8327_g
GO:0007530	sex determination	biological_process	0.57787	1	1	3557	1	6177	8134_g
GO:0007531	mating type determination	biological_process	0.57787	1	1	3557	1	6177	8134_g
GO:0007532	regulation of mating-type specific transcription, DNA-templated	biological_process	0.57787	1	1	3557	1	6177	8134_g
GO:0008301	DNA binding, bending	molecular_function	0.57787	1	1	3557	1	6177	8134_g
GO:0045895	positive regulation of mating-type specific transcription, DNA-templated	biological_process	0.57787	1	1	3557	1	6177	8134_g
GO:0090730	Las1 complex	cellular_component	0.57796	1	1	3557	1	6177	7108_g
GO:1902555	endoribonuclease complex	cellular_component	0.57796	1	1	3557	1	6177	7108_g
GO:1905348	endonuclease complex	cellular_component	0.57796	1	1	3557	1	6177	7108_g
GO:0004057	arginyltransferase activity	molecular_function	0.578	1	1	3557	1	6177	10337_g
GO:0016598	protein arginylation	biological_process	0.578	1	1	3557	1	6177	10337_g
GO:0005944	phosphatidylinositol 3-kinase complex, class IB	cellular_component	0.57804	1	1	3557	1	6177	5200_g
GO:0035014	phosphatidylinositol 3-kinase regulator activity	molecular_function	0.57804	1	1	3557	1	6177	5200_g
GO:0046935	1-phosphatidylinositol-3-kinase regulator activity	molecular_function	0.57804	1	1	3557	1	6177	5200_g
GO:0097651	phosphatidylinositol 3-kinase complex, class I	cellular_component	0.57804	1	1	3557	1	6177	5200_g
GO:0003727	single-stranded RNA binding	molecular_function	0.57815	1	1	3557	1	6177	257_g
GO:0062125	regulation of mitochondrial gene expression	biological_process	0.57838	1	1	3557	1	6177	12353_g
GO:0070129	regulation of mitochondrial translation	biological_process	0.57838	1	1	3557	1	6177	12353_g
GO:0070131	positive regulation of mitochondrial translation	biological_process	0.57838	1	1	3557	1	6177	12353_g
GO:0004879	nuclear receptor activity	molecular_function	0.57841	1	1	3557	1	6177	8416_g
GO:0030518	intracellular steroid hormone receptor signaling pathway	biological_process	0.57841	1	1	3557	1	6177	8416_g
GO:0030521	androgen receptor signaling pathway	biological_process	0.57841	1	1	3557	1	6177	8416_g
GO:0030522	intracellular receptor signaling pathway	biological_process	0.57841	1	1	3557	1	6177	8416_g
GO:0098531	ligand-activated transcription factor activity	molecular_function	0.57841	1	1	3557	1	6177	8416_g
GO:0005149	interleukin-1 receptor binding	molecular_function	0.57854	1	1	3557	1	6177	5271_g
GO:0006954	inflammatory response	biological_process	0.57854	1	1	3557	1	6177	5271_g
GO:0030990	intraciliary transport particle	cellular_component	0.57861	1	1	3557	1	6177	5131_g
GO:0030991	intraciliary transport particle A	cellular_component	0.57861	1	1	3557	1	6177	5131_g
GO:0004478	methionine adenosyltransferase activity	molecular_function	0.57867	1	1	3557	1	6177	631_g
GO:0006556	S-adenosylmethionine biosynthetic process	biological_process	0.57867	1	1	3557	1	6177	631_g
GO:0046500	S-adenosylmethionine metabolic process	biological_process	0.57867	1	1	3557	1	6177	631_g
GO:0009002	serine-type D-Ala-D-Ala carboxypeptidase activity	molecular_function	0.57873	1	1	3557	1	6177	5522_g
GO:0000062	fatty-acyl-CoA binding	molecular_function	0.57879	1	1	3557	1	6177	6939_g
GO:0120227	acyl-CoA binding	molecular_function	0.57879	1	1	3557	1	6177	6939_g
GO:1901567	fatty acid derivative binding	molecular_function	0.57879	1	1	3557	1	6177	6939_g
GO:0004455	ketol-acid reductoisomerase activity	molecular_function	0.57902	1	1	3557	1	6177	3572_g
GO:0006166	purine ribonucleoside salvage	biological_process	0.57914	1	1	3557	1	6177	128_g
GO:0006190	inosine salvage	biological_process	0.57914	1	1	3557	1	6177	128_g
GO:0043101	purine-containing compound salvage	biological_process	0.57914	1	1	3557	1	6177	128_g
GO:0046102	inosine metabolic process	biological_process	0.57914	1	1	3557	1	6177	128_g
GO:0046103	inosine biosynthetic process	biological_process	0.57914	1	1	3557	1	6177	128_g
GO:0050483	IMP 5-nucleotidase activity	molecular_function	0.57914	1	1	3557	1	6177	128_g
GO:0071107	response to parathyroid hormone	biological_process	0.57914	1	1	3557	1	6177	7146_g
GO:0003015	heart process	biological_process	0.57924	1	1	3557	1	6177	5471_g
GO:0004334	fumarylacetoacetase activity	molecular_function	0.57924	1	1	3557	1	6177	7373_g
GO:0008016	regulation of heart contraction	biological_process	0.57924	1	1	3557	1	6177	5471_g
GO:0016822	hydrolase activity, acting on acid carbon-carbon bonds	molecular_function	0.57924	1	1	3557	1	6177	7373_g
GO:0016823	hydrolase activity, acting on acid carbon-carbon bonds, in ketonic substances	molecular_function	0.57924	1	1	3557	1	6177	7373_g
GO:0045823	positive regulation of heart contraction	biological_process	0.57924	1	1	3557	1	6177	5471_g
GO:0060047	heart contraction	biological_process	0.57924	1	1	3557	1	6177	5471_g
GO:0071858	corazonin receptor binding	molecular_function	0.57924	1	1	3557	1	6177	5471_g
GO:1903524	positive regulation of blood circulation	biological_process	0.57924	1	1	3557	1	6177	5471_g
GO:0004055	argininosuccinate synthase activity	molecular_function	0.57939	1	1	3557	1	6177	8690_g
GO:0004618	phosphoglycerate kinase activity	molecular_function	0.57945	1	1	3557	1	6177	3529_g
GO:0004019	adenylosuccinate synthase activity	molecular_function	0.57953	1	1	3557	1	6177	7998_g
GO:0042126	nitrate metabolic process	biological_process	0.57953	1	1	3557	1	6177	7338_g
GO:0042128	nitrate assimilation	biological_process	0.57953	1	1	3557	1	6177	7338_g
GO:0008733	L-arabinose isomerase activity	molecular_function	0.57957	1	1	3557	1	6177	7358_g
GO:0004383	guanylate cyclase activity	molecular_function	0.57958	1	1	3557	1	6177	3984_g
GO:0006182	cGMP biosynthetic process	biological_process	0.57958	1	1	3557	1	6177	3984_g
GO:0046068	cGMP metabolic process	biological_process	0.57958	1	1	3557	1	6177	3984_g
GO:0004016	adenylate cyclase activity	molecular_function	0.57965	1	1	3557	1	6177	5408_g
GO:0006171	cAMP biosynthetic process	biological_process	0.57965	1	1	3557	1	6177	5408_g
GO:0030029	actin filament-based process	biological_process	0.57966	1	15	3557	26	6177	6812_g,8477_g,6269_g,9569_g,10141_g,5122_g,12542_g,7244_g,7839_g,1403_g,9057_g,7340_g,7713_g,4460_g,9563_g
GO:0030036	actin cytoskeleton organization	biological_process	0.57966	1	15	3557	26	6177	7713_g,7340_g,9057_g,4460_g,9563_g,6269_g,8477_g,6812_g,9569_g,5122_g,10141_g,1403_g,7839_g,7244_g,12542_g
GO:0090527	actin filament reorganization	biological_process	0.57971	1	1	3557	1	6177	6812_g
GO:0007601	visual perception	biological_process	0.57981	1	1	3557	1	6177	8660_g
GO:0030551	cyclic nucleotide binding	molecular_function	0.57981	1	1	3557	1	6177	8660_g
GO:0030553	cGMP binding	molecular_function	0.57981	1	1	3557	1	6177	8660_g
GO:0050953	sensory perception of light stimulus	biological_process	0.57981	1	1	3557	1	6177	8660_g
GO:0016989	sigma factor antagonist activity	molecular_function	0.57989	1	1	3557	1	6177	4667_g
GO:0008813	chorismate lyase activity	molecular_function	0.5799	1	1	3557	1	6177	9719_g
GO:0006063	uronic acid metabolic process	biological_process	0.57995	1	1	3557	1	6177	330_g
GO:0006064	glucuronate catabolic process	biological_process	0.57995	1	1	3557	1	6177	330_g
GO:0008880	glucuronate isomerase activity	molecular_function	0.57995	1	1	3557	1	6177	330_g
GO:0019585	glucuronate metabolic process	biological_process	0.57995	1	1	3557	1	6177	330_g
GO:0004476	mannose-6-phosphate isomerase activity	molecular_function	0.58002	1	1	3557	1	6177	6428_g
GO:0030099	myeloid cell differentiation	biological_process	0.58006	1	1	3557	1	6177	1659_g
GO:0045597	positive regulation of cell differentiation	biological_process	0.58006	1	1	3557	1	6177	1659_g
GO:0045637	regulation of myeloid cell differentiation	biological_process	0.58006	1	1	3557	1	6177	1659_g
GO:0045639	positive regulation of myeloid cell differentiation	biological_process	0.58006	1	1	3557	1	6177	1659_g
GO:1903706	regulation of hemopoiesis	biological_process	0.58006	1	1	3557	1	6177	1659_g
GO:1903708	positive regulation of hemopoiesis	biological_process	0.58006	1	1	3557	1	6177	1659_g
GO:0007098	centrosome cycle	biological_process	0.5801	1	1	3557	1	6177	9690_g
GO:0007099	centriole replication	biological_process	0.5801	1	1	3557	1	6177	9690_g
GO:0051298	centrosome duplication	biological_process	0.5801	1	1	3557	1	6177	9690_g
GO:0098534	centriole assembly	biological_process	0.5801	1	1	3557	1	6177	9690_g
GO:0046870	cadmium ion binding	molecular_function	0.58012	1	1	3557	1	6177	5255_g
GO:0010167	response to nitrate	biological_process	0.58014	1	1	3557	1	6177	156_g
GO:0015706	nitrate transport	biological_process	0.58014	1	1	3557	1	6177	156_g
GO:0035064	methylated histone binding	molecular_function	0.58016	1	1	3557	1	6177	6364_g
GO:0140030	modification-dependent protein binding	molecular_function	0.58016	1	1	3557	1	6177	6364_g
GO:0140034	methylation-dependent protein binding	molecular_function	0.58016	1	1	3557	1	6177	6364_g
GO:0070531	BRCA1-A complex	cellular_component	0.58017	1	1	3557	1	6177	8889_g
GO:0070552	BRISC complex	cellular_component	0.58017	1	1	3557	1	6177	8889_g
GO:0044384	host outer membrane	cellular_component	0.58019	1	1	3557	1	6177	239_g
GO:0004169	dolichyl-phosphate-mannose-protein mannosyltransferase activity	molecular_function	0.58021	1	1	3557	1	6177	4283_g
GO:0035268	protein mannosylation	biological_process	0.58021	1	1	3557	1	6177	4283_g
GO:0035269	protein O-linked mannosylation	biological_process	0.58021	1	1	3557	1	6177	4283_g
GO:0097502	mannosylation	biological_process	0.58021	1	1	3557	1	6177	4283_g
GO:0002683	negative regulation of immune system process	biological_process	0.58022	1	1	3557	1	6177	12445_g
GO:0002695	negative regulation of leukocyte activation	biological_process	0.58022	1	1	3557	1	6177	12445_g
GO:0007159	leukocyte cell-cell adhesion	biological_process	0.58022	1	1	3557	1	6177	12445_g
GO:0007162	negative regulation of cell adhesion	biological_process	0.58022	1	1	3557	1	6177	12445_g
GO:0022407	regulation of cell-cell adhesion	biological_process	0.58022	1	1	3557	1	6177	12445_g
GO:0022408	negative regulation of cell-cell adhesion	biological_process	0.58022	1	1	3557	1	6177	12445_g
GO:0030155	regulation of cell adhesion	biological_process	0.58022	1	1	3557	1	6177	12445_g
GO:0050863	regulation of T cell activation	biological_process	0.58022	1	1	3557	1	6177	12445_g
GO:0050866	negative regulation of cell activation	biological_process	0.58022	1	1	3557	1	6177	12445_g
GO:0050868	negative regulation of T cell activation	biological_process	0.58022	1	1	3557	1	6177	12445_g
GO:0051250	negative regulation of lymphocyte activation	biological_process	0.58022	1	1	3557	1	6177	12445_g
GO:1903037	regulation of leukocyte cell-cell adhesion	biological_process	0.58022	1	1	3557	1	6177	12445_g
GO:1903038	negative regulation of leukocyte cell-cell adhesion	biological_process	0.58022	1	1	3557	1	6177	12445_g
GO:0004345	glucose-6-phosphate dehydrogenase activity	molecular_function	0.58022	1	1	3557	1	6177	6440_g
GO:0015721	bile acid and bile salt transport	biological_process	0.58023	1	1	3557	1	6177	10326_g
GO:0046982	protein heterodimerization activity	molecular_function	0.58023	1	1	3557	1	6177	10326_g
GO:0007631	feeding behavior	biological_process	0.58023	1	1	3557	1	6177	5929_g
GO:0035306	positive regulation of dephosphorylation	biological_process	0.58023	1	1	3557	1	6177	8775_g
GO:0035307	positive regulation of protein dephosphorylation	biological_process	0.58023	1	1	3557	1	6177	8775_g
GO:0071595	Nem1-Spo7 phosphatase complex	cellular_component	0.58023	1	1	3557	1	6177	8775_g
GO:0051341	regulation of oxidoreductase activity	biological_process	0.58024	1	1	3557	1	6177	956_g
GO:0051354	negative regulation of oxidoreductase activity	biological_process	0.58024	1	1	3557	1	6177	956_g
GO:1900757	regulation of D-amino-acid oxidase activity	biological_process	0.58024	1	1	3557	1	6177	956_g
GO:1900758	negative regulation of D-amino-acid oxidase activity	biological_process	0.58024	1	1	3557	1	6177	956_g
GO:0003785	actin monomer binding	molecular_function	0.58024	1	1	3557	1	6177	1403_g
GO:0006898	receptor-mediated endocytosis	biological_process	0.58024	1	1	3557	1	6177	6985_g
GO:0015066	alpha-amylase inhibitor activity	molecular_function	0.58024	1	1	3557	1	6177	1403_g
GO:0014065	phosphatidylinositol 3-kinase signaling	biological_process	0.58024	1	1	3557	1	6177	216_g
GO:0014066	regulation of phosphatidylinositol 3-kinase signaling	biological_process	0.58024	1	1	3557	1	6177	216_g
GO:0014068	positive regulation of phosphatidylinositol 3-kinase signaling	biological_process	0.58024	1	1	3557	1	6177	216_g
GO:0043548	phosphatidylinositol 3-kinase binding	molecular_function	0.58024	1	1	3557	1	6177	216_g
GO:0048015	phosphatidylinositol-mediated signaling	biological_process	0.58024	1	1	3557	1	6177	216_g
GO:0048017	inositol lipid-mediated signaling	biological_process	0.58024	1	1	3557	1	6177	216_g
GO:0003986	acetyl-CoA hydrolase activity	molecular_function	0.58024	1	1	3557	1	6177	5222_g
GO:0008775	acetate CoA-transferase activity	molecular_function	0.58024	1	1	3557	1	6177	5222_g
GO:0019541	propionate metabolic process	biological_process	0.58024	1	1	3557	1	6177	5222_g
GO:0019679	propionate metabolic process, methylcitrate cycle	biological_process	0.58024	1	1	3557	1	6177	5222_g
GO:0046459	short-chain fatty acid metabolic process	biological_process	0.58024	1	1	3557	1	6177	5222_g
GO:0002128	tRNA nucleoside ribose methylation	biological_process	0.58024	1	1	3557	1	6177	4628_g
GO:0018142	protein-DNA covalent cross-linking	biological_process	0.58024	1	1	3557	1	6177	1060_g
GO:0018143	nucleic acid-protein covalent cross-linking	biological_process	0.58024	1	1	3557	1	6177	1060_g
GO:0003885	D-arabinono-1,4-lactone oxidase activity	molecular_function	0.58024	1	1	3557	1	6177	10254_g
GO:0005135	interleukin-3 receptor binding	molecular_function	0.58024	1	1	3557	1	6177	5708_g
GO:0005861	troponin complex	cellular_component	0.58024	1	1	3557	1	6177	3712_g
GO:0005865	striated muscle thin filament	cellular_component	0.58024	1	1	3557	1	6177	3712_g
GO:0008774	acetaldehyde dehydrogenase (acetylating) activity	molecular_function	0.58024	1	1	3557	1	6177	7815_g
GO:0009887	animal organ morphogenesis	biological_process	0.58024	1	1	3557	1	6177	5323_g
GO:0010024	phytochromobilin biosynthetic process	biological_process	0.58024	1	1	3557	1	6177	6637_g
GO:0016636	oxidoreductase activity, acting on the CH-CH group of donors, iron-sulfur protein as acceptor	molecular_function	0.58024	1	1	3557	1	6177	6637_g
GO:0016899	oxidoreductase activity, acting on the CH-OH group of donors, oxygen as acceptor	molecular_function	0.58024	1	1	3557	1	6177	10254_g
GO:0030016	myofibril	cellular_component	0.58024	1	1	3557	1	6177	3712_g
GO:0030017	sarcomere	cellular_component	0.58024	1	1	3557	1	6177	3712_g
GO:0030021	extracellular matrix structural constituent conferring compression resistance	molecular_function	0.58024	1	1	3557	1	6177	5323_g
GO:0030345	structural constituent of tooth enamel	molecular_function	0.58024	1	1	3557	1	6177	5323_g
GO:0032422	purine-rich negative regulatory element binding	molecular_function	0.58024	1	1	3557	1	6177	4123_g
GO:0036379	myofilament	cellular_component	0.58024	1	1	3557	1	6177	3712_g
GO:0042475	odontogenesis of dentin-containing tooth	biological_process	0.58024	1	1	3557	1	6177	5323_g
GO:0042476	odontogenesis	biological_process	0.58024	1	1	3557	1	6177	5323_g
GO:0043292	contractile fiber	cellular_component	0.58024	1	1	3557	1	6177	3712_g
GO:0046849	bone remodeling	biological_process	0.58024	1	1	3557	1	6177	5858_g
GO:0048771	tissue remodeling	biological_process	0.58024	1	1	3557	1	6177	5858_g
GO:0050290	sphingomyelin phosphodiesterase D activity	molecular_function	0.58024	1	1	3557	1	6177	1421_g
GO:0051202	phytochromobilin metabolic process	biological_process	0.58024	1	1	3557	1	6177	6637_g
GO:0004612	phosphoenolpyruvate carboxykinase (ATP) activity	molecular_function	0.58024	1	1	3557	1	6177	8807_g
GO:0004652	polynucleotide adenylyltransferase activity	molecular_function	0.58024	1	1	3557	1	6177	1382_g
GO:0006432	phenylalanyl-tRNA aminoacylation	biological_process	0.58024	1	1	3557	1	6177	4844_g
GO:0006909	phagocytosis	biological_process	0.58024	1	1	3557	1	6177	4061_g
GO:0018106	peptidyl-histidine phosphorylation	biological_process	0.58024	1	1	3557	1	6177	6662_g
GO:0018202	peptidyl-histidine modification	biological_process	0.58024	1	1	3557	1	6177	6662_g
GO:0032266	phosphatidylinositol-3-phosphate binding	molecular_function	0.58024	1	1	3557	1	6177	4836_g
GO:0050764	regulation of phagocytosis	biological_process	0.58024	1	1	3557	1	6177	4061_g
GO:0050765	negative regulation of phagocytosis	biological_process	0.58024	1	1	3557	1	6177	4061_g
GO:1901981	phosphatidylinositol phosphate binding	molecular_function	0.58024	1	1	3557	1	6177	4836_g
GO:0004861	cyclin-dependent protein serine/threonine kinase inhibitor activity	molecular_function	0.58024	1	1	3557	1	6177	8642_g
GO:0031704	apelin receptor binding	molecular_function	0.58024	1	1	3557	1	6177	5746_g
GO:0046685	response to arsenic-containing substance	biological_process	0.58024	1	1	3557	1	6177	690_g
GO:0000150	recombinase activity	molecular_function	0.58024	1	1	3557	1	6177	1151_g
GO:0004357	glutamate-cysteine ligase activity	molecular_function	0.58024	1	1	3557	1	6177	5824_g
GO:0005802	trans-Golgi network	cellular_component	0.58024	1	1	3557	1	6177	8307_g
GO:0006892	post-Golgi vesicle-mediated transport	biological_process	0.58024	1	1	3557	1	6177	8307_g
GO:0006893	Golgi to plasma membrane transport	biological_process	0.58024	1	1	3557	1	6177	8307_g
GO:0008378	galactosyltransferase activity	molecular_function	0.58024	1	1	3557	1	6177	5004_g
GO:0008918	lipopolysaccharide 3-alpha-galactosyltransferase activity	molecular_function	0.58024	1	1	3557	1	6177	5004_g
GO:0015225	biotin transmembrane transporter activity	molecular_function	0.58024	1	1	3557	1	6177	6212_g
GO:0015878	biotin transport	biological_process	0.58024	1	1	3557	1	6177	6212_g
GO:0031854	orexigenic neuropeptide QRFP receptor binding	molecular_function	0.58024	1	1	3557	1	6177	5845_g
GO:0031984	organelle subcompartment	cellular_component	0.58024	1	1	3557	1	6177	8307_g
GO:0034719	SMN-Sm protein complex	cellular_component	0.58024	1	1	3557	1	6177	8307_g
GO:0035250	UDP-galactosyltransferase activity	molecular_function	0.58024	1	1	3557	1	6177	5004_g
GO:0035988	chondrocyte proliferation	biological_process	0.58024	1	1	3557	1	6177	5157_g
GO:0042996	regulation of Golgi to plasma membrane protein transport	biological_process	0.58024	1	1	3557	1	6177	8307_g
GO:0042998	positive regulation of Golgi to plasma membrane protein transport	biological_process	0.58024	1	1	3557	1	6177	8307_g
GO:0043001	Golgi to plasma membrane protein transport	biological_process	0.58024	1	1	3557	1	6177	8307_g
GO:0051050	positive regulation of transport	biological_process	0.58024	1	1	3557	1	6177	8307_g
GO:0051222	positive regulation of protein transport	biological_process	0.58024	1	1	3557	1	6177	8307_g
GO:0060341	regulation of cellular localization	biological_process	0.58024	1	1	3557	1	6177	8307_g
GO:0061951	establishment of protein localization to plasma membrane	biological_process	0.58024	1	1	3557	1	6177	8307_g
GO:0071253	connexin binding	molecular_function	0.58024	1	1	3557	1	6177	8307_g
GO:0072659	protein localization to plasma membrane	biological_process	0.58024	1	1	3557	1	6177	8307_g
GO:0098791	Golgi apparatus subcompartment	cellular_component	0.58024	1	1	3557	1	6177	8307_g
GO:0098876	vesicle-mediated transport to the plasma membrane	biological_process	0.58024	1	1	3557	1	6177	8307_g
GO:1903076	regulation of protein localization to plasma membrane	biological_process	0.58024	1	1	3557	1	6177	8307_g
GO:1903078	positive regulation of protein localization to plasma membrane	biological_process	0.58024	1	1	3557	1	6177	8307_g
GO:1903827	regulation of cellular protein localization	biological_process	0.58024	1	1	3557	1	6177	8307_g
GO:1903829	positive regulation of cellular protein localization	biological_process	0.58024	1	1	3557	1	6177	8307_g
GO:1904375	regulation of protein localization to cell periphery	biological_process	0.58024	1	1	3557	1	6177	8307_g
GO:1904377	positive regulation of protein localization to cell periphery	biological_process	0.58024	1	1	3557	1	6177	8307_g
GO:1904951	positive regulation of establishment of protein localization	biological_process	0.58024	1	1	3557	1	6177	8307_g
GO:1905475	regulation of protein localization to membrane	biological_process	0.58024	1	1	3557	1	6177	8307_g
GO:1905477	positive regulation of protein localization to membrane	biological_process	0.58024	1	1	3557	1	6177	8307_g
GO:1990778	protein localization to cell periphery	biological_process	0.58024	1	1	3557	1	6177	8307_g
GO:0000917	division septum assembly	biological_process	0.58024	1	1	3557	1	6177	4092_g
GO:0010207	photosystem II assembly	biological_process	0.58024	1	1	3557	1	6177	8147_g
GO:0032954	regulation of cytokinetic process	biological_process	0.58024	1	1	3557	1	6177	4092_g
GO:0032955	regulation of division septum assembly	biological_process	0.58024	1	1	3557	1	6177	4092_g
GO:1901891	regulation of cell septum assembly	biological_process	0.58024	1	1	3557	1	6177	4092_g
GO:0003852	2-isopropylmalate synthase activity	molecular_function	0.58024	1	1	3557	1	6177	7633_g
GO:0006112	energy reserve metabolic process	biological_process	0.58024	1	1	3557	1	6177	1408_g
GO:0006369	termination of RNA polymerase II transcription	biological_process	0.58024	1	1	3557	1	6177	4953_g
GO:0006379	mRNA cleavage	biological_process	0.58024	1	1	3557	1	6177	4953_g
GO:0006551	leucine metabolic process	biological_process	0.58024	1	1	3557	1	6177	7633_g
GO:0007586	digestion	biological_process	0.58024	1	1	3557	1	6177	8012_g
GO:0008297	single-stranded DNA exodeoxyribonuclease activity	molecular_function	0.58024	1	1	3557	1	6177	1428_g
GO:0008409	5-3 exonuclease activity	molecular_function	0.58024	1	1	3557	1	6177	1428_g
GO:0009098	leucine biosynthetic process	biological_process	0.58024	1	1	3557	1	6177	7633_g
GO:0009240	isopentenyl diphosphate biosynthetic process	biological_process	0.58024	1	1	3557	1	6177	8284_g
GO:0009606	tropism	biological_process	0.58024	1	1	3557	1	6177	4550_g
GO:0010274	hydrotropism	biological_process	0.58024	1	1	3557	1	6177	4550_g
GO:0016726	oxidoreductase activity, acting on CH or CH2 groups, NAD or NADP as acceptor	molecular_function	0.58024	1	1	3557	1	6177	8284_g
GO:0018022	peptidyl-lysine methylation	biological_process	0.58024	1	1	3557	1	6177	1746_g
GO:0019288	isopentenyl diphosphate biosynthetic process, methylerythritol 4-phosphate pathway	biological_process	0.58024	1	1	3557	1	6177	8284_g
GO:0019682	glyceraldehyde-3-phosphate metabolic process	biological_process	0.58024	1	1	3557	1	6177	8284_g
GO:0034968	histone lysine methylation	biological_process	0.58024	1	1	3557	1	6177	1746_g
GO:0035312	5-3 exodeoxyribonuclease activity	molecular_function	0.58024	1	1	3557	1	6177	1428_g
GO:0045145	single-stranded DNA 5-3 exodeoxyribonuclease activity	molecular_function	0.58024	1	1	3557	1	6177	1428_g
GO:0046490	isopentenyl diphosphate metabolic process	biological_process	0.58024	1	1	3557	1	6177	8284_g
GO:0050909	sensory perception of taste	biological_process	0.58024	1	1	3557	1	6177	1059_g
GO:0050992	dimethylallyl diphosphate biosynthetic process	biological_process	0.58024	1	1	3557	1	6177	8284_g
GO:0050993	dimethylallyl diphosphate metabolic process	biological_process	0.58024	1	1	3557	1	6177	8284_g
GO:0051745	4-hydroxy-3-methylbut-2-en-1-yl diphosphate reductase activity	molecular_function	0.58024	1	1	3557	1	6177	8284_g
GO:0071586	CAAX-box protein processing	biological_process	0.58024	1	1	3557	1	6177	5269_g
GO:0080120	CAAX-box protein maturation	biological_process	0.58024	1	1	3557	1	6177	5269_g
GO:0003872	6-phosphofructokinase activity	molecular_function	0.58024	1	1	3557	1	6177	127_g
GO:0008277	regulation of G protein-coupled receptor signaling pathway	biological_process	0.58024	1	1	3557	1	6177	12509_g
GO:0015026	coreceptor activity	molecular_function	0.58024	1	1	3557	1	6177	12509_g
GO:0031423	hexon binding	molecular_function	0.58024	1	1	3557	1	6177	5695_g
GO:0042601	endospore-forming forespore	cellular_component	0.58024	1	1	3557	1	6177	5695_g
GO:0042763	intracellular immature spore	cellular_component	0.58024	1	1	3557	1	6177	5695_g
GO:0003972	RNA ligase (ATP) activity	molecular_function	0.58024	1	1	3557	1	6177	6795_g
GO:0008452	RNA ligase activity	molecular_function	0.58024	1	1	3557	1	6177	6795_g
GO:0017108	5-flap endonuclease activity	molecular_function	0.58024	1	1	3557	1	6177	5357_g
GO:0033557	Slx1-Slx4 complex	cellular_component	0.58024	1	1	3557	1	6177	5357_g
GO:0048256	flap endonuclease activity	molecular_function	0.58024	1	1	3557	1	6177	5357_g
GO:0004645	1,4-alpha-oligoglucan phosphorylase activity	molecular_function	0.58024	1	1	3557	1	6177	3492_g
GO:0008184	glycogen phosphorylase activity	molecular_function	0.58024	1	1	3557	1	6177	3492_g
GO:0050920	regulation of chemotaxis	biological_process	0.58024	1	1	3557	1	6177	4241_g
GO:0005275	amine transmembrane transporter activity	molecular_function	0.58024	1	1	3557	1	6177	8915_g
GO:0015101	organic cation transmembrane transporter activity	molecular_function	0.58024	1	1	3557	1	6177	8915_g
GO:0015665	alcohol transmembrane transporter activity	molecular_function	0.58024	1	1	3557	1	6177	8915_g
GO:0015695	organic cation transport	biological_process	0.58024	1	1	3557	1	6177	8915_g
GO:0015837	amine transport	biological_process	0.58024	1	1	3557	1	6177	8915_g
GO:0034228	ethanolamine transmembrane transporter activity	molecular_function	0.58024	1	1	3557	1	6177	8915_g
GO:0034229	ethanolamine transport	biological_process	0.58024	1	1	3557	1	6177	8915_g
GO:1901618	organic hydroxy compound transmembrane transporter activity	molecular_function	0.58024	1	1	3557	1	6177	8915_g
GO:0008811	chloramphenicol O-acetyltransferase activity	molecular_function	0.58025	1	1	3557	1	6177	8136_g
GO:0016413	O-acetyltransferase activity	molecular_function	0.58025	1	1	3557	1	6177	8136_g
GO:0003847	1-alkyl-2-acetylglycerophosphocholine esterase activity	molecular_function	0.58025	1	1	3557	1	6177	8252_g
GO:1902554	serine/threonine protein kinase complex	cellular_component	0.58026	1	1	3557	1	6177	1190_g
GO:1990316	Atg1/ULK1 kinase complex	cellular_component	0.58026	1	1	3557	1	6177	1190_g
GO:0046729	viral procapsid	cellular_component	0.58027	1	1	3557	1	6177	5276_g
GO:0015093	ferrous iron transmembrane transporter activity	molecular_function	0.58029	1	1	3557	1	6177	4973_g
GO:0072509	divalent inorganic cation transmembrane transporter activity	molecular_function	0.58029	1	1	3557	1	6177	4973_g
GO:0002143	tRNA wobble position uridine thiolation	biological_process	0.58032	1	1	3557	1	6177	654_g
GO:0005245	voltage-gated calcium channel activity	molecular_function	0.58032	1	1	3557	1	6177	654_g
GO:0005891	voltage-gated calcium channel complex	cellular_component	0.58032	1	1	3557	1	6177	654_g
GO:0020035	cytoadherence to microvasculature, mediated by symbiont protein	biological_process	0.58033	1	1	3557	1	6177	10403_g
GO:0005049	nuclear export signal receptor activity	molecular_function	0.58034	1	1	3557	1	6177	951_g
GO:0004609	phosphatidylserine decarboxylase activity	molecular_function	0.58035	1	1	3557	1	6177	5818_g
GO:0070009	serine-type aminopeptidase activity	molecular_function	0.58035	1	1	3557	1	6177	9704_g
GO:0031491	nucleosome binding	molecular_function	0.58036	1	1	3557	1	6177	4084_g
GO:0009654	photosystem II oxygen evolving complex	cellular_component	0.58039	1	1	3557	1	6177	6576_g
GO:0018662	phenol 2-monooxygenase activity	molecular_function	0.58039	1	1	3557	1	6177	5828_g
GO:0005134	interleukin-2 receptor binding	molecular_function	0.5804	1	1	3557	1	6177	6196_g
GO:0003964	RNA-directed DNA polymerase activity	molecular_function	0.58044	1	1	3557	1	6177	1826_g
GO:0008299	isoprenoid biosynthetic process	biological_process	0.58045	1	6	3557	10	6177	6401_g,4886_g,8327_g,8284_g,4370_g,8137_g
GO:0010755	regulation of plasminogen activation	biological_process	0.5805	1	1	3557	1	6177	10169_g
GO:0010756	positive regulation of plasminogen activation	biological_process	0.5805	1	1	3557	1	6177	10169_g
GO:0010954	positive regulation of protein processing	biological_process	0.5805	1	1	3557	1	6177	10169_g
GO:0031638	zymogen activation	biological_process	0.5805	1	1	3557	1	6177	10169_g
GO:0031639	plasminogen activation	biological_process	0.5805	1	1	3557	1	6177	10169_g
GO:0070613	regulation of protein processing	biological_process	0.5805	1	1	3557	1	6177	10169_g
GO:1903317	regulation of protein maturation	biological_process	0.5805	1	1	3557	1	6177	10169_g
GO:1903319	positive regulation of protein maturation	biological_process	0.5805	1	1	3557	1	6177	10169_g
GO:0004420	hydroxymethylglutaryl-CoA reductase (NADPH) activity	molecular_function	0.58051	1	1	3557	1	6177	1014_g
GO:0008671	2-dehydro-3-deoxygalactonokinase activity	molecular_function	0.58053	1	1	3557	1	6177	1048_g
GO:0019520	aldonic acid metabolic process	biological_process	0.58053	1	1	3557	1	6177	1048_g
GO:0019583	galactonate metabolic process	biological_process	0.58053	1	1	3557	1	6177	1048_g
GO:0019584	galactonate catabolic process	biological_process	0.58053	1	1	3557	1	6177	1048_g
GO:0034192	D-galactonate metabolic process	biological_process	0.58053	1	1	3557	1	6177	1048_g
GO:0034194	D-galactonate catabolic process	biological_process	0.58053	1	1	3557	1	6177	1048_g
GO:0046176	aldonic acid catabolic process	biological_process	0.58053	1	1	3557	1	6177	1048_g
GO:0000808	origin recognition complex	cellular_component	0.58053	1	6	3557	10	6177	737_g,3590_g,7486_g,8497_g,4610_g,8337_g
GO:0008817	cob(I)yrinic acid a,c-diamide adenosyltransferase activity	molecular_function	0.5806	1	1	3557	1	6177	10248_g
GO:0004651	polynucleotide 5-phosphatase activity	molecular_function	0.58091	1	1	3557	1	6177	8964_g
GO:0009374	biotin binding	molecular_function	0.58091	1	1	3557	1	6177	8964_g
GO:0033293	monocarboxylic acid binding	molecular_function	0.58091	1	1	3557	1	6177	8964_g
GO:0098518	polynucleotide phosphatase activity	molecular_function	0.58091	1	1	3557	1	6177	8964_g
GO:0015459	potassium channel regulator activity	molecular_function	0.581	1	1	3557	1	6177	Novel00202
GO:0019870	potassium channel inhibitor activity	molecular_function	0.581	1	1	3557	1	6177	Novel00202
GO:0005127	ciliary neurotrophic factor receptor binding	molecular_function	0.58108	1	1	3557	1	6177	291_g
GO:0019221	cytokine-mediated signaling pathway	biological_process	0.58108	1	1	3557	1	6177	291_g
GO:0034097	response to cytokine	biological_process	0.58108	1	1	3557	1	6177	291_g
GO:0043523	regulation of neuron apoptotic process	biological_process	0.58108	1	1	3557	1	6177	291_g
GO:0043524	negative regulation of neuron apoptotic process	biological_process	0.58108	1	1	3557	1	6177	291_g
GO:0051402	neuron apoptotic process	biological_process	0.58108	1	1	3557	1	6177	291_g
GO:0070120	ciliary neurotrophic factor-mediated signaling pathway	biological_process	0.58108	1	1	3557	1	6177	291_g
GO:0070997	neuron death	biological_process	0.58108	1	1	3557	1	6177	291_g
GO:0071345	cellular response to cytokine stimulus	biological_process	0.58108	1	1	3557	1	6177	291_g
GO:1901214	regulation of neuron death	biological_process	0.58108	1	1	3557	1	6177	291_g
GO:1901215	negative regulation of neuron death	biological_process	0.58108	1	1	3557	1	6177	291_g
GO:0005811	lipid droplet	cellular_component	0.58143	1	1	3557	1	6177	Novel00112
GO:0012511	monolayer-surrounded lipid storage body	cellular_component	0.58143	1	1	3557	1	6177	Novel00112
GO:0030983	mismatched DNA binding	molecular_function	0.58155	1	6	3557	10	6177	8741_g,168_g,8120_g,1915_g,1756_g,8434_g
GO:0051704	multi-organism process	biological_process	0.58194	1	44	3557	77	6177	7714_g,401_g,6459_g,2758_g,5059_g,8510_g,4288_g,1954_g,4820_g,406_g,1325_g,4427_g,8603_g,2372_g,8160_g,5785_g,5735_g,12564_g,8009_g,8047_g,4211_g,6829_g,5626_g,8416_g,1044_g,10403_g,1978_g,10291_g,8960_g,1428_g,7665_g,4404_g,7437_g,5802_g,1077_g,1238_g,1217_g,5025_g,9097_g,5107_g,7769_g,12358_g,5457_g,2389_g
GO:0047286	NAD+-diphthamide ADP-ribosyltransferase activity	molecular_function	0.58226	1	1	3557	1	6177	3739_g
GO:0045048	protein insertion into ER membrane	biological_process	0.58271	1	2	3557	3	6177	8587_g,4848_g
GO:0071816	tail-anchored membrane protein insertion into ER membrane	biological_process	0.58271	1	2	3557	3	6177	8587_g,4848_g
GO:0004620	phospholipase activity	molecular_function	0.58272	1	6	3557	10	6177	1421_g,12346_g,9759_g,6335_g,156_g,8244_g
GO:0005925	focal adhesion	cellular_component	0.58274	1	1	3557	1	6177	4970_g
GO:0007172	signal complex assembly	biological_process	0.58274	1	1	3557	1	6177	4970_g
GO:0030055	cell-substrate junction	cellular_component	0.58274	1	1	3557	1	6177	4970_g
GO:0016811	hydrolase activity, acting on carbon-nitrogen (but not peptide) bonds, in linear amides	molecular_function	0.58289	1	11	3557	19	6177	12532_g,5636_g,6945_g,4137_g,3661_g,1873_g,8276_g,8777_g,5756_g,8322_g,3408_g
GO:0006790	sulfur compound metabolic process	biological_process	0.58308	1	23	3557	40	6177	8619_g,5776_g,1402_g,7922_g,7686_g,1966_g,5489_g,4750_g,10302_g,8581_g,4974_g,7660_g,3646_g,9597_g,7612_g,6065_g,10346_g,131_g,5824_g,3681_g,631_g,3742_g,4316_g
GO:0006650	glycerophospholipid metabolic process	biological_process	0.58396	1	19	3557	33	6177	7429_g,7785_g,7856_g,4746_g,1947_g,4545_g,4335_g,4047_g,8907_g,10300_g,6813_g,12371_g,1845_g,7094_g,5060_g,7170_g,6009_g,9682_g,7508_g
GO:0046486	glycerolipid metabolic process	biological_process	0.58396	1	19	3557	33	6177	4047_g,4545_g,4335_g,4746_g,1947_g,7856_g,7785_g,7429_g,9682_g,7508_g,6009_g,7094_g,7170_g,5060_g,12371_g,1845_g,6813_g,10300_g,8907_g
GO:0006397	mRNA processing	biological_process	0.58421	1	32	3557	56	6177	4029_g,1388_g,8202_g,5450_g,Novel00245,1346_g,5170_g,7846_g,7360_g,9742_g,7648_g,8058_g,1729_g,4721_g,661_g,1199_g,10389_g,9063_g,9016_g,4556_g,12332_g,9563_g,4953_g,8873_g,3830_g,10338_g,45_g,7435_g,10374_g,3849_g,5239_g,1519_g
GO:0042438	melanin biosynthetic process	biological_process	0.58483	1	1	3557	1	6177	10301_g
GO:0046189	phenol-containing compound biosynthetic process	biological_process	0.58483	1	1	3557	1	6177	10301_g
GO:0006626	protein targeting to mitochondrion	biological_process	0.58566	1	2	3557	3	6177	8158_g,7622_g
GO:0030150	protein import into mitochondrial matrix	biological_process	0.58566	1	2	3557	3	6177	8158_g,7622_g
GO:0008107	galactoside 2-alpha-L-fucosyltransferase activity	molecular_function	0.58632	1	1	3557	1	6177	7594_g
GO:0008417	fucosyltransferase activity	molecular_function	0.58632	1	1	3557	1	6177	7594_g
GO:0031127	alpha-(1,2)-fucosyltransferase activity	molecular_function	0.58632	1	1	3557	1	6177	7594_g
GO:0033926	glycopeptide alpha-N-acetylgalactosaminidase activity	molecular_function	0.58673	1	1	3557	1	6177	10300_g
GO:0140103	catalytic activity, acting on a glycoprotein	molecular_function	0.58673	1	1	3557	1	6177	10300_g
GO:0003006	developmental process involved in reproduction	biological_process	0.5884	1	11	3557	19	6177	10389_g,5059_g,1199_g,4288_g,8134_g,10338_g,1428_g,2389_g,Novel00245,7769_g,6829_g
GO:0061136	regulation of proteasomal protein catabolic process	biological_process	0.5889	1	1	3557	1	6177	7062_g
GO:1903050	regulation of proteolysis involved in cellular protein catabolic process	biological_process	0.5889	1	1	3557	1	6177	7062_g
GO:1903362	regulation of cellular protein catabolic process	biological_process	0.5889	1	1	3557	1	6177	7062_g
GO:0017070	U6 snRNA binding	molecular_function	0.58905	1	1	3557	1	6177	8202_g
GO:0005102	signaling receptor binding	molecular_function	0.58923	1	45	3557	79	6177	8628_g,1217_g,1927_g,5027_g,6402_g,4698_g,6426_g,5025_g,5708_g,1687_g,9097_g,12615_g,1659_g,3936_g,9759_g,1000_g,5746_g,2322_g,10354_g,8329_g,4099_g,9098_g,402_g,4272_g,6196_g,4219_g,5271_g,5845_g,1044_g,3455_g,7780_g,9718_g,7346_g,Novel00287,8510_g,1157_g,71_g,216_g,291_g,7786_g,2167_g,4144_g,12371_g,8175_g,5471_g
GO:0010948	negative regulation of cell cycle process	biological_process	0.59231	1	2	3557	3	6177	5197_g,1110_g
GO:1901988	negative regulation of cell cycle phase transition	biological_process	0.59231	1	2	3557	3	6177	5197_g,1110_g
GO:1901991	negative regulation of mitotic cell cycle phase transition	biological_process	0.59231	1	2	3557	3	6177	5197_g,1110_g
GO:0004852	uroporphyrinogen-III synthase activity	molecular_function	0.59484	1	2	3557	3	6177	3708_g,3709_g
GO:0016233	telomere capping	biological_process	0.59496	1	2	3557	3	6177	5717_g,1825_g
GO:1901575	organic substance catabolic process	biological_process	0.5962	1	94	3557	165	6177	4245_g,5750_g,6945_g,3529_g,12437_g,1255_g,4394_g,4131_g,8628_g,4816_g,330_g,8169_g,12488_g,12376_g,8414_g,274_g,1821_g,9597_g,1455_g,679_g,7070_g,127_g,10248_g,10337_g,5067_g,9653_g,4092_g,6344_g,4731_g,3408_g,4930_g,7784_g,12346_g,7293_g,4096_g,8016_g,1497_g,1048_g,8841_g,12509_g,6313_g,4756_g,297_g,5635_g,4137_g,4803_g,5097_g,1476_g,7844_g,4697_g,140_g,1092_g,6154_g,224_g,3661_g,6786_g,1761_g,…
GO:0004252	serine-type endopeptidase activity	molecular_function	0.59623	1	16	3557	28	6177	4637_g,7118_g,10248_g,7718_g,8762_g,4306_g,5776_g,6454_g,4475_g,10385_g,4931_g,7021_g,5728_g,6121_g,4848_g,7049_g
GO:0008202	steroid metabolic process	biological_process	0.59664	1	45	3557	79	6177	10144_g,159_g,7751_g,7193_g,9700_g,6224_g,9104_g,1049_g,5149_g,10135_g,8215_g,3821_g,1587_g,6701_g,5331_g,7546_g,6086_g,10324_g,7392_g,38_g,3981_g,3899_g,5260_g,5059_g,6920_g,2362_g,8917_g,1695_g,3460_g,3898_g,5113_g,302_g,6872_g,Novel00030,3829_g,1686_g,5144_g,4775_g,4648_g,7879_g,4976_g,7822_g,7771_g,4058_g,6615_g
GO:0032801	receptor catabolic process	biological_process	0.59711	1	2	3557	3	6177	5824_g,8016_g
GO:0006796	phosphate-containing compound metabolic process	biological_process	0.59731	1	196	3557	343	6177	12354_g,7171_g,5726_g,7024_g,4466_g,7126_g,1822_g,1070_g,6009_g,5905_g,9754_g,9758_g,5408_g,775_g,3403_g,4052_g,8284_g,7429_g,6247_g,1755_g,9690_g,9724_g,4812_g,1144_g,7254_g,12319_g,1023_g,2308_g,8775_g,37_g,7240_g,5434_g,170_g,3896_g,1777_g,6289_g,3975_g,4178_g,5481_g,5720_g,1587_g,4002_g,8271_g,12435_g,128_g,4229_g,6755_g,7449_g,6813_g,1476_g,7789_g,8907_g,418_g,7671_g,5818_g,4679_g,7004_g,163…
GO:0004748	ribonucleoside-diphosphate reductase activity, thioredoxin disulfide as acceptor	molecular_function	0.59756	1	2	3557	3	6177	9762_g,4751_g
GO:0061731	ribonucleoside-diphosphate reductase activity	molecular_function	0.59756	1	2	3557	3	6177	9762_g,4751_g
GO:0017137	Rab GTPase binding	molecular_function	0.59787	1	1	3557	1	6177	1336_g
GO:0044161	host cell cytoplasmic vesicle	cellular_component	0.59787	1	1	3557	1	6177	1336_g
GO:0002064	epithelial cell development	biological_process	0.60109	1	2	3557	3	6177	1428_g,7769_g
GO:0002065	columnar/cuboidal epithelial cell differentiation	biological_process	0.60109	1	2	3557	3	6177	7769_g,1428_g
GO:0002066	columnar/cuboidal epithelial cell development	biological_process	0.60109	1	2	3557	3	6177	1428_g,7769_g
GO:0005213	structural constituent of egg chorion	molecular_function	0.60109	1	2	3557	3	6177	1428_g,7769_g
GO:0007292	female gamete generation	biological_process	0.60109	1	2	3557	3	6177	1428_g,7769_g
GO:0007304	chorion-containing eggshell formation	biological_process	0.60109	1	2	3557	3	6177	1428_g,7769_g
GO:0030703	eggshell formation	biological_process	0.60109	1	2	3557	3	6177	7769_g,1428_g
GO:0030707	ovarian follicle cell development	biological_process	0.60109	1	2	3557	3	6177	1428_g,7769_g
GO:0048477	oogenesis	biological_process	0.60109	1	2	3557	3	6177	1428_g,7769_g
GO:0009579	thylakoid	cellular_component	0.60169	1	21	3557	37	6177	4572_g,4163_g,1308_g,12464_g,Novel00254,4816_g,8364_g,3796_g,5453_g,1413_g,6773_g,218_g,8030_g,6502_g,6576_g,Novel00268,1193_g,1678_g,4277_g,9680_g,1762_g
GO:1901136	carbohydrate derivative catabolic process	biological_process	0.60241	1	12	3557	21	6177	8401_g,4096_g,4394_g,224_g,2367_g,1587_g,5900_g,5635_g,8414_g,4052_g,4756_g,7126_g
GO:0016010	dystrophin-associated glycoprotein complex	cellular_component	0.60288	1	2	3557	3	6177	877_g,8016_g
GO:0090665	glycoprotein complex	cellular_component	0.60288	1	2	3557	3	6177	8016_g,877_g
GO:0006725	cellular aromatic compound metabolic process	biological_process	0.60335	1	800	3557	1394	6177	5877_g,4245_g,6323_g,861_g,10135_g,12580_g,9725_g,9162_g,7846_g,8272_g,2360_g,5331_g,8400_g,6212_g,1544_g,4011_g,1766_g,1624_g,1806_g,6557_g,4834_g,10172_g,4028_g,5873_g,8171_g,9070_g,656_g,12418_g,1199_g,6516_g,6378_g,8729_g,12453_g,8635_g,3452_g,Novel00158,8146_g,12332_g,3743_g,4056_g,8649_g,866_g,8124_g,8819_g,12557_g,5534_g,1561_g,393_g,4697_g,1721_g,6428_g,1756_g,4844_g,7689_g,4045_g,48_g,12…
GO:0090482	vitamin transmembrane transporter activity	molecular_function	0.60356	1	2	3557	3	6177	6212_g,1561_g
GO:0031012	extracellular matrix	cellular_component	0.60356	1	2	3557	3	6177	8504_g,7432_g
GO:0006793	phosphorus metabolic process	biological_process	0.60404	1	197	3557	345	6177	12495_g,5406_g,5634_g,5649_g,6122_g,7785_g,1941_g,7238_g,1649_g,8094_g,4047_g,3529_g,5878_g,4131_g,8191_g,4970_g,1845_g,755_g,773_g,7752_g,8954_g,7784_g,777_g,7998_g,4831_g,4673_g,1812_g,12321_g,7170_g,5060_g,3858_g,1846_g,5728_g,5761_g,753_g,4745_g,8529_g,12346_g,691_g,4335_g,8941_g,12371_g,5659_g,10380_g,10300_g,7508_g,4064_g,2169_g,6662_g,9614_g,6642_g,7094_g,419_g,7856_g,7929_g,1913_g,9550_g,…
GO:0071985	multivesicular body sorting pathway	biological_process	0.60445	1	2	3557	3	6177	2181_g,5025_g
GO:0044284	mitochondrial crista junction	cellular_component	0.60537	1	2	3557	3	6177	6576_g,3531_g
GO:0070848	response to growth factor	biological_process	0.60542	1	2	3557	3	6177	5100_g,9649_g
GO:0071363	cellular response to growth factor stimulus	biological_process	0.60542	1	2	3557	3	6177	5100_g,9649_g
GO:0005484	SNAP receptor activity	molecular_function	0.60562	1	2	3557	3	6177	1685_g,6570_g
GO:0016830	carbon-carbon lyase activity	molecular_function	0.60568	1	29	3557	51	6177	3908_g,6506_g,1018_g,878_g,312_g,50_g,5993_g,5249_g,4091_g,6974_g,7749_g,1575_g,8807_g,8312_g,4664_g,6154_g,Novel00140,33_g,9678_g,1557_g,5818_g,8719_g,9581_g,9719_g,27_g,7344_g,7853_g,7942_g,6345_g
GO:1902533	positive regulation of intracellular signal transduction	biological_process	0.60585	1	2	3557	3	6177	216_g,8407_g
GO:0015977	carbon fixation	biological_process	0.60594	1	2	3557	3	6177	Novel00140,5249_g
GO:0004784	superoxide dismutase activity	molecular_function	0.60638	1	2	3557	3	6177	9067_g,1972_g
GO:0016721	oxidoreductase activity, acting on superoxide radicals as acceptor	molecular_function	0.60638	1	2	3557	3	6177	9067_g,1972_g
GO:0004668	protein-arginine deiminase activity	molecular_function	0.60653	1	2	3557	3	6177	6710_g,5845_g
GO:0031221	arabinan metabolic process	biological_process	0.60658	1	2	3557	3	6177	8730_g,10326_g
GO:0044423	virion part	cellular_component	0.60662	1	62	3557	109	6177	9157_g,2330_g,12399_g,6980_g,292_g,6956_g,7107_g,12305_g,8064_g,6880_g,2362_g,10173_g,2758_g,1671_g,1434_g,5494_g,7432_g,3849_g,6955_g,1762_g,10219_g,8430_g,4308_g,8009_g,Novel00162,5834_g,818_g,35_g,7662_g,5785_g,12486_g,4056_g,5626_g,5502_g,4810_g,668_g,5695_g,3452_g,5276_g,5186_g,10372_g,1811_g,4355_g,8549_g,8960_g,1033_g,1096_g,10330_g,1238_g,7286_g,1927_g,380_g,5450_g,2293_g,5736_g,10344_g,4…
GO:0030291	protein serine/threonine kinase inhibitor activity	molecular_function	0.60671	1	2	3557	3	6177	4673_g,8642_g
GO:0000375	RNA splicing, via transesterification reactions	biological_process	0.60725	1	12	3557	21	6177	5170_g,3849_g,5239_g,1519_g,5450_g,12332_g,7435_g,8202_g,4556_g,10374_g,661_g,4721_g
GO:0000377	RNA splicing, via transesterification reactions with bulged adenosine as nucleophile	biological_process	0.60725	1	12	3557	21	6177	7435_g,10374_g,4556_g,8202_g,4721_g,661_g,3849_g,5170_g,1519_g,5239_g,5450_g,12332_g
GO:0000398	mRNA splicing, via spliceosome	biological_process	0.60725	1	12	3557	21	6177	1519_g,5239_g,3849_g,5170_g,12332_g,5450_g,4556_g,10374_g,8202_g,7435_g,4721_g,661_g
GO:0006020	inositol metabolic process	biological_process	0.60744	1	2	3557	3	6177	1255_g,4679_g
GO:0008942	nitrite reductase [NAD(P)H] activity	molecular_function	0.60746	1	2	3557	3	6177	1514_g,5983_g
GO:0046857	oxidoreductase activity, acting on other nitrogenous compounds as donors, with NAD or NADP as acceptor	molecular_function	0.60746	1	2	3557	3	6177	5983_g,1514_g
GO:0002684	positive regulation of immune system process	biological_process	0.60752	1	2	3557	3	6177	5261_g,1659_g
GO:0050776	regulation of immune response	biological_process	0.60761	1	2	3557	3	6177	216_g,5261_g
GO:0003887	DNA-directed DNA polymerase activity	molecular_function	0.60787	1	11	3557	19	6177	7625_g,8938_g,4216_g,Novel00215,7931_g,5706_g,10315_g,241_g,4904_g,6441_g,7183_g
GO:0006448	regulation of translational elongation	biological_process	0.60793	1	2	3557	3	6177	7847_g,4908_g
GO:0006449	regulation of translational termination	biological_process	0.60793	1	2	3557	3	6177	7847_g,4908_g
GO:0043243	positive regulation of protein-containing complex disassembly	biological_process	0.60793	1	2	3557	3	6177	7847_g,4908_g
GO:0045901	positive regulation of translational elongation	biological_process	0.60793	1	2	3557	3	6177	4908_g,7847_g
GO:0045905	positive regulation of translational termination	biological_process	0.60793	1	2	3557	3	6177	4908_g,7847_g
GO:0006098	pentose-phosphate shunt	biological_process	0.60844	1	2	3557	3	6177	5299_g,5041_g
GO:0006740	NADPH regeneration	biological_process	0.60844	1	2	3557	3	6177	5041_g,5299_g
GO:0051156	glucose 6-phosphate metabolic process	biological_process	0.60844	1	2	3557	3	6177	5299_g,5041_g
GO:0006071	glycerol metabolic process	biological_process	0.60849	1	2	3557	3	6177	5713_g,93_g
GO:0019400	alditol metabolic process	biological_process	0.60849	1	2	3557	3	6177	5713_g,93_g
GO:0005635	nuclear envelope	cellular_component	0.60863	1	7	3557	12	6177	3781_g,1763_g,175_g,1319_g,8196_g,4638_g,9755_g
GO:0030153	bacteriocin immunity	biological_process	0.60897	1	2	3557	3	6177	4865_g,4989_g
GO:0016763	transferase activity, transferring pentosyl groups	molecular_function	0.60973	1	7	3557	12	6177	10315_g,8618_g,1144_g,7446_g,12442_g,3739_g,5913_g
GO:0065004	protein-DNA complex assembly	biological_process	0.6102	1	13	3557	23	6177	2153_g,5197_g,654_g,6271_g,1025_g,7780_g,9048_g,7959_g,5891_g,12323_g,6683_g,5358_g,9063_g
GO:0051246	regulation of protein metabolic process	biological_process	0.61021	1	26	3557	46	6177	4229_g,9550_g,9724_g,4812_g,7662_g,7996_g,4908_g,5658_g,8138_g,10169_g,12353_g,6247_g,7062_g,4966_g,5649_g,3657_g,3858_g,7964_g,12321_g,4673_g,4465_g,37_g,8775_g,1822_g,7847_g,857_g
GO:0006743	ubiquinone metabolic process	biological_process	0.61043	1	2	3557	3	6177	769_g,9719_g
GO:0006744	ubiquinone biosynthetic process	biological_process	0.61043	1	2	3557	3	6177	9719_g,769_g
GO:1901661	quinone metabolic process	biological_process	0.61043	1	2	3557	3	6177	9719_g,769_g
GO:1901663	quinone biosynthetic process	biological_process	0.61043	1	2	3557	3	6177	769_g,9719_g
GO:0016054	organic acid catabolic process	biological_process	0.61076	1	12	3557	21	6177	1873_g,1048_g,8276_g,6945_g,4137_g,3661_g,5963_g,6154_g,3408_g,140_g,330_g,5756_g
GO:0046395	carboxylic acid catabolic process	biological_process	0.61076	1	12	3557	21	6177	6154_g,3408_g,140_g,330_g,5756_g,1873_g,1048_g,8276_g,6945_g,4137_g,3661_g,5963_g
GO:0016298	lipase activity	molecular_function	0.61092	1	7	3557	12	6177	12346_g,6335_g,9759_g,156_g,8244_g,1421_g,1189_g
GO:0003854	3-beta-hydroxy-delta5-steroid dehydrogenase activity	molecular_function	0.61094	1	38	3557	67	6177	8215_g,3821_g,10135_g,6086_g,7546_g,1587_g,6701_g,9700_g,10144_g,159_g,7751_g,7193_g,6224_g,9104_g,4976_g,7879_g,7822_g,1686_g,3829_g,4775_g,4648_g,6615_g,7771_g,4058_g,5059_g,8917_g,2362_g,38_g,7392_g,10324_g,3981_g,3899_g,5260_g,302_g,3460_g,1695_g,3898_g,5113_g
GO:0016229	steroid dehydrogenase activity	molecular_function	0.61094	1	38	3557	67	6177	6615_g,7771_g,4058_g,7822_g,7879_g,4976_g,4775_g,4648_g,1686_g,3829_g,302_g,5113_g,3460_g,1695_g,3898_g,5059_g,8917_g,2362_g,3899_g,5260_g,10324_g,7392_g,38_g,3981_g,6086_g,7546_g,6701_g,1587_g,3821_g,8215_g,10135_g,9104_g,6224_g,9700_g,159_g,7751_g,7193_g,10144_g
GO:0033764	steroid dehydrogenase activity, acting on the CH-OH group of donors, NAD or NADP as acceptor	molecular_function	0.61094	1	38	3557	67	6177	302_g,1695_g,3460_g,3898_g,5113_g,8917_g,2362_g,5059_g,3981_g,7392_g,38_g,10324_g,5260_g,3899_g,6615_g,4058_g,7771_g,4976_g,7879_g,7822_g,1686_g,3829_g,4648_g,4775_g,6224_g,9104_g,9700_g,10144_g,7193_g,159_g,7751_g,7546_g,6086_g,1587_g,6701_g,8215_g,3821_g,10135_g
GO:0006760	folic acid-containing compound metabolic process	biological_process	0.61164	1	2	3557	3	6177	878_g,7694_g
GO:0003743	translation initiation factor activity	molecular_function	0.6118	1	8	3557	14	6177	3878_g,4175_g,6949_g,7901_g,5671_g,5866_g,12353_g,369_g
GO:0120009	intermembrane lipid transfer	biological_process	0.61197	1	2	3557	3	6177	6824_g,5829_g
GO:0120013	lipid transfer activity	molecular_function	0.61197	1	2	3557	3	6177	5829_g,6824_g
GO:0015980	energy derivation by oxidation of organic compounds	biological_process	0.61201	1	17	3557	30	6177	5905_g,842_g,1903_g,5179_g,1408_g,5953_g,1645_g,5106_g,6278_g,8297_g,8300_g,3736_g,8529_g,5666_g,4216_g,1144_g,5249_g
GO:0005451	monovalent cation:proton antiporter activity	molecular_function	0.6123	1	2	3557	3	6177	6961_g,4569_g
GO:0015491	cation:cation antiporter activity	molecular_function	0.6123	1	2	3557	3	6177	6961_g,4569_g
GO:0000444	MIS12/MIND type complex	cellular_component	0.61239	1	2	3557	3	6177	12323_g,2759_g
GO:0019069	viral capsid assembly	biological_process	0.61251	1	7	3557	12	6177	4056_g,4852_g,5276_g,5197_g,3619_g,380_g,330_g
GO:0042451	purine nucleoside biosynthetic process	biological_process	0.61257	1	2	3557	3	6177	6755_g,128_g
GO:0046129	purine ribonucleoside biosynthetic process	biological_process	0.61257	1	2	3557	3	6177	128_g,6755_g
GO:0006260	DNA replication	biological_process	0.6127	1	70	3557	123	6177	5749_g,5394_g,7625_g,4795_g,Novel00339,5357_g,10374_g,7486_g,12328_g,5322_g,4270_g,4216_g,8337_g,11300_g,1060_g,5358_g,2318_g,5152_g,737_g,5706_g,4852_g,5445_g,5717_g,6939_g,9645_g,4751_g,6925_g,3753_g,6768_g,4864_g,5377_g,4904_g,5568_g,874_g,2384_g,6293_g,9186_g,10385_g,9762_g,1349_g,4660_g,7183_g,10380_g,12371_g,Novel00215,8938_g,241_g,12552_g,3883_g,4994_g,7662_g,4056_g,5728_g,3814_g,8047_g,84…
GO:0009289	pilus	cellular_component	0.61302	1	2	3557	3	6177	8270_g,Novel00142
GO:0008236	serine-type peptidase activity	molecular_function	0.6136	1	54	3557	95	6177	6475_g,4306_g,1491_g,7118_g,8762_g,8951_g,9733_g,1799_g,10170_g,6454_g,8252_g,8805_g,8857_g,9713_g,10385_g,4475_g,5827_g,5776_g,4466_g,9680_g,5933_g,7125_g,6131_g,5522_g,7021_g,5510_g,4781_g,1189_g,6123_g,4931_g,8116_g,2381_g,4848_g,1819_g,5728_g,4506_g,7913_g,4637_g,7718_g,10248_g,9704_g,12456_g,7228_g,7683_g,5206_g,4305_g,633_g,4245_g,4047_g,5904_g,7049_g,2120_g,5673_g,6121_g
GO:0016825	hydrolase activity, acting on acid phosphorus-nitrogen bonds	molecular_function	0.6136	1	54	3557	95	6177	5206_g,7228_g,7683_g,7913_g,4506_g,7718_g,10248_g,12456_g,9704_g,4637_g,7049_g,2120_g,5904_g,6121_g,5673_g,633_g,4305_g,4047_g,4245_g,8857_g,8252_g,6454_g,8805_g,10385_g,9713_g,5827_g,4475_g,8951_g,1799_g,10170_g,9733_g,9680_g,4466_g,7125_g,5933_g,5776_g,1491_g,6475_g,4306_g,8762_g,7118_g,1819_g,2381_g,4848_g,5728_g,1189_g,4781_g,5522_g,6131_g,7021_g,5510_g,4931_g,8116_g,6123_g
GO:0017171	serine hydrolase activity	molecular_function	0.6136	1	54	3557	95	6177	5206_g,7683_g,7228_g,7913_g,4506_g,9704_g,12456_g,7718_g,10248_g,4637_g,2120_g,7049_g,5904_g,6121_g,5673_g,633_g,4305_g,4047_g,4245_g,9713_g,10385_g,5827_g,4475_g,8252_g,8805_g,6454_g,8857_g,10170_g,1799_g,9733_g,8951_g,5933_g,7125_g,4466_g,9680_g,5776_g,1491_g,4306_g,6475_g,8762_g,7118_g,1819_g,4848_g,2381_g,5728_g,1189_g,4781_g,7021_g,5510_g,5522_g,6131_g,4931_g,8116_g,6123_g
GO:0071203	WASH complex	cellular_component	0.61419	1	2	3557	3	6177	278_g,10192_g
GO:0000977	RNA polymerase II transcription regulatory region sequence-specific DNA binding	molecular_function	0.61426	1	2	3557	3	6177	4123_g,8549_g
GO:0016426	tRNA (adenine) methyltransferase activity	molecular_function	0.61431	1	2	3557	3	6177	8919_g,5243_g
GO:0016429	tRNA (adenine-N1-)-methyltransferase activity	molecular_function	0.61431	1	2	3557	3	6177	8919_g,5243_g
GO:0070566	adenylyltransferase activity	molecular_function	0.61438	1	2	3557	3	6177	10148_g,1382_g
GO:0010333	terpene synthase activity	molecular_function	0.61444	1	2	3557	3	6177	7462_g,6582_g
GO:0001401	SAM complex	cellular_component	0.61446	1	2	3557	3	6177	3994_g,12276_g
GO:0034728	nucleosome organization	biological_process	0.61446	1	7	3557	12	6177	6271_g,8064_g,1519_g,1025_g,1349_g,4614_g,669_g
GO:0003707	steroid hormone receptor activity	molecular_function	0.61476	1	2	3557	3	6177	7485_g,Novel00158
GO:0051087	chaperone binding	molecular_function	0.61483	1	2	3557	3	6177	5180_g,5709_g
GO:0009308	amine metabolic process	biological_process	0.61488	1	25	3557	44	6177	8995_g,7307_g,5845_g,4340_g,6990_g,5756_g,1421_g,1873_g,7931_g,1023_g,10252_g,1761_g,2192_g,4555_g,6471_g,6945_g,3661_g,3408_g,6409_g,5082_g,8276_g,5146_g,4137_g,5697_g,136_g
GO:0005507	copper ion binding	molecular_function	0.61497	1	21	3557	37	6177	1546_g,3936_g,1499_g,8461_g,1289_g,3429_g,149_g,1278_g,5082_g,1389_g,5404_g,6409_g,10301_g,3922_g,8604_g,6471_g,Novel00011,352_g,7585_g,6697_g,8995_g
GO:0009976	tocopherol cyclase activity	molecular_function	0.61508	1	2	3557	3	6177	357_g,6201_g
GO:0043631	RNA polyadenylation	biological_process	0.61524	1	2	3557	3	6177	1382_g,4953_g
GO:0072546	ER membrane protein complex	cellular_component	0.61575	1	2	3557	3	6177	4566_g,943_g
GO:0015627	type II protein secretion system complex	cellular_component	0.61578	1	2	3557	3	6177	4388_g,1694_g
GO:0015628	protein secretion by the type II secretion system	biological_process	0.61578	1	2	3557	3	6177	1694_g,4388_g
GO:0098776	protein transport across the cell outer membrane	biological_process	0.61578	1	2	3557	3	6177	4388_g,1694_g
GO:0098813	nuclear chromosome segregation	biological_process	0.61585	1	23	3557	41	6177	1654_g,8047_g,1122_g,9625_g,10296_g,Novel00315,2343_g,274_g,71_g,4593_g,6780_g,5059_g,863_g,3713_g,4241_g,674_g,6297_g,1820_g,1419_g,5197_g,8139_g,5422_g,8794_g
GO:0008013	beta-catenin binding	molecular_function	0.61605	1	2	3557	3	6177	1088_g,9132_g
GO:0006558	L-phenylalanine metabolic process	biological_process	0.61615	1	2	3557	3	6177	393_g,8214_g
GO:1902221	erythrose 4-phosphate/phosphoenolpyruvate family amino acid metabolic process	biological_process	0.61615	1	2	3557	3	6177	8214_g,393_g
GO:0043547	positive regulation of GTPase activity	biological_process	0.61617	1	2	3557	3	6177	8477_g,7340_g
GO:0090630	activation of GTPase activity	biological_process	0.61617	1	2	3557	3	6177	8477_g,7340_g
GO:0045862	positive regulation of proteolysis	biological_process	0.61627	1	2	3557	3	6177	7964_g,10169_g
GO:0008201	heparin binding	molecular_function	0.61674	1	2	3557	3	6177	4006_g,Novel00244
GO:0005201	extracellular matrix structural constituent	molecular_function	0.61675	1	2	3557	3	6177	5323_g,9694_g
GO:0051094	positive regulation of developmental process	biological_process	0.61679	1	2	3557	3	6177	8407_g,1659_g
GO:0036265	RNA (guanine-N7)-methylation	biological_process	0.61702	1	2	3557	3	6177	7159_g,1434_g
GO:0051020	GTPase binding	molecular_function	0.61704	1	20	3557	35	6177	3417_g,5993_g,8476_g,5377_g,951_g,7839_g,3764_g,5427_g,8251_g,4832_g,10230_g,7340_g,7360_g,3647_g,12581_g,8477_g,1825_g,9569_g,5426_g,1336_g
GO:0015939	pantothenate metabolic process	biological_process	0.61717	1	2	3557	3	6177	5712_g,3994_g
GO:0015940	pantothenate biosynthetic process	biological_process	0.61717	1	2	3557	3	6177	3994_g,5712_g
GO:0016556	mRNA modification	biological_process	0.61738	1	2	3557	3	6177	5877_g,5337_g
GO:0080009	mRNA methylation	biological_process	0.61738	1	2	3557	3	6177	5337_g,5877_g
GO:0017048	Rho GTPase binding	molecular_function	0.61804	1	2	3557	3	6177	7839_g,9569_g
GO:0000097	sulfur amino acid biosynthetic process	biological_process	0.61828	1	2	3557	3	6177	3742_g,8581_g
GO:0003871	5-methyltetrahydropteroyltriglutamate-homocysteine S-methyltransferase activity	molecular_function	0.61828	1	2	3557	3	6177	8581_g,3742_g
GO:0009086	methionine biosynthetic process	biological_process	0.61828	1	2	3557	3	6177	8581_g,3742_g
GO:0042085	5-methyltetrahydropteroyltri-L-glutamate-dependent methyltransferase activity	molecular_function	0.61828	1	2	3557	3	6177	8581_g,3742_g
GO:0016593	Cdc73/Paf1 complex	cellular_component	0.61885	1	2	3557	3	6177	12580_g,7381_g
GO:1901360	organic cyclic compound metabolic process	biological_process	0.61885	1	839	3557	1463	6177	6026_g,839_g,7086_g,9742_g,6589_g,7239_g,7894_g,1159_g,2190_g,1678_g,6761_g,6086_g,9033_g,4867_g,7730_g,6701_g,Novel00245,8361_g,10208_g,1721_g,1756_g,6428_g,7689_g,4844_g,48_g,4045_g,128_g,5239_g,6955_g,7171_g,785_g,6700_g,8105_g,4583_g,5780_g,5835_g,12305_g,10374_g,8176_g,6836_g,3822_g,38_g,1118_g,3899_g,8625_g,5349_g,4052_g,9681_g,3403_g,4340_g,7570_g,7091_g,8756_g,12536_g,4721_g,1023_g,8388_g…
GO:0019781	NEDD8 activating enzyme activity	molecular_function	0.61891	1	2	3557	3	6177	8148_g,8101_g
GO:0045116	protein neddylation	biological_process	0.61891	1	2	3557	3	6177	8101_g,8148_g
GO:0006094	gluconeogenesis	biological_process	0.61892	1	2	3557	3	6177	8807_g,6974_g
GO:0019319	hexose biosynthetic process	biological_process	0.61892	1	2	3557	3	6177	6974_g,8807_g
GO:0046364	monosaccharide biosynthetic process	biological_process	0.61892	1	2	3557	3	6177	6974_g,8807_g
GO:0008272	sulfate transport	biological_process	0.61916	1	2	3557	3	6177	8695_g,4174_g
GO:0015116	sulfate transmembrane transporter activity	molecular_function	0.61916	1	2	3557	3	6177	8695_g,4174_g
GO:0004066	asparagine synthase (glutamine-hydrolyzing) activity	molecular_function	0.61917	1	2	3557	3	6177	7961_g,6560_g
GO:0006528	asparagine metabolic process	biological_process	0.61917	1	2	3557	3	6177	6560_g,7961_g
GO:0006529	asparagine biosynthetic process	biological_process	0.61917	1	2	3557	3	6177	7961_g,6560_g
GO:0010506	regulation of autophagy	biological_process	0.61926	1	2	3557	3	6177	4707_g,12580_g
GO:0042910	xenobiotic transmembrane transporter activity	molecular_function	0.61932	1	2	3557	3	6177	9171_g,12420_g
GO:0051205	protein insertion into membrane	biological_process	0.61934	1	3	3557	5	6177	1388_g,8587_g,4848_g
GO:0015850	organic hydroxy compound transport	biological_process	0.61935	1	2	3557	3	6177	10326_g,8915_g
GO:0008661	1-deoxy-D-xylulose-5-phosphate synthase activity	molecular_function	0.61935	1	2	3557	3	6177	4370_g,6401_g
GO:0016744	transferase activity, transferring aldehyde or ketonic groups	molecular_function	0.61935	1	2	3557	3	6177	6401_g,4370_g
GO:0031625	ubiquitin protein ligase binding	molecular_function	0.61935	1	2	3557	3	6177	5712_g,5097_g
GO:0044389	ubiquitin-like protein ligase binding	molecular_function	0.61935	1	2	3557	3	6177	5712_g,5097_g
GO:0031262	Ndc80 complex	cellular_component	0.61935	1	2	3557	3	6177	9625_g,27_g
GO:0031617	NMS complex	cellular_component	0.61935	1	2	3557	3	6177	27_g,9625_g
GO:0034704	calcium channel complex	cellular_component	0.61938	1	2	3557	3	6177	8700_g,654_g
GO:0070588	calcium ion transmembrane transport	biological_process	0.61938	1	2	3557	3	6177	8700_g,654_g
GO:0140142	nucleocytoplasmic carrier activity	molecular_function	0.6194	1	2	3557	3	6177	951_g,6537_g
GO:0004176	ATP-dependent peptidase activity	molecular_function	0.61941	1	2	3557	3	6177	10385_g,5776_g
GO:0004869	cysteine-type endopeptidase inhibitor activity	molecular_function	0.61945	1	2	3557	3	6177	8747_g,6196_g
GO:0000784	nuclear chromosome, telomeric region	cellular_component	0.6196	1	2	3557	3	6177	7086_g,8600_g
GO:0004022	alcohol dehydrogenase (NAD+) activity	molecular_function	0.61964	1	2	3557	3	6177	5516_g,6723_g
GO:0015945	methanol metabolic process	biological_process	0.61964	1	2	3557	3	6177	6723_g,5516_g
GO:0015946	methanol oxidation	biological_process	0.61964	1	2	3557	3	6177	6723_g,5516_g
GO:0018455	alcohol dehydrogenase [NAD(P)+] activity	molecular_function	0.61964	1	2	3557	3	6177	5516_g,6723_g
GO:0034308	primary alcohol metabolic process	biological_process	0.61964	1	2	3557	3	6177	6723_g,5516_g
GO:0000270	peptidoglycan metabolic process	biological_process	0.61967	1	2	3557	3	6177	8660_g,8414_g
GO:0030203	glycosaminoglycan metabolic process	biological_process	0.61967	1	2	3557	3	6177	8660_g,8414_g
GO:0004605	phosphatidate cytidylyltransferase activity	molecular_function	0.61972	1	2	3557	3	6177	8907_g,5060_g
GO:0006655	phosphatidylglycerol biosynthetic process	biological_process	0.61972	1	2	3557	3	6177	8907_g,5060_g
GO:0032048	cardiolipin metabolic process	biological_process	0.61972	1	2	3557	3	6177	5060_g,8907_g
GO:0032049	cardiolipin biosynthetic process	biological_process	0.61972	1	2	3557	3	6177	8907_g,5060_g
GO:0046471	phosphatidylglycerol metabolic process	biological_process	0.61972	1	2	3557	3	6177	8907_g,5060_g
GO:0010383	cell wall polysaccharide metabolic process	biological_process	0.62005	1	2	3557	3	6177	677_g,9653_g
GO:0010410	hemicellulose metabolic process	biological_process	0.62005	1	2	3557	3	6177	677_g,9653_g
GO:0044347	cell wall polysaccharide catabolic process	biological_process	0.62005	1	2	3557	3	6177	677_g,9653_g
GO:0045491	xylan metabolic process	biological_process	0.62005	1	2	3557	3	6177	9653_g,677_g
GO:0045493	xylan catabolic process	biological_process	0.62005	1	2	3557	3	6177	9653_g,677_g
GO:0046559	alpha-glucuronidase activity	molecular_function	0.62005	1	2	3557	3	6177	9653_g,677_g
GO:1903509	liposaccharide metabolic process	biological_process	0.62019	1	17	3557	30	6177	12371_g,1845_g,6813_g,5004_g,7094_g,7508_g,9682_g,6009_g,7429_g,5635_g,7856_g,4545_g,4335_g,4746_g,1947_g,4047_g,6863_g
GO:0019725	cellular homeostasis	biological_process	0.62019	1	19	3557	34	6177	404_g,10374_g,12521_g,1310_g,5508_g,1853_g,10286_g,8455_g,1205_g,5878_g,6710_g,7662_g,10149_g,109_g,215_g,5804_g,3813_g,8700_g,5728_g
GO:0009584	detection of visible light	biological_process	0.62024	1	2	3557	3	6177	4001_g,6589_g
GO:0018298	protein-chromophore linkage	biological_process	0.62024	1	2	3557	3	6177	6589_g,4001_g
GO:0000166	nucleotide binding	molecular_function	0.62051	1	560	3557	975	6177	3982_g,7478_g,3649_g,9077_g,1698_g,7176_g,9759_g,8741_g,10312_g,12428_g,7968_g,203_g,360_g,10383_g,1913_g,4305_g,12444_g,848_g,7340_g,4705_g,6545_g,3437_g,1831_g,8071_g,5445_g,6825_g,5785_g,8187_g,5595_g,4775_g,1227_g,4708_g,6279_g,773_g,5304_g,823_g,4731_g,359_g,679_g,7998_g,9036_g,1916_g,7170_g,1683_g,12495_g,5634_g,12492_g,12599_g,7238_g,6824_g,1649_g,7159_g,8094_g,6472_g,2129_g,1135_g,137_g,9…
GO:1901265	nucleoside phosphate binding	molecular_function	0.62051	1	560	3557	975	6177	3460_g,8207_g,1093_g,4135_g,909_g,234_g,10184_g,710_g,2154_g,3815_g,7004_g,8326_g,7660_g,3814_g,1223_g,8799_g,6568_g,8303_g,9074_g,5061_g,877_g,5509_g,1179_g,7365_g,12572_g,5772_g,7639_g,5697_g,10163_g,806_g,5316_g,4098_g,1742_g,5275_g,10366_g,3925_g,8547_g,4472_g,3653_g,12354_g,5726_g,6997_g,1209_g,5905_g,7157_g,6985_g,3766_g,6310_g,1307_g,963_g,9724_g,727_g,9690_g,7043_g,6_g,936_g,6183_g,6254_g…
GO:0005665	RNA polymerase II, core complex	cellular_component	0.62061	1	2	3557	3	6177	1955_g,5286_g
GO:0070585	protein localization to mitochondrion	biological_process	0.62146	1	3	3557	5	6177	7622_g,1388_g,8158_g
GO:0072655	establishment of protein localization to mitochondrion	biological_process	0.62146	1	3	3557	5	6177	8158_g,1388_g,7622_g
GO:0006778	porphyrin-containing compound metabolic process	biological_process	0.62275	1	13	3557	23	6177	4697_g,10300_g,5105_g,9139_g,5025_g,5933_g,8169_g,7749_g,5631_g,9581_g,1300_g,4245_g,8719_g
GO:0016307	phosphatidylinositol phosphate kinase activity	molecular_function	0.62277	1	2	3557	3	6177	10300_g,7785_g
GO:0005086	ARF guanyl-nucleotide exchange factor activity	molecular_function	0.62285	1	2	3557	3	6177	5426_g,8476_g
GO:0007265	Ras protein signal transduction	biological_process	0.62285	1	2	3557	3	6177	8476_g,5426_g
GO:0032011	ARF protein signal transduction	biological_process	0.62285	1	2	3557	3	6177	5426_g,8476_g
GO:0032012	regulation of ARF protein signal transduction	biological_process	0.62285	1	2	3557	3	6177	8476_g,5426_g
GO:0046578	regulation of Ras protein signal transduction	biological_process	0.62285	1	2	3557	3	6177	8476_g,5426_g
GO:0051056	regulation of small GTPase mediated signal transduction	biological_process	0.62285	1	2	3557	3	6177	5426_g,8476_g
GO:0009277	fungal-type cell wall	cellular_component	0.62306	1	4	3557	7	6177	6152_g,6153_g,801_g,5805_g
GO:0032940	secretion by cell	biological_process	0.6244	1	18	3557	32	6177	5022_g,7846_g,4388_g,7351_g,249_g,8613_g,5436_g,10229_g,3756_g,2292_g,7226_g,7799_g,1694_g,1728_g,6334_g,6600_g,7960_g,9758_g
GO:0046903	secretion	biological_process	0.6244	1	18	3557	32	6177	4388_g,7351_g,5022_g,7846_g,8613_g,249_g,5436_g,10229_g,3756_g,7226_g,2292_g,7799_g,6600_g,9758_g,7960_g,1728_g,1694_g,6334_g
GO:0046488	phosphatidylinositol metabolic process	biological_process	0.62448	1	17	3557	30	6177	4047_g,1947_g,4746_g,4335_g,4545_g,7785_g,7856_g,7429_g,6009_g,7508_g,9682_g,7170_g,7094_g,6813_g,1845_g,12371_g,10300_g
GO:0016679	oxidoreductase activity, acting on diphenols and related substances as donors	molecular_function	0.62457	1	8	3557	14	6177	4344_g,4572_g,219_g,7749_g,Novel00339,9680_g,1762_g,5489_g
GO:0008150	biological_process	biological_process	0.62489	1	2641	3557	4591	6177	5499_g,7546_g,8645_g,8899_g,12353_g,270_g,6637_g,1260_g,897_g,5377_g,3738_g,1217_g,1087_g,5106_g,7887_g,3484_g,3781_g,6409_g,4194_g,8653_g,1673_g,1644_g,6729_g,6977_g,7142_g,846_g,6617_g,1669_g,5962_g,9690_g,6720_g,3611_g,3782_g,5726_g,1496_g,3691_g,6563_g,8139_g,1697_g,4360_g,6980_g,5712_g,1209_g,6914_g,1742_g,7375_g,1596_g,2175_g,12314_g,130_g,6554_g,4029_g,935_g,5528_g,8517_g,1106_g,4082_g,482…
GO:0006336	DNA replication-independent nucleosome assembly	biological_process	0.62524	1	2	3557	3	6177	1025_g,6271_g
GO:0031055	chromatin remodeling at centromere	biological_process	0.62524	1	2	3557	3	6177	6271_g,1025_g
GO:0034080	CENP-A containing nucleosome assembly	biological_process	0.62524	1	2	3557	3	6177	1025_g,6271_g
GO:0034724	DNA replication-independent nucleosome organization	biological_process	0.62524	1	2	3557	3	6177	1025_g,6271_g
GO:0061641	CENP-A containing chromatin organization	biological_process	0.62524	1	2	3557	3	6177	6271_g,1025_g
GO:0048609	multicellular organismal reproductive process	biological_process	0.62567	1	8	3557	14	6177	5025_g,1428_g,6829_g,7769_g,2389_g,5059_g,1217_g,4288_g
GO:0033646	host intracellular part	cellular_component	0.62667	1	30	3557	53	6177	7321_g,Novel00339,4795_g,10338_g,8741_g,7239_g,1336_g,245_g,1033_g,8960_g,5318_g,3916_g,7712_g,6279_g,3429_g,6786_g,3922_g,10389_g,1199_g,5785_g,5961_g,Novel00245,4978_g,8261_g,5349_g,5036_g,876_g,12391_g,3452_g,2384_g
GO:0043656	host intracellular region	cellular_component	0.62667	1	30	3557	53	6177	10389_g,3922_g,1199_g,5785_g,6786_g,3452_g,12391_g,2384_g,876_g,5349_g,5036_g,Novel00245,8261_g,4978_g,5961_g,245_g,1336_g,7239_g,8741_g,10338_g,4795_g,Novel00339,7321_g,3429_g,6279_g,5318_g,7712_g,3916_g,8960_g,1033_g
GO:0005681	spliceosomal complex	cellular_component	0.62675	1	8	3557	14	6177	5450_g,3849_g,Novel00113,5170_g,1519_g,5239_g,661_g,10374_g
GO:0051883	killing of cells in other organism involved in symbiotic interaction	biological_process	0.62765	1	3	3557	5	6177	6153_g,1451_g,8547_g
GO:0005742	mitochondrial outer membrane translocase complex	cellular_component	0.62788	1	4	3557	7	6177	8158_g,8102_g,7622_g,1465_g
GO:0031123	RNA 3-end processing	biological_process	0.62912	1	3	3557	5	6177	4953_g,1644_g,4029_g
GO:0009916	alternative oxidase activity	molecular_function	0.62915	1	2	3557	3	6177	5489_g,Novel00339
GO:0016779	nucleotidyltransferase activity	molecular_function	0.62938	1	59	3557	104	6177	1748_g,3743_g,4554_g,Novel00116,6441_g,4942_g,6712_g,4216_g,Novel00215,8938_g,8058_g,7473_g,241_g,4353_g,5706_g,8907_g,1826_g,140_g,4361_g,12328_g,7183_g,7779_g,12264_g,1955_g,7625_g,9649_g,9744_g,866_g,5223_g,4904_g,8964_g,7071_g,1517_g,9064_g,3439_g,744_g,4573_g,8327_g,1960_g,Novel00112,1382_g,10148_g,12388_g,8557_g,7931_g,5377_g,3410_g,4592_g,7304_g,257_g,4834_g,5723_g,1053_g,5060_g,10315_g,77…
GO:0034227	tRNA thio-modification	biological_process	0.6299	1	3	3557	5	6177	654_g,9695_g,7068_g
GO:0046916	cellular transition metal ion homeostasis	biological_process	0.63015	1	3	3557	5	6177	10149_g,8455_g,5508_g
GO:0043047	single-stranded telomeric DNA binding	molecular_function	0.63023	1	3	3557	5	6177	5717_g,1825_g,1477_g
GO:0098847	sequence-specific single stranded DNA binding	molecular_function	0.63023	1	3	3557	5	6177	5717_g,1825_g,1477_g
GO:0015718	monocarboxylic acid transport	biological_process	0.63053	1	3	3557	5	6177	9589_g,6212_g,10326_g
GO:0046915	transition metal ion transmembrane transporter activity	molecular_function	0.6307	1	13	3557	23	6177	8167_g,5508_g,42_g,7315_g,390_g,10149_g,6624_g,1288_g,7649_g,8455_g,7931_g,1623_g,4973_g
GO:0018205	peptidyl-lysine modification	biological_process	0.63118	1	3	3557	5	6177	1746_g,7173_g,8168_g
GO:0015035	protein disulfide oxidoreductase activity	molecular_function	0.63185	1	4	3557	7	6177	215_g,6710_g,3813_g,8487_g
GO:0015036	disulfide oxidoreductase activity	molecular_function	0.63185	1	4	3557	7	6177	6710_g,3813_g,8487_g,215_g
GO:0006405	RNA export from nucleus	biological_process	0.63192	1	3	3557	5	6177	9755_g,4638_g,1763_g
GO:0051168	nuclear export	biological_process	0.63192	1	3	3557	5	6177	1763_g,4638_g,9755_g
GO:0016728	oxidoreductase activity, acting on CH or CH2 groups, disulfide as acceptor	molecular_function	0.63221	1	3	3557	5	6177	9762_g,4660_g,4751_g
GO:0060271	cilium assembly	biological_process	0.63229	1	3	3557	5	6177	12298_g,10388_g,2317_g
GO:0120031	plasma membrane bounded cell projection assembly	biological_process	0.63229	1	3	3557	5	6177	10388_g,12298_g,2317_g
GO:0015936	coenzyme A metabolic process	biological_process	0.63237	1	3	3557	5	6177	4745_g,4831_g,1014_g
GO:0010008	endosome membrane	cellular_component	0.63287	1	3	3557	5	6177	2330_g,2181_g,5025_g
GO:0042546	cell wall biogenesis	biological_process	0.63307	1	3	3557	5	6177	9119_g,5227_g,7594_g
GO:0004864	protein phosphatase inhibitor activity	molecular_function	0.63313	1	3	3557	5	6177	4989_g,4812_g,9724_g
GO:0019212	phosphatase inhibitor activity	molecular_function	0.63313	1	3	3557	5	6177	4989_g,9724_g,4812_g
GO:0031975	envelope	cellular_component	0.63419	1	57	3557	102	6177	6250_g,4638_g,5726_g,Novel00025,5179_g,1884_g,8236_g,8177_g,5683_g,9632_g,1499_g,3437_g,8196_g,3815_g,8102_g,12486_g,5728_g,8420_g,8700_g,8725_g,668_g,1763_g,3531_g,Novel00011,4850_g,4083_g,3781_g,1465_g,6723_g,5404_g,Novel00218,7622_g,8297_g,6390_g,175_g,10329_g,8437_g,6576_g,9704_g,6212_g,4002_g,10152_g,12353_g,6697_g,8158_g,9755_g,12589_g,12276_g,8204_g,1388_g,4823_g,1593_g,3994_g,5878_g,9589_…
GO:0042600	egg chorion	cellular_component	0.63466	1	3	3557	5	6177	849_g,7769_g,1428_g
GO:0031412	gas vesicle organization	biological_process	0.63502	1	3	3557	5	6177	8873_g,6247_g,1933_g
GO:0006525	arginine metabolic process	biological_process	0.63623	1	3	3557	5	6177	6154_g,8690_g,6544_g
GO:1990542	mitochondrial transmembrane transport	biological_process	0.63674	1	4	3557	7	6177	8158_g,9589_g,8700_g,7622_g
GO:0009522	photosystem I	cellular_component	0.63711	1	3	3557	5	6177	3796_g,8364_g,8030_g
GO:0006077	(1->6)-beta-D-glucan metabolic process	biological_process	0.63712	1	3	3557	5	6177	9119_g,5227_g,6329_g
GO:0006078	(1->6)-beta-D-glucan biosynthetic process	biological_process	0.63712	1	3	3557	5	6177	5227_g,9119_g,6329_g
GO:0039526	modulation by virus of host apoptotic process	biological_process	0.63753	1	3	3557	5	6177	8331_g,5289_g,5106_g
GO:0044531	modulation of programmed cell death in other organism	biological_process	0.63753	1	3	3557	5	6177	5106_g,8331_g,5289_g
GO:0044532	modulation of apoptotic process in other organism	biological_process	0.63753	1	3	3557	5	6177	5106_g,5289_g,8331_g
GO:0052040	modulation by symbiont of host programmed cell death	biological_process	0.63753	1	3	3557	5	6177	8331_g,5289_g,5106_g
GO:0052150	modulation by symbiont of host apoptotic process	biological_process	0.63753	1	3	3557	5	6177	5289_g,8331_g,5106_g
GO:0052248	modulation of programmed cell death in other organism involved in symbiotic interaction	biological_process	0.63753	1	3	3557	5	6177	5106_g,5289_g,8331_g
GO:0052433	modulation by organism of apoptotic process in other organism involved in symbiotic interaction	biological_process	0.63753	1	3	3557	5	6177	5106_g,5289_g,8331_g
GO:0098803	respiratory chain complex	cellular_component	0.6379	1	4	3557	7	6177	8725_g,9704_g,8297_g,5179_g
GO:0033202	DNA helicase complex	cellular_component	0.6385	1	3	3557	5	6177	4274_g,1155_g,12531_g
GO:1904949	ATPase complex	cellular_component	0.6385	1	3	3557	5	6177	4274_g,1155_g,12531_g
GO:0044406	adhesion of symbiont to host	biological_process	0.63863	1	3	3557	5	6177	Novel00142,10403_g,7330_g
GO:0006643	membrane lipid metabolic process	biological_process	0.63869	1	18	3557	32	6177	7094_g,7508_g,12532_g,9682_g,6009_g,12371_g,1845_g,6813_g,8777_g,4545_g,4335_g,4746_g,1947_g,691_g,4047_g,7429_g,5635_g,7856_g
GO:0008053	mitochondrial fusion	biological_process	0.6393	1	3	3557	5	6177	8236_g,3437_g,668_g
GO:0051607	defense response to virus	biological_process	0.63961	1	3	3557	5	6177	3915_g,5197_g,6136_g
GO:0017148	negative regulation of translation	biological_process	0.63974	1	3	3557	5	6177	7996_g,4966_g,4465_g
GO:0034249	negative regulation of cellular amide metabolic process	biological_process	0.63974	1	3	3557	5	6177	4465_g,4966_g,7996_g
GO:0042278	purine nucleoside metabolic process	biological_process	0.63995	1	3	3557	5	6177	128_g,6755_g,7628_g
GO:0046128	purine ribonucleoside metabolic process	biological_process	0.63995	1	3	3557	5	6177	128_g,7628_g,6755_g
GO:0003911	DNA ligase (NAD+) activity	molecular_function	0.64097	1	3	3557	5	6177	4994_g,4946_g,6925_g
GO:1902531	regulation of intracellular signal transduction	biological_process	0.641	1	9	3557	16	6177	9649_g,8407_g,5405_g,7662_g,216_g,5426_g,1986_g,8476_g,10321_g
GO:0046164	alcohol catabolic process	biological_process	0.64126	1	3	3557	5	6177	4816_g,8044_g,1255_g
GO:0046174	polyol catabolic process	biological_process	0.64126	1	3	3557	5	6177	1255_g,4816_g,8044_g
GO:1901616	organic hydroxy compound catabolic process	biological_process	0.64126	1	3	3557	5	6177	4816_g,8044_g,1255_g
GO:0036094	small molecule binding	molecular_function	0.64168	1	599	3557	1044	6177	4649_g,6215_g,1077_g,7962_g,7689_g,4844_g,6047_g,4977_g,1756_g,8286_g,4363_g,7086_g,636_g,2308_g,6082_g,5439_g,170_g,4830_g,742_g,7181_g,1159_g,3896_g,8961_g,4197_g,5218_g,5460_g,12486_g,3403_g,5265_g,8388_g,6572_g,12319_g,1023_g,6646_g,5903_g,271_g,6196_g,5348_g,7666_g,5835_g,6592_g,7952_g,7171_g,6955_g,5779_g,8029_g,788_g,8625_g,1118_g,5477_g,3822_g,9754_g,5454_g,6679_g,8241_g,6627_g,6138_g,958…
GO:0005666	RNA polymerase III complex	cellular_component	0.64184	1	3	3557	5	6177	1616_g,5878_g,4576_g
GO:0006188	IMP biosynthetic process	biological_process	0.64272	1	3	3557	5	6177	3403_g,12557_g,4537_g
GO:0046040	IMP metabolic process	biological_process	0.64272	1	3	3557	5	6177	12557_g,4537_g,3403_g
GO:0051345	positive regulation of hydrolase activity	biological_process	0.64327	1	3	3557	5	6177	7340_g,8477_g,7964_g
GO:0048037	obsolete cofactor binding	molecular_function	0.64365	1	3	3557	5	6177	5179_g,5976_g,8483_g
GO:0030151	molybdenum ion binding	molecular_function	0.64434	1	3	3557	5	6177	7803_g,5545_g,3479_g
GO:0033647	host intracellular organelle	cellular_component	0.64437	1	27	3557	48	6177	1336_g,7239_g,245_g,10338_g,4795_g,Novel00339,7712_g,3916_g,8960_g,1033_g,3429_g,6279_g,6786_g,1199_g,10389_g,5785_g,3922_g,876_g,5036_g,5349_g,12391_g,2384_g,3452_g,5961_g,Novel00245,4978_g,8261_g
GO:0033648	host intracellular membrane-bounded organelle	cellular_component	0.64437	1	27	3557	48	6177	6279_g,3429_g,8960_g,1033_g,7712_g,3916_g,4795_g,Novel00339,10338_g,245_g,7239_g,1336_g,8261_g,4978_g,Novel00245,5961_g,2384_g,12391_g,3452_g,5349_g,5036_g,876_g,1199_g,10389_g,5785_g,3922_g,6786_g
GO:0004659	prenyltransferase activity	molecular_function	0.64445	1	3	3557	5	6177	7213_g,6526_g,8586_g
GO:0008318	protein prenyltransferase activity	molecular_function	0.64445	1	3	3557	5	6177	7213_g,6526_g,8586_g
GO:0018342	protein prenylation	biological_process	0.64445	1	3	3557	5	6177	8586_g,6526_g,7213_g
GO:0097354	prenylation	biological_process	0.64445	1	3	3557	5	6177	7213_g,6526_g,8586_g
GO:0000313	organellar ribosome	cellular_component	0.64489	1	3	3557	5	6177	Novel00195,Novel00148,9063_g
GO:0005761	mitochondrial ribosome	cellular_component	0.64489	1	3	3557	5	6177	Novel00195,Novel00148,9063_g
GO:1901361	organic cyclic compound catabolic process	biological_process	0.6449	1	24	3557	43	6177	8841_g,5756_g,7968_g,5481_g,4052_g,8169_g,3448_g,4131_g,8628_g,1873_g,1300_g,3661_g,6945_g,4245_g,4096_g,4697_g,4930_g,5900_g,3408_g,1476_g,5933_g,8276_g,4137_g,5479_g
GO:0022900	electron transport chain	biological_process	0.645	1	10	3557	18	6177	5179_g,6091_g,846_g,5905_g,3736_g,8529_g,1464_g,8297_g,7449_g,4089_g
GO:0061024	membrane organization	biological_process	0.64521	1	24	3557	43	6177	2758_g,401_g,7118_g,4146_g,6576_g,8603_g,1481_g,5322_g,4404_g,4427_g,4305_g,3531_g,1238_g,8009_g,1388_g,12564_g,5626_g,4211_g,4848_g,8587_g,5829_g,6824_g,8047_g,5107_g
GO:2000026	regulation of multicellular organismal development	biological_process	0.64536	1	3	3557	5	6177	1659_g,8407_g,4401_g
GO:0009063	cellular amino acid catabolic process	biological_process	0.64538	1	9	3557	16	6177	1873_g,8276_g,4137_g,3661_g,6945_g,3408_g,6154_g,140_g,5756_g
GO:0033179	proton-transporting V-type ATPase, V0 domain	cellular_component	0.64561	1	4	3557	7	6177	787_g,5346_g,4241_g,674_g
GO:0009451	RNA modification	biological_process	0.64609	1	53	3557	94	6177	2113_g,7037_g,8649_g,2169_g,1957_g,5394_g,8618_g,654_g,8638_g,9695_g,5337_g,1434_g,7988_g,1092_g,1201_g,4745_g,5243_g,7446_g,6712_g,9645_g,7313_g,5119_g,679_g,5146_g,748_g,293_g,345_g,8863_g,1902_g,855_g,630_g,237_g,936_g,4026_g,5307_g,7361_g,12349_g,5877_g,10383_g,8919_g,1761_g,5753_g,3410_g,48_g,7931_g,5634_g,1960_g,4628_g,5866_g,806_g,7068_g,5331_g,7159_g
GO:0016634	oxidoreductase activity, acting on the CH-CH group of donors, oxygen as acceptor	molecular_function	0.64622	1	3	3557	5	6177	5105_g,5963_g,5025_g
GO:0072329	monocarboxylic acid catabolic process	biological_process	0.64643	1	3	3557	5	6177	330_g,5963_g,1048_g
GO:0015926	glucosidase activity	molecular_function	0.64685	1	3	3557	5	6177	9078_g,4229_g,1940_g
GO:0070069	cytochrome complex	cellular_component	0.64695	1	4	3557	7	6177	8297_g,4163_g,6502_g,Novel00254
GO:0016888	endodeoxyribonuclease activity, producing 5-phosphomonoesters	molecular_function	0.64705	1	3	3557	5	6177	5357_g,5857_g,6505_g
GO:0007049	cell cycle	biological_process	0.64722	1	61	3557	109	6177	5427_g,8794_g,8139_g,1419_g,5197_g,4757_g,1822_g,674_g,1820_g,6683_g,863_g,7684_g,5059_g,6780_g,7705_g,71_g,2343_g,4848_g,4056_g,8003_g,8642_g,10296_g,9625_g,8047_g,7009_g,954_g,4648_g,5891_g,1654_g,1023_g,5631_g,8430_g,12536_g,9690_g,4950_g,5422_g,2151_g,10388_g,4489_g,9145_g,4092_g,6297_g,4241_g,12321_g,3713_g,1110_g,5924_g,6284_g,4593_g,798_g,5378_g,274_g,1124_g,Novel00315,5141_g,1122_g,4229_g…
GO:0050151	oleate hydratase activity	molecular_function	0.64729	1	3	3557	5	6177	360_g,1742_g,1932_g
GO:0006269	DNA replication, synthesis of RNA primer	biological_process	0.64733	1	3	3557	5	6177	4592_g,1060_g,12328_g
GO:0006284	base-excision repair	biological_process	0.6476	1	3	3557	5	6177	12281_g,1806_g,10337_g
GO:0043022	ribosome binding	molecular_function	0.64761	1	4	3557	7	6177	7847_g,4941_g,4908_g,8122_g
GO:0005337	nucleoside transmembrane transporter activity	molecular_function	0.64769	1	3	3557	5	6177	9090_g,7128_g,12288_g
GO:0015858	nucleoside transport	biological_process	0.64769	1	3	3557	5	6177	12288_g,9090_g,7128_g
GO:0072348	sulfur compound transport	biological_process	0.6478	1	3	3557	5	6177	6212_g,8695_g,4174_g
GO:1901682	sulfur compound transmembrane transporter activity	molecular_function	0.6478	1	3	3557	5	6177	4174_g,6212_g,8695_g
GO:0003950	NAD+ ADP-ribosyltransferase activity	molecular_function	0.64791	1	3	3557	5	6177	10315_g,12442_g,5913_g
GO:0042470	melanosome	cellular_component	0.64793	1	3	3557	5	6177	4145_g,7479_g,1574_g
GO:0048770	pigment granule	cellular_component	0.64793	1	3	3557	5	6177	1574_g,4145_g,7479_g
GO:0004565	beta-galactosidase activity	molecular_function	0.64796	1	3	3557	5	6177	8914_g,4368_g,7285_g
GO:0015925	galactosidase activity	molecular_function	0.64796	1	3	3557	5	6177	7285_g,8914_g,4368_g
GO:0008176	tRNA (guanine-N7-)-methyltransferase activity	molecular_function	0.6486	1	9	3557	16	6177	7037_g,8649_g,293_g,2113_g,1902_g,1957_g,237_g,5307_g,7361_g
GO:0016423	tRNA (guanine) methyltransferase activity	molecular_function	0.6486	1	9	3557	16	6177	8649_g,7037_g,2113_g,293_g,1902_g,1957_g,237_g,7361_g,5307_g
GO:0004888	transmembrane signaling receptor activity	molecular_function	0.64876	1	9	3557	16	6177	2758_g,4472_g,8463_g,7715_g,841_g,1581_g,8541_g,10237_g,7893_g
GO:0034061	DNA polymerase activity	molecular_function	0.64918	1	13	3557	23	6177	7183_g,6441_g,1826_g,4904_g,9064_g,10315_g,241_g,5706_g,4216_g,Novel00215,7931_g,7625_g,8938_g
GO:0001765	membrane raft assembly	biological_process	0.64944	1	3	3557	5	6177	4305_g,5322_g,1481_g
GO:0031579	membrane raft organization	biological_process	0.64944	1	3	3557	5	6177	4305_g,5322_g,1481_g
GO:0044091	membrane biogenesis	biological_process	0.64944	1	3	3557	5	6177	4305_g,1481_g,5322_g
GO:0044854	plasma membrane raft assembly	biological_process	0.64944	1	3	3557	5	6177	1481_g,5322_g,4305_g
GO:0044857	plasma membrane raft organization	biological_process	0.64944	1	3	3557	5	6177	1481_g,5322_g,4305_g
GO:0070836	caveola assembly	biological_process	0.64944	1	3	3557	5	6177	1481_g,5322_g,4305_g
GO:0071709	membrane assembly	biological_process	0.64944	1	3	3557	5	6177	4305_g,5322_g,1481_g
GO:0008135	translation factor activity, RNA binding	molecular_function	0.64986	1	10	3557	18	6177	7901_g,7847_g,5671_g,5866_g,12353_g,369_g,4908_g,4175_g,3878_g,6949_g
GO:0045182	translation regulator activity	molecular_function	0.64986	1	10	3557	18	6177	6949_g,3878_g,4175_g,4908_g,5866_g,5671_g,7847_g,7901_g,369_g,12353_g
GO:0090079	translation regulator activity, nucleic acid binding	molecular_function	0.64986	1	10	3557	18	6177	5866_g,5671_g,7847_g,7901_g,369_g,12353_g,6949_g,3878_g,4175_g,4908_g
GO:0005869	dynactin complex	cellular_component	0.65261	1	4	3557	7	6177	1434_g,6247_g,7705_g,1927_g
GO:0051301	cell division	biological_process	0.6532	1	15	3557	27	6177	4950_g,5427_g,5378_g,4056_g,5809_g,1124_g,4092_g,5141_g,8016_g,7286_g,5891_g,5358_g,7516_g,7684_g,7705_g
GO:0016042	lipid catabolic process	biological_process	0.65384	1	9	3557	16	6177	5635_g,8252_g,6344_g,1189_g,8012_g,6335_g,5963_g,7293_g,12346_g
GO:0031399	regulation of protein modification process	biological_process	0.65419	1	15	3557	27	6177	5649_g,857_g,8775_g,1822_g,37_g,6247_g,7662_g,9724_g,4812_g,12321_g,9550_g,4673_g,3657_g,4229_g,3858_g
GO:0001906	cell killing	biological_process	0.65474	1	4	3557	7	6177	1451_g,6153_g,8480_g,8547_g
GO:0005741	mitochondrial outer membrane	cellular_component	0.6555	1	11	3557	20	6177	1884_g,8236_g,3994_g,3437_g,8102_g,7622_g,1465_g,8158_g,668_g,12276_g,Novel00025
GO:0031968	organelle outer membrane	cellular_component	0.6555	1	11	3557	20	6177	3437_g,3994_g,8102_g,1884_g,8236_g,8158_g,Novel00025,668_g,12276_g,7622_g,1465_g
GO:0006979	response to oxidative stress	biological_process	0.6556	1	4	3557	7	6177	3618_g,6553_g,9710_g,6756_g
GO:0033865	nucleoside bisphosphate metabolic process	biological_process	0.65603	1	4	3557	7	6177	1014_g,4745_g,7628_g,4831_g
GO:0033875	ribonucleoside bisphosphate metabolic process	biological_process	0.65603	1	4	3557	7	6177	4745_g,4831_g,7628_g,1014_g
GO:0034032	purine nucleoside bisphosphate metabolic process	biological_process	0.65603	1	4	3557	7	6177	7628_g,4831_g,4745_g,1014_g
GO:0055076	transition metal ion homeostasis	biological_process	0.65675	1	4	3557	7	6177	5508_g,9565_g,10149_g,8455_g
GO:0004356	glutamate-ammonia ligase activity	molecular_function	0.65796	1	4	3557	7	6177	7047_g,4731_g,3490_g,345_g
GO:0016211	ammonia ligase activity	molecular_function	0.65796	1	4	3557	7	6177	345_g,3490_g,4731_g,7047_g
GO:0016880	acid-ammonia (or amide) ligase activity	molecular_function	0.65796	1	4	3557	7	6177	4731_g,7047_g,3490_g,345_g
GO:0140096	catalytic activity, acting on a protein	molecular_function	0.65834	1	295	3557	518	6177	7789_g,8951_g,5827_g,4475_g,8805_g,9695_g,8395_g,12557_g,6475_g,8783_g,427_g,1638_g,8496_g,6835_g,8632_g,12509_g,10295_g,82_g,4781_g,4133_g,7560_g,5307_g,776_g,7502_g,4834_g,1049_g,7746_g,8549_g,12532_g,5519_g,9089_g,3779_g,7886_g,7718_g,8241_g,6679_g,5710_g,1455_g,8586_g,3616_g,1945_g,4245_g,4625_g,9733_g,8603_g,9713_g,6454_g,7171_g,7126_g,8409_g,8625_g,3822_g,719_g,7118_g,4957_g,9754_g,323_g,81…
GO:0032268	regulation of cellular protein metabolic process	biological_process	0.65877	1	25	3557	45	6177	6247_g,12353_g,10169_g,5658_g,5649_g,7062_g,4966_g,9550_g,4229_g,4908_g,7662_g,7996_g,4812_g,9724_g,37_g,4465_g,857_g,1822_g,7847_g,8775_g,4673_g,12321_g,7964_g,3657_g,3858_g
GO:0019200	carbohydrate kinase activity	molecular_function	0.65922	1	4	3557	7	6177	1048_g,127_g,8212_g,6778_g
GO:0044281	small molecule metabolic process	biological_process	0.65933	1	245	3557	431	6177	10144_g,4758_g,91_g,4194_g,8943_g,12465_g,6440_g,10302_g,1715_g,5489_g,4950_g,10339_g,7086_g,9640_g,6915_g,128_g,6595_g,4844_g,1260_g,3661_g,6065_g,6959_g,1587_g,270_g,3598_g,4002_g,6402_g,5720_g,769_g,6613_g,4496_g,5481_g,5499_g,5973_g,4649_g,5712_g,1118_g,3899_g,981_g,7694_g,9621_g,4159_g,8603_g,5726_g,785_g,1144_g,3782_g,8388_g,8807_g,7307_g,1653_g,1121_g,4340_g,8284_g,4052_g,5408_g,1001_g,340…
GO:0016838	carbon-oxygen lyase activity, acting on phosphates	molecular_function	0.65967	1	4	3557	7	6177	1493_g,4120_g,6582_g,7462_g
GO:0006606	protein import into nucleus	biological_process	0.66003	1	10	3557	18	6177	5749_g,5772_g,1927_g,5027_g,4950_g,8873_g,8602_g,1685_g,6537_g,668_g
GO:0034504	protein localization to nucleus	biological_process	0.66003	1	10	3557	18	6177	5749_g,5772_g,1927_g,5027_g,4950_g,8602_g,8873_g,1685_g,668_g,6537_g
GO:0051170	import into nucleus	biological_process	0.66003	1	10	3557	18	6177	1927_g,5749_g,5772_g,8602_g,8873_g,1685_g,668_g,6537_g,5027_g,4950_g
GO:0016255	attachment of GPI anchor to protein	biological_process	0.66007	1	4	3557	7	6177	7429_g,4335_g,7856_g,1845_g
GO:0006839	mitochondrial transport	biological_process	0.66027	1	5	3557	9	6177	8700_g,9589_g,8158_g,7622_g,1388_g
GO:0046483	heterocycle metabolic process	biological_process	0.66238	1	794	3557	1388	6177	11298_g,2192_g,3878_g,1616_g,5212_g,6676_g,4072_g,4942_g,8058_g,2124_g,4617_g,7957_g,3823_g,411_g,1498_g,4848_g,6521_g,6773_g,7490_g,6560_g,8522_g,9042_g,1676_g,6961_g,45_g,10338_g,4564_g,1519_g,12286_g,5774_g,7497_g,4577_g,8493_g,2164_g,3708_g,3977_g,1948_g,4131_g,8788_g,7243_g,5634_g,1898_g,7159_g,4610_g,4801_g,7998_g,10240_g,15_g,679_g,9581_g,3709_g,6818_g,1403_g,4930_g,6508_g,5152_g,1873_g,56…
GO:0051274	beta-glucan biosynthetic process	biological_process	0.66239	1	4	3557	7	6177	12430_g,6329_g,9119_g,5227_g
GO:0006313	transposition, DNA-mediated	biological_process	0.66273	1	5	3557	9	6177	1341_g,1013_g,4455_g,5406_g,3776_g
GO:0032196	transposition	biological_process	0.66273	1	5	3557	9	6177	3776_g,5406_g,1341_g,1013_g,4455_g
GO:0009126	purine nucleoside monophosphate metabolic process	biological_process	0.6632	1	4	3557	7	6177	12557_g,4537_g,3403_g,6755_g
GO:0009127	purine nucleoside monophosphate biosynthetic process	biological_process	0.6632	1	4	3557	7	6177	12557_g,4537_g,3403_g,6755_g
GO:0009167	purine ribonucleoside monophosphate metabolic process	biological_process	0.6632	1	4	3557	7	6177	6755_g,3403_g,4537_g,12557_g
GO:0009168	purine ribonucleoside monophosphate biosynthetic process	biological_process	0.6632	1	4	3557	7	6177	6755_g,3403_g,4537_g,12557_g
GO:0003682	chromatin binding	molecular_function	0.66367	1	10	3557	18	6177	2129_g,4084_g,7490_g,4708_g,6551_g,5239_g,5846_g,5170_g,237_g,398_g
GO:0006139	nucleobase-containing compound metabolic process	biological_process	0.66372	1	739	3557	1292	6177	8788_g,4131_g,1948_g,3977_g,4610_g,7159_g,1898_g,5634_g,7243_g,1403_g,6818_g,679_g,15_g,4801_g,7998_g,10240_g,6508_g,8058_g,4942_g,4072_g,6676_g,5212_g,1616_g,3878_g,2192_g,11298_g,6773_g,6521_g,4848_g,1498_g,3823_g,411_g,7957_g,4617_g,2124_g,10338_g,4564_g,45_g,9042_g,6961_g,8522_g,6560_g,7490_g,2164_g,8493_g,4577_g,7497_g,5774_g,12286_g,1519_g,7697_g,3560_g,8134_g,848_g,10383_g,5188_g,5380_g,57…
GO:0002682	regulation of immune system process	biological_process	0.66421	1	4	3557	7	6177	216_g,5261_g,1659_g,12445_g
GO:0098599	palmitoyl hydrolase activity	molecular_function	0.66421	1	4	3557	7	6177	7914_g,4500_g,6749_g,2136_g
GO:0006479	protein methylation	biological_process	0.66435	1	4	3557	7	6177	1049_g,1746_g,7992_g,9696_g
GO:0008213	protein alkylation	biological_process	0.66435	1	4	3557	7	6177	9696_g,7992_g,1049_g,1746_g
GO:0009072	aromatic amino acid family metabolic process	biological_process	0.66461	1	20	3557	36	6177	393_g,3408_g,8710_g,7373_g,33_g,1967_g,4159_g,4440_g,4137_g,1676_g,1118_g,8276_g,5756_g,5973_g,8214_g,4340_g,6945_g,3661_g,12405_g,1873_g
GO:0072528	pyrimidine-containing compound biosynthetic process	biological_process	0.66462	1	4	3557	7	6177	1575_g,10346_g,7686_g,3646_g
GO:0009117	nucleotide metabolic process	biological_process	0.66505	1	35	3557	63	6177	6755_g,5726_g,7628_g,12557_g,1014_g,7671_g,418_g,3403_g,5408_g,8841_g,5728_g,4052_g,4537_g,1144_g,4745_g,4096_g,7784_g,5900_g,10172_g,1812_g,3984_g,127_g,7998_g,6212_g,4831_g,5720_g,4002_g,858_g,1941_g,5406_g,5481_g,128_g,4131_g,3529_g,5878_g
GO:0042592	homeostatic process	biological_process	0.66581	1	31	3557	56	6177	5508_g,7086_g,10286_g,1853_g,175_g,12521_g,9186_g,10374_g,9565_g,1825_g,679_g,1310_g,404_g,8354_g,5728_g,8700_g,3813_g,8600_g,10149_g,215_g,5717_g,5804_g,109_g,2119_g,5878_g,6710_g,7662_g,2145_g,3448_g,1205_g,8455_g
GO:0008772	[isocitrate dehydrogenase (NADP+)] kinase activity	molecular_function	0.66604	1	1	3557	1	6177	3533_g
GO:0005773	vacuole	cellular_component	0.6664	1	4	3557	7	6177	4831_g,6046_g,4305_g,9713_g
GO:0016868	intramolecular transferase activity, phosphotransferases	molecular_function	0.66662	1	4	3557	7	6177	7051_g,9621_g,5750_g,Novel00186
GO:0005488	binding	molecular_function	0.66743	1	1785	3557	3107	6177	5430_g,5095_g,1316_g,4075_g,5736_g,6422_g,8476_g,4974_g,7264_g,5552_g,7338_g,6343_g,9168_g,5722_g,7304_g,9710_g,1605_g,107_g,3753_g,8122_g,3995_g,8434_g,1980_g,1841_g,3914_g,9098_g,6630_g,9731_g,7853_g,8808_g,7656_g,2367_g,7067_g,3428_g,6523_g,8596_g,1328_g,6614_g,997_g,770_g,4700_g,1185_g,5195_g,219_g,12405_g,8683_g,7803_g,226_g,3586_g,5447_g,7217_g,8948_g,4107_g,5332_g,4928_g,8638_g,5749_g,9189…
GO:0006402	mRNA catabolic process	biological_process	0.66852	1	4	3557	7	6177	8628_g,3448_g,1476_g,7968_g
GO:0030145	manganese ion binding	molecular_function	0.66902	1	4	3557	7	6177	187_g,5750_g,7960_g,7051_g
GO:0032787	monocarboxylic acid metabolic process	biological_process	0.66942	1	50	3557	89	6177	4135_g,5113_g,8603_g,6963_g,7594_g,3460_g,5222_g,785_g,908_g,7961_g,5712_g,5963_g,10211_g,6560_g,8762_g,1932_g,1121_g,1770_g,8146_g,12517_g,4756_g,8284_g,1227_g,1048_g,1984_g,8297_g,7784_g,4834_g,8002_g,9161_g,127_g,4194_g,91_g,4758_g,5296_g,6402_g,8740_g,3598_g,270_g,360_g,330_g,4649_g,12406_g,1742_g,4669_g,203_g,6915_g,4403_g,3529_g,3994_g
GO:0005694	chromosome	cellular_component	0.66944	1	75	3557	134	6177	863_g,2172_g,27_g,7490_g,4084_g,398_g,8300_g,5197_g,1035_g,1561_g,1820_g,674_g,9048_g,5891_g,2119_g,2343_g,4788_g,8047_g,8600_g,9625_g,7780_g,1562_g,8497_g,2759_g,1825_g,4465_g,4489_g,237_g,1025_g,2347_g,2129_g,77_g,Novel00315,2389_g,4610_g,1122_g,3590_g,5170_g,5846_g,4288_g,6780_g,5357_g,71_g,1155_g,8139_g,8794_g,7486_g,1419_g,654_g,4757_g,4270_g,5239_g,4648_g,6551_g,954_g,8337_g,4708_g,737_g,53…
GO:0008374	O-acyltransferase activity	molecular_function	0.66985	1	4	3557	7	6177	8136_g,6749_g,6460_g,2136_g
GO:0006576	cellular biogenic amine metabolic process	biological_process	0.67052	1	20	3557	36	6177	3408_g,8276_g,4137_g,136_g,5697_g,5146_g,5845_g,7307_g,4340_g,6990_g,5756_g,1023_g,10252_g,7931_g,1873_g,2192_g,4555_g,1761_g,3661_g,6945_g
GO:0044106	cellular amine metabolic process	biological_process	0.67052	1	20	3557	36	6177	3408_g,5146_g,4137_g,5697_g,136_g,8276_g,6990_g,5756_g,7307_g,5845_g,4340_g,2192_g,4555_g,1761_g,3661_g,6945_g,1873_g,7931_g,1023_g,10252_g
GO:0019220	regulation of phosphate metabolic process	biological_process	0.6711	1	16	3557	29	6177	37_g,1822_g,8775_g,857_g,3657_g,3858_g,4673_g,12321_g,6247_g,5649_g,6122_g,4229_g,9550_g,4812_g,9724_g,7662_g
GO:0051174	regulation of phosphorus metabolic process	biological_process	0.6711	1	16	3557	29	6177	4673_g,12321_g,3657_g,3858_g,857_g,1822_g,8775_g,37_g,7662_g,4812_g,9724_g,9550_g,4229_g,5649_g,6122_g,6247_g
GO:0007009	plasma membrane organization	biological_process	0.67168	1	4	3557	7	6177	4146_g,4305_g,1481_g,5322_g
GO:0045333	cellular respiration	biological_process	0.6722	1	16	3557	29	6177	1645_g,5106_g,6278_g,8300_g,8297_g,5905_g,842_g,1903_g,5179_g,5953_g,5249_g,3736_g,8529_g,5666_g,4216_g,1144_g
GO:0006952	defense response	biological_process	0.67279	1	35	3557	63	6177	6505_g,5197_g,9713_g,1197_g,6136_g,5271_g,7334_g,10237_g,12412_g,10193_g,9656_g,7734_g,7896_g,5428_g,7469_g,9620_g,701_g,691_g,9149_g,3915_g,156_g,4917_g,1780_g,8043_g,1596_g,10208_g,7591_g,5360_g,1203_g,4334_g,8407_g,8872_g,8846_g,5857_g,5738_g
GO:0006753	nucleoside phosphate metabolic process	biological_process	0.67382	1	36	3557	65	6177	4831_g,6212_g,127_g,7998_g,1812_g,3984_g,10172_g,7784_g,5900_g,5878_g,3529_g,4131_g,128_g,5406_g,5481_g,5720_g,858_g,4002_g,1941_g,418_g,7671_g,5479_g,12557_g,1014_g,5726_g,6755_g,7628_g,4745_g,4096_g,4537_g,1144_g,5408_g,8841_g,3403_g,4052_g,5728_g
GO:0098799	outer mitochondrial membrane protein complex	cellular_component	0.6739	1	6	3557	11	6177	7622_g,1465_g,3994_g,8158_g,12276_g,8102_g
GO:0009056	catabolic process	biological_process	0.67502	1	104	3557	185	6177	5963_g,6335_g,7080_g,5479_g,5548_g,8401_g,5712_g,8044_g,5933_g,7126_g,7051_g,8252_g,1300_g,6646_g,5824_g,4729_g,3448_g,1873_g,1189_g,1654_g,4052_g,7434_g,8138_g,677_g,2367_g,8012_g,1190_g,8276_g,7712_g,3753_g,5900_g,224_g,3661_g,1761_g,6786_g,2131_g,8747_g,5756_g,7968_g,7062_g,6481_g,1284_g,5481_g,5993_g,1587_g,4137_g,8380_g,4803_g,5097_g,1476_g,7844_g,4697_g,140_g,1092_g,6154_g,7293_g,12346_g,40…
GO:0005217	intracellular ligand-gated ion channel activity	molecular_function	0.67546	1	5	3557	9	6177	10286_g,7662_g,5728_g,5878_g,10374_g
GO:0005219	ryanodine-sensitive calcium-release channel activity	molecular_function	0.67546	1	5	3557	9	6177	7662_g,10286_g,10374_g,5878_g,5728_g
GO:0015278	calcium-release channel activity	molecular_function	0.67546	1	5	3557	9	6177	7662_g,10286_g,10374_g,5878_g,5728_g
GO:0099094	ligand-gated cation channel activity	molecular_function	0.67546	1	5	3557	9	6177	10374_g,5878_g,5728_g,7662_g,10286_g
GO:0099604	ligand-gated calcium channel activity	molecular_function	0.67546	1	5	3557	9	6177	10374_g,5878_g,5728_g,7662_g,10286_g
GO:0043565	sequence-specific DNA binding	molecular_function	0.67549	1	30	3557	54	6177	1147_g,8176_g,7239_g,12305_g,1825_g,4123_g,5716_g,2172_g,4846_g,8549_g,5332_g,1980_g,10380_g,12371_g,6755_g,8614_g,871_g,12552_g,8569_g,3977_g,6550_g,5349_g,1477_g,7264_g,1851_g,8995_g,4978_g,4056_g,5736_g,5717_g
GO:0004764	shikimate 3-dehydrogenase (NADP+) activity	molecular_function	0.6755	1	5	3557	9	6177	12291_g,10230_g,12290_g,7343_g,655_g
GO:0009060	aerobic respiration	biological_process	0.67826	1	5	3557	9	6177	5249_g,4216_g,5666_g,842_g,3736_g
GO:0071495	cellular response to endogenous stimulus	biological_process	0.67841	1	5	3557	9	6177	Novel00158,8416_g,7485_g,5100_g,2167_g
GO:0042162	telomeric DNA binding	molecular_function	0.67875	1	5	3557	9	6177	5717_g,2172_g,1825_g,7264_g,1477_g
GO:0051273	beta-glucan metabolic process	biological_process	0.68119	1	5	3557	9	6177	12430_g,6329_g,5227_g,7070_g,9119_g
GO:0035091	phosphatidylinositol binding	molecular_function	0.6814	1	5	3557	9	6177	4836_g,5882_g,4834_g,1898_g,4146_g
GO:0000772	mating pheromone activity	molecular_function	0.68267	1	5	3557	9	6177	12615_g,1044_g,8510_g,1157_g,9097_g
GO:0005186	pheromone activity	molecular_function	0.68267	1	5	3557	9	6177	8510_g,1044_g,12615_g,9097_g,1157_g
GO:0002949	tRNA threonylcarbamoyladenosine modification	biological_process	0.68313	1	15	3557	27	6177	806_g,12349_g,5634_g,9645_g,5866_g,4026_g,936_g,2169_g,3410_g,7931_g,630_g,5394_g,5146_g,10383_g,1761_g
GO:0070525	tRNA threonylcarbamoyladenosine metabolic process	biological_process	0.68313	1	15	3557	27	6177	5866_g,9645_g,936_g,4026_g,5634_g,12349_g,806_g,1761_g,5146_g,10383_g,7931_g,5394_g,630_g,2169_g,3410_g
GO:0072524	pyridine-containing compound metabolic process	biological_process	0.68369	1	5	3557	9	6177	418_g,10172_g,1941_g,1144_g,5720_g
GO:0072525	pyridine-containing compound biosynthetic process	biological_process	0.68369	1	5	3557	9	6177	5720_g,1941_g,1144_g,10172_g,418_g
GO:0009539	photosystem II reaction center	cellular_component	0.6839	1	6	3557	11	6177	4816_g,1193_g,1413_g,5453_g,12464_g,1678_g
GO:0031554	regulation of DNA-templated transcription, termination	biological_process	0.68442	1	5	3557	9	6177	5146_g,803_g,181_g,7421_g,8400_g
GO:0099513	polymeric cytoskeletal fiber	cellular_component	0.68493	1	5	3557	9	6177	12296_g,6946_g,863_g,8139_g,5422_g
GO:0006396	RNA processing	biological_process	0.68523	1	120	3557	213	6177	5143_g,2113_g,10173_g,7435_g,7037_g,8649_g,2169_g,45_g,10338_g,9695_g,5337_g,2193_g,1519_g,1434_g,1092_g,7988_g,4717_g,1201_g,6795_g,4745_g,1199_g,4556_g,8058_g,7446_g,661_g,6712_g,8635_g,3840_g,8873_g,945_g,12332_g,9563_g,5146_g,293_g,748_g,679_g,345_g,1544_g,8863_g,1902_g,5295_g,237_g,9072_g,33_g,4119_g,5307_g,7502_g,5877_g,4422_g,4384_g,8202_g,4029_g,7108_g,7931_g,1388_g,5634_g,7846_g,5170_g,1…
GO:1901565	organonitrogen compound catabolic process	biological_process	0.68525	1	50	3557	90	6177	8138_g,5635_g,7434_g,297_g,4052_g,12509_g,6313_g,1873_g,1654_g,4729_g,4096_g,1300_g,6646_g,1092_g,6154_g,140_g,4697_g,5933_g,5712_g,5097_g,5548_g,4137_g,7080_g,1821_g,1455_g,9597_g,8414_g,274_g,6481_g,8169_g,7062_g,12376_g,5756_g,12437_g,6786_g,1761_g,4245_g,224_g,6945_g,3661_g,3408_g,4731_g,4930_g,3753_g,7712_g,5067_g,10337_g,8276_g,10248_g,679_g
GO:0007005	mitochondrion organization	biological_process	0.68574	1	22	3557	40	6177	8171_g,7622_g,Novel00218,7435_g,8437_g,6576_g,3437_g,7964_g,8236_g,787_g,10280_g,7483_g,668_g,8099_g,8158_g,12486_g,3956_g,4648_g,4970_g,3531_g,1388_g,1686_g
GO:0071554	cell wall organization or biogenesis	biological_process	0.68585	1	11	3557	20	6177	3815_g,2146_g,1217_g,6557_g,5227_g,9119_g,9653_g,7594_g,1827_g,677_g,8414_g
GO:0000785	chromatin	cellular_component	0.68595	1	12	3557	22	6177	4274_g,1561_g,1035_g,8602_g,2389_g,2119_g,4084_g,1155_g,4305_g,7959_g,1562_g,4288_g
GO:0019012	virion	cellular_component	0.68625	1	66	3557	118	6177	5186_g,5276_g,1033_g,8549_g,8960_g,4355_g,1927_g,6464_g,9170_g,7286_g,5025_g,5812_g,2293_g,4949_g,380_g,2362_g,10173_g,8064_g,6956_g,7107_g,1762_g,7432_g,1671_g,1434_g,5794_g,7662_g,35_g,818_g,5834_g,10219_g,668_g,3452_g,4056_g,10372_g,1811_g,1238_g,1096_g,10330_g,6215_g,9124_g,Novel00308,5450_g,5736_g,10344_g,2758_g,12305_g,9687_g,6880_g,292_g,6980_g,12399_g,9157_g,2330_g,3849_g,6955_g,5494_g,57…
GO:0009057	macromolecule catabolic process	biological_process	0.68762	1	41	3557	74	6177	4731_g,3753_g,7712_g,5067_g,9653_g,10337_g,7070_g,10248_g,679_g,1821_g,1455_g,8414_g,274_g,6481_g,7062_g,12376_g,7968_g,8628_g,1761_g,6786_g,12437_g,224_g,1092_g,1476_g,5712_g,5097_g,4803_g,5548_g,7080_g,8138_g,677_g,7434_g,297_g,12509_g,6313_g,1654_g,4729_g,8016_g,3448_g,5824_g,6646_g
GO:0006904	vesicle docking involved in exocytosis	biological_process	0.68808	1	5	3557	9	6177	7960_g,10229_g,7846_g,249_g,1728_g
GO:0022406	membrane docking	biological_process	0.68808	1	5	3557	9	6177	7846_g,249_g,1728_g,7960_g,10229_g
GO:0048278	vesicle docking	biological_process	0.68808	1	5	3557	9	6177	1728_g,7846_g,249_g,10229_g,7960_g
GO:0140029	exocytic process	biological_process	0.68808	1	5	3557	9	6177	7846_g,249_g,1728_g,7960_g,10229_g
GO:0140056	organelle localization by membrane tethering	biological_process	0.68808	1	5	3557	9	6177	7960_g,10229_g,7846_g,249_g,1728_g
GO:0044257	cellular protein catabolic process	biological_process	0.68889	1	27	3557	49	6177	7080_g,679_g,10248_g,5548_g,10337_g,5097_g,5712_g,5067_g,7712_g,4731_g,1092_g,6646_g,6786_g,1761_g,12437_g,4729_g,1654_g,12376_g,6481_g,12509_g,6313_g,7062_g,274_g,297_g,7434_g,1455_g,1821_g
GO:0051603	proteolysis involved in cellular protein catabolic process	biological_process	0.68889	1	27	3557	49	6177	6646_g,6786_g,1761_g,12437_g,4729_g,1654_g,6481_g,12509_g,6313_g,7062_g,12376_g,7434_g,297_g,274_g,1821_g,1455_g,679_g,7080_g,10248_g,5548_g,10337_g,5712_g,5097_g,5067_g,7712_g,1092_g,4731_g
GO:0008033	tRNA processing	biological_process	0.68977	1	57	3557	102	6177	5394_g,1118_g,2169_g,1957_g,7037_g,8649_g,2113_g,1092_g,654_g,8638_g,8618_g,9695_g,2193_g,7446_g,6712_g,5243_g,1201_g,6795_g,4745_g,1942_g,945_g,9645_g,7313_g,8863_g,1544_g,1902_g,630_g,2173_g,345_g,11_g,5146_g,679_g,293_g,748_g,12349_g,4119_g,33_g,7361_g,5307_g,4026_g,936_g,5295_g,237_g,7931_g,3410_g,5753_g,1761_g,9618_g,10383_g,8919_g,806_g,7068_g,1563_g,5866_g,4628_g,5634_g,1960_g
GO:0004506	squalene monooxygenase activity	molecular_function	0.68986	1	11	3557	20	6177	1691_g,7190_g,5691_g,5471_g,4012_g,6279_g,5623_g,5857_g,8650_g,4289_g,1932_g
GO:0009628	response to abiotic stimulus	biological_process	0.69101	1	5	3557	9	6177	7663_g,4144_g,4001_g,7029_g,6589_g
GO:0004866	endopeptidase inhibitor activity	molecular_function	0.69141	1	12	3557	22	6177	6899_g,4820_g,12474_g,3619_g,5584_g,5658_g,1240_g,6196_g,5532_g,917_g,8747_g,7984_g
GO:0061135	endopeptidase regulator activity	molecular_function	0.69141	1	12	3557	22	6177	5532_g,6196_g,917_g,8747_g,7984_g,6899_g,12474_g,4820_g,5658_g,5584_g,3619_g,1240_g
GO:0005262	calcium channel activity	molecular_function	0.69162	1	6	3557	11	6177	5728_g,10374_g,5878_g,10286_g,654_g,7662_g
GO:0015085	calcium ion transmembrane transporter activity	molecular_function	0.69162	1	6	3557	11	6177	5878_g,10374_g,5728_g,654_g,7662_g,10286_g
GO:0008654	phospholipid biosynthetic process	biological_process	0.69216	1	22	3557	40	6177	12371_g,755_g,1845_g,6813_g,8907_g,5818_g,7508_g,9682_g,4679_g,6009_g,4064_g,7094_g,5060_g,7856_g,8284_g,7429_g,274_g,4047_g,4545_g,4335_g,4746_g,1947_g
GO:0075733	intracellular transport of virus	biological_process	0.69441	1	5	3557	9	6177	10403_g,7665_g,2372_g,5785_g,8960_g
GO:0015276	ligand-gated ion channel activity	molecular_function	0.69475	1	6	3557	11	6177	7662_g,10286_g,5470_g,5878_g,10374_g,5728_g
GO:0022834	ligand-gated channel activity	molecular_function	0.69475	1	6	3557	11	6177	10286_g,5470_g,7662_g,5728_g,5878_g,10374_g
GO:0046434	organophosphate catabolic process	biological_process	0.69483	1	17	3557	31	6177	7126_g,8044_g,5900_g,5479_g,6335_g,2367_g,8401_g,4052_g,4756_g,5481_g,4816_g,8841_g,1587_g,4096_g,4394_g,12346_g,4131_g
GO:0008237	metallopeptidase activity	molecular_function	0.69522	1	17	3557	31	6177	1947_g,1873_g,4760_g,6242_g,5760_g,6055_g,5378_g,833_g,3887_g,6381_g,3822_g,8625_g,933_g,1939_g,9145_g,7502_g,9121_g
GO:0015267	channel activity	molecular_function	0.6954	1	27	3557	49	6177	7693_g,1748_g,50_g,6129_g,5728_g,4020_g,1534_g,5798_g,5470_g,8016_g,5878_g,5824_g,3746_g,7662_g,4407_g,6960_g,654_g,10286_g,7094_g,8209_g,6651_g,9655_g,6745_g,6212_g,10374_g,5294_g,5173_g
GO:0022803	passive transmembrane transporter activity	molecular_function	0.6954	1	27	3557	49	6177	8016_g,5878_g,5824_g,3746_g,7662_g,7693_g,1748_g,50_g,6129_g,1534_g,5728_g,4020_g,5798_g,5470_g,7094_g,6651_g,8209_g,9655_g,6745_g,10374_g,6212_g,5294_g,5173_g,4407_g,6960_g,654_g,10286_g
GO:0002097	tRNA wobble base modification	biological_process	0.69683	1	12	3557	22	6177	9695_g,654_g,8638_g,7068_g,1092_g,1201_g,748_g,679_g,4745_g,345_g,5753_g,8863_g
GO:0051235	maintenance of location	biological_process	0.69916	1	6	3557	11	6177	5913_g,6809_g,4719_g,8953_g,8600_g,10321_g
GO:0048856	anatomical structure development	biological_process	0.69955	1	33	3557	60	6177	216_g,10338_g,8533_g,4820_g,10389_g,1199_g,5323_g,849_g,5157_g,6714_g,5289_g,4772_g,4689_g,1981_g,8810_g,1659_g,5467_g,1428_g,10235_g,7712_g,1179_g,8549_g,1714_g,6786_g,4047_g,4401_g,3565_g,8407_g,8504_g,1898_g,4698_g,7769_g,Novel00245
GO:0051028	mRNA transport	biological_process	0.69974	1	6	3557	11	6177	8938_g,13_g,1763_g,6895_g,4638_g,9755_g
GO:0006353	DNA-templated transcription, termination	biological_process	0.702	1	6	3557	11	6177	4953_g,5146_g,803_g,181_g,7421_g,8400_g
GO:0015630	microtubule cytoskeleton	cellular_component	0.70206	1	29	3557	53	6177	71_g,7705_g,5924_g,863_g,3713_g,674_g,1820_g,4241_g,4489_g,10388_g,1419_g,3619_g,8139_g,1434_g,8794_g,5422_g,5358_g,77_g,1927_g,7931_g,8747_g,4648_g,954_g,8047_g,7009_g,1122_g,10296_g,8003_g,6247_g
GO:0019239	deaminase activity	molecular_function	0.70216	1	7	3557	13	6177	4745_g,5143_g,7007_g,5753_g,1596_g,8413_g,3989_g
GO:0016567	protein ubiquitination	biological_process	0.70347	1	6	3557	11	6177	719_g,5713_g,402_g,10401_g,1249_g,720_g
GO:0006816	calcium ion transport	biological_process	0.70379	1	5	3557	9	6177	654_g,5738_g,8700_g,7931_g,12564_g
GO:0061025	membrane fusion	biological_process	0.70384	1	13	3557	24	6177	7118_g,401_g,2758_g,1238_g,12564_g,8009_g,8047_g,5107_g,4427_g,4211_g,8603_g,5626_g,4404_g
GO:0006928	movement of cell or subcellular component	biological_process	0.70421	1	23	3557	42	6177	380_g,5027_g,4689_g,8602_g,8873_g,5866_g,5502_g,6313_g,7931_g,11298_g,3653_g,3619_g,5197_g,5362_g,1714_g,4950_g,10235_g,8549_g,628_g,5749_g,1110_g,8810_g,5571_g
GO:0003684	damaged DNA binding	molecular_function	0.70443	1	6	3557	11	6177	1056_g,1850_g,297_g,10337_g,12246_g,2190_g
GO:0043168	anion binding	molecular_function	0.70534	1	542	3557	949	6177	4485_g,1984_g,4146_g,1912_g,8328_g,9118_g,7751_g,8214_g,380_g,1722_g,7383_g,8091_g,10380_g,1035_g,5382_g,6139_g,2377_g,7330_g,1572_g,8480_g,6011_g,7609_g,12531_g,5488_g,8354_g,1846_g,4788_g,1275_g,3883_g,4555_g,3498_g,8387_g,6768_g,12349_g,12274_g,4750_g,12432_g,8002_g,5476_g,12474_g,1017_g,1545_g,3933_g,218_g,6855_g,5545_g,1421_g,10146_g,3410_g,8853_g,4467_g,1402_g,7922_g,105_g,5817_g,235_g,4018…
GO:0098542	defense response to other organism	biological_process	0.70661	1	24	3557	44	6177	10193_g,12412_g,7334_g,1780_g,10208_g,8043_g,10237_g,9620_g,701_g,5738_g,5857_g,4334_g,9656_g,7734_g,8407_g,7896_g,8846_g,7469_g,1197_g,6505_g,5197_g,156_g,6136_g,3915_g
GO:0034062	5-3 RNA polymerase activity	molecular_function	0.70671	1	28	3557	51	6177	4942_g,5377_g,4592_g,4353_g,3743_g,1517_g,7071_g,1748_g,Novel00116,744_g,3439_g,12388_g,Novel00112,1053_g,12264_g,5723_g,9649_g,1955_g,8535_g,7718_g,9744_g,5223_g,4637_g,12328_g,4361_g,7779_g,4834_g,257_g
GO:0097747	RNA polymerase activity	molecular_function	0.70671	1	28	3557	51	6177	5223_g,4637_g,8535_g,9744_g,7718_g,9649_g,1955_g,12264_g,1053_g,5723_g,4834_g,257_g,7779_g,12328_g,4361_g,4353_g,4592_g,5377_g,4942_g,12388_g,Novel00112,Novel00116,744_g,3439_g,7071_g,3743_g,1517_g,1748_g
GO:0004062	aryl sulfotransferase activity	molecular_function	0.70831	1	6	3557	11	6177	5106_g,5533_g,3029_g,2177_g,1396_g,7813_g
GO:0005938	cell cortex	cellular_component	0.70837	1	12	3557	22	6177	10321_g,7846_g,8600_g,10229_g,3756_g,1346_g,4719_g,1927_g,6334_g,9758_g,7960_g,5122_g
GO:0031967	organelle envelope	cellular_component	0.70975	1	52	3557	95	6177	8236_g,1884_g,5179_g,5683_g,8177_g,9632_g,1499_g,8196_g,3437_g,8102_g,6250_g,4638_g,5726_g,Novel00025,1763_g,3531_g,Novel00011,4850_g,12486_g,8700_g,5728_g,8725_g,668_g,10329_g,8437_g,9704_g,6576_g,6212_g,3781_g,6723_g,5404_g,1465_g,Novel00218,7622_g,8297_g,175_g,8204_g,4823_g,1388_g,3994_g,5878_g,9589_g,1414_g,1319_g,10152_g,4002_g,12353_g,6697_g,9755_g,8158_g,12589_g,12276_g
GO:0015631	tubulin binding	molecular_function	0.71193	1	19	3557	35	6177	7705_g,9062_g,4094_g,7871_g,7713_g,7369_g,5197_g,5362_g,8946_g,3653_g,4738_g,3478_g,11298_g,7286_g,9685_g,8854_g,4474_g,5502_g,2293_g
GO:0009061	anaerobic respiration	biological_process	0.71405	1	7	3557	13	6177	5106_g,1903_g,1645_g,6278_g,5953_g,8300_g,1144_g
GO:0016791	phosphatase activity	molecular_function	0.71807	1	32	3557	58	6177	5726_g,5309_g,10385_g,413_g,45_g,3533_g,9614_g,8731_g,1275_g,7648_g,1023_g,936_g,6393_g,6465_g,7560_g,5900_g,5146_g,3779_g,3491_g,7589_g,6289_g,7170_g,5634_g,96_g,3485_g,5568_g,8964_g,6047_g,4977_g,6759_g,128_g,7931_g
GO:0005622	intracellular	cellular_component	0.71914	1	785	3557	1380	6177	6710_g,7790_g,9563_g,8155_g,7168_g,8600_g,8307_g,9712_g,6313_g,5728_g,4151_g,1955_g,3578_g,2172_g,27_g,5009_g,6382_g,1228_g,7435_g,8064_g,1434_g,6751_g,4849_g,3756_g,4717_g,5849_g,4060_g,7931_g,1524_g,9631_g,1255_g,77_g,264_g,3917_g,4719_g,Novel00188,4051_g,8418_g,6895_g,273_g,1812_g,1933_g,748_g,1825_g,9188_g,3491_g,1067_g,4831_g,798_g,10248_g,1027_g,6876_g,Novel00218,8652_g,237_g,4049_g,4648_g,…
GO:0019835	cytolysis	biological_process	0.7206	1	8	3557	15	6177	8480_g,6153_g,6797_g,3738_g,1451_g,3476_g,4001_g,8547_g
GO:0030170	pyridoxal phosphate binding	molecular_function	0.72099	1	28	3557	51	6177	1938_g,6432_g,7803_g,4316_g,5545_g,1060_g,3681_g,7618_g,5917_g,8078_g,6065_g,9694_g,6566_g,27_g,4479_g,7344_g,5488_g,7853_g,4190_g,4750_g,10302_g,5668_g,4363_g,5489_g,10380_g,1402_g,1496_g,5382_g
GO:0070279	vitamin B6 binding	molecular_function	0.72099	1	28	3557	51	6177	27_g,4479_g,5488_g,7344_g,7853_g,4750_g,4190_g,10302_g,5668_g,4363_g,5489_g,10380_g,1402_g,5382_g,1496_g,1938_g,6432_g,7803_g,4316_g,1060_g,5545_g,3681_g,5917_g,7618_g,8078_g,6065_g,9694_g,6566_g
GO:0044265	cellular macromolecule catabolic process	biological_process	0.72282	1	35	3557	64	6177	1092_g,1476_g,5097_g,5712_g,5548_g,7080_g,677_g,297_g,7434_g,12509_g,6313_g,1654_g,3448_g,4729_g,6646_g,4731_g,7712_g,9653_g,5067_g,10337_g,10248_g,679_g,1455_g,1821_g,274_g,8414_g,12376_g,6481_g,7062_g,7968_g,8628_g,1761_g,6786_g,12437_g,224_g
GO:0044409	entry into host	biological_process	0.72283	1	8	3557	15	6177	8960_g,5626_g,4211_g,2758_g,5785_g,8009_g,7107_g,1238_g
GO:0046718	viral entry into host cell	biological_process	0.72283	1	8	3557	15	6177	8009_g,1238_g,7107_g,5785_g,2758_g,4211_g,5626_g,8960_g
GO:0006298	mismatch repair	biological_process	0.72322	1	7	3557	13	6177	8741_g,168_g,8120_g,6632_g,1756_g,1915_g,8434_g
GO:0033588	Elongator holoenzyme complex	cellular_component	0.72336	1	7	3557	13	6177	345_g,1201_g,8638_g,748_g,679_g,8863_g,1092_g
GO:0016758	transferase activity, transferring hexosyl groups	molecular_function	0.72438	1	24	3557	44	6177	3492_g,7594_g,10172_g,1845_g,5004_g,244_g,767_g,7346_g,6741_g,7741_g,321_g,1520_g,4848_g,7843_g,Novel00180,3565_g,1947_g,12430_g,4131_g,10379_g,4545_g,7992_g,4283_g,2394_g
GO:0005740	mitochondrial envelope	cellular_component	0.72612	1	45	3557	83	6177	12486_g,668_g,8700_g,5728_g,8725_g,3531_g,4850_g,Novel00011,6250_g,5726_g,Novel00025,9632_g,1499_g,1884_g,5179_g,8236_g,8177_g,5683_g,8102_g,3437_g,12353_g,4002_g,10152_g,12276_g,6697_g,8158_g,12589_g,1388_g,8204_g,4823_g,1414_g,5878_g,3994_g,9589_g,8297_g,6723_g,Novel00218,5404_g,1465_g,7622_g,10329_g,8437_g,6576_g,9704_g,6212_g
GO:0005875	microtubule associated complex	cellular_component	0.72681	1	7	3557	13	6177	7931_g,3619_g,1434_g,6247_g,1927_g,7705_g,7009_g
GO:0006082	organic acid metabolic process	biological_process	0.72684	1	146	3557	260	6177	5963_g,5059_g,8762_g,5175_g,7029_g,908_g,5179_g,1402_g,6963_g,8710_g,7594_g,5859_g,4648_g,4775_g,1873_g,12405_g,1227_g,878_g,1770_g,12432_g,6643_g,4750_g,4357_g,7853_g,8276_g,8002_g,4664_g,9052_g,7338_g,1136_g,5756_g,203_g,4669_g,5100_g,360_g,6560_g,9729_g,4137_g,8353_g,1932_g,7344_g,1676_g,7961_g,27_g,7633_g,1967_g,5222_g,3742_g,1048_g,7215_g,12517_g,1912_g,6544_g,4190_g,1340_g,3589_g,8619_g,742…
GO:0043244	regulation of protein-containing complex disassembly	biological_process	0.72734	1	8	3557	15	6177	181_g,5122_g,5146_g,803_g,4908_g,7421_g,8400_g,7847_g
GO:0009247	glycolipid biosynthetic process	biological_process	0.72755	1	14	3557	26	6177	9682_g,7508_g,6009_g,4047_g,4335_g,4545_g,1947_g,4746_g,7094_g,7856_g,1845_g,12371_g,6813_g,7429_g
GO:0046467	membrane lipid biosynthetic process	biological_process	0.72755	1	14	3557	26	6177	6813_g,1845_g,7856_g,12371_g,7429_g,6009_g,4047_g,9682_g,7508_g,1947_g,4746_g,7094_g,4335_g,4545_g
GO:0004190	aspartic-type endopeptidase activity	molecular_function	0.72757	1	15	3557	28	6177	8537_g,5264_g,5728_g,3783_g,5034_g,4505_g,1862_g,5200_g,8591_g,5289_g,12541_g,12532_g,8258_g,12557_g,Novel00162
GO:0070001	aspartic-type peptidase activity	molecular_function	0.72757	1	15	3557	28	6177	5200_g,8591_g,5289_g,1862_g,4505_g,5728_g,3783_g,5034_g,8537_g,5264_g,Novel00162,12557_g,8258_g,12541_g,12532_g
GO:0008375	acetylglucosaminyltransferase activity	molecular_function	0.7296	1	8	3557	15	6177	4848_g,767_g,1947_g,3565_g,7346_g,6741_g,4545_g,7741_g
GO:0010033	response to organic substance	biological_process	0.73111	1	9	3557	17	6177	7146_g,291_g,9649_g,7485_g,Novel00158,12376_g,8416_g,2167_g,5100_g
GO:0016703	oxidoreductase activity, acting on single donors with incorporation of molecular oxygen, incorporation of one atom of oxygen (internal monooxygenases or internal mixed function oxidases)	molecular_function	0.73137	1	8	3557	15	6177	33_g,4159_g,8710_g,7686_g,7225_g,1118_g,4440_g,6643_g
GO:0019748	secondary metabolic process	biological_process	0.7321	1	15	3557	28	6177	3642_g,3992_g,9073_g,10301_g,4989_g,7422_g,10338_g,3499_g,4165_g,6587_g,7256_g,4834_g,785_g,4865_g,5934_g
GO:0006873	cellular ion homeostasis	biological_process	0.7326	1	9	3557	17	6177	8455_g,10374_g,5878_g,7662_g,10149_g,5508_g,8700_g,5728_g,10286_g
GO:0006875	cellular metal ion homeostasis	biological_process	0.7326	1	9	3557	17	6177	10149_g,10286_g,5508_g,8700_g,5728_g,8455_g,7662_g,10374_g,5878_g
GO:0030003	cellular cation homeostasis	biological_process	0.7326	1	9	3557	17	6177	10149_g,10286_g,5728_g,8700_g,5508_g,8455_g,7662_g,10374_g,5878_g
GO:0055082	cellular chemical homeostasis	biological_process	0.7326	1	9	3557	17	6177	7662_g,10374_g,5878_g,8455_g,10286_g,5508_g,5728_g,8700_g,10149_g
GO:0016831	carboxy-lyase activity	molecular_function	0.73263	1	20	3557	37	6177	8807_g,6974_g,1575_g,7749_g,3908_g,1018_g,5249_g,1557_g,9581_g,8719_g,5818_g,27_g,6345_g,7942_g,7853_g,7344_g,8312_g,6154_g,33_g,Novel00140
GO:0007010	cytoskeleton organization	biological_process	0.73351	1	31	3557	57	6177	45_g,1403_g,5924_g,12542_g,8477_g,6284_g,9569_g,1959_g,4460_g,10143_g,8946_g,10388_g,7713_g,7340_g,674_g,5122_g,10141_g,7839_g,7244_g,12536_g,6269_g,9690_g,1927_g,6812_g,3471_g,4848_g,8003_g,1346_g,9563_g,7009_g,9057_g
GO:0006413	translational initiation	biological_process	0.73352	1	9	3557	17	6177	4465_g,369_g,5866_g,4966_g,5671_g,8653_g,6949_g,7996_g,3878_g
GO:0016810	hydrolase activity, acting on carbon-nitrogen (but not peptide) bonds	molecular_function	0.73355	1	22	3557	41	6177	12532_g,5143_g,5636_g,4137_g,8276_g,12341_g,8322_g,6216_g,8777_g,1967_g,3408_g,6945_g,3661_g,4745_g,6710_g,6840_g,5753_g,6204_g,1873_g,5756_g,1196_g,5845_g
GO:0070838	divalent metal ion transport	biological_process	0.73356	1	7	3557	13	6177	8700_g,5169_g,5738_g,654_g,7931_g,12564_g,6242_g
GO:0090304	nucleic acid metabolic process	biological_process	0.73485	1	678	3557	1191	6177	8254_g,4704_g,7988_g,6505_g,8160_g,6271_g,5337_g,7449_g,1476_g,181_g,7899_g,Novel00336,6683_g,711_g,8752_g,5143_g,3814_g,3840_g,3735_g,6111_g,7662_g,12541_g,4556_g,5061_g,7868_g,5295_g,6390_g,3916_g,6223_g,806_g,1517_g,7531_g,4029_g,3724_g,7933_g,935_g,4483_g,8517_g,3925_g,6897_g,4001_g,4592_g,1790_g,1697_g,1180_g,4232_g,3849_g,7404_g,3691_g,6563_g,9649_g,5357_g,5887_g,9687_g,4597_g,6617_g,7566_g…
GO:0006887	exocytosis	biological_process	0.73556	1	8	3557	15	6177	7846_g,10229_g,3756_g,249_g,6334_g,1728_g,9758_g,7960_g
GO:0042025	host cell nucleus	cellular_component	0.73586	1	25	3557	46	6177	Novel00245,8261_g,4978_g,12391_g,2384_g,3452_g,5349_g,5036_g,876_g,10389_g,1199_g,5785_g,3922_g,6786_g,6279_g,3429_g,8960_g,1033_g,7712_g,3916_g,4795_g,Novel00339,10338_g,245_g,7239_g
GO:0009888	tissue development	biological_process	0.73591	1	9	3557	17	6177	4047_g,216_g,7769_g,4772_g,5289_g,5157_g,6714_g,8549_g,1428_g
GO:0006066	alcohol metabolic process	biological_process	0.73768	1	10	3557	19	6177	4816_g,8044_g,7449_g,6549_g,5713_g,5516_g,6723_g,93_g,4679_g,1255_g
GO:0044766	multi-organism transport	biological_process	0.7392	1	8	3557	15	6177	10403_g,7665_g,2372_g,8416_g,1325_g,8960_g,1978_g,5785_g
GO:0046794	transport of virus	biological_process	0.7392	1	8	3557	15	6177	1978_g,5785_g,1325_g,8960_g,7665_g,2372_g,10403_g,8416_g
GO:1902579	multi-organism localization	biological_process	0.7392	1	8	3557	15	6177	8416_g,10403_g,2372_g,7665_g,8960_g,1325_g,5785_g,1978_g
GO:0006664	glycolipid metabolic process	biological_process	0.74004	1	15	3557	28	6177	7508_g,9682_g,4047_g,6009_g,4335_g,4545_g,1947_g,4746_g,7094_g,1845_g,7856_g,12371_g,6813_g,7429_g,5635_g
GO:0071944	cell periphery	cellular_component	0.74062	1	71	3557	129	6177	6212_g,6334_g,9602_g,10229_g,877_g,6390_g,10321_g,1428_g,8407_g,12445_g,7649_g,1927_g,8075_g,1346_g,171_g,4719_g,7769_g,10169_g,274_g,7846_g,6662_g,5805_g,Novel00207,801_g,3756_g,5197_g,960_g,6153_g,6549_g,5596_g,7432_g,8716_g,12564_g,5122_g,8016_g,4848_g,1782_g,5728_g,1534_g,5497_g,8600_g,4709_g,6878_g,5636_g,4083_g,4404_g,6152_g,4950_g,3564_g,4118_g,1593_g,8504_g,5107_g,8120_g,666_g,9758_g,7960…
GO:0007165	signal transduction	biological_process	0.7416	1	122	3557	219	6177	1088_g,8700_g,8420_g,5876_g,3739_g,Novel00106,4812_g,5929_g,9154_g,3611_g,1046_g,6551_g,963_g,1581_g,654_g,8488_g,8409_g,6599_g,7486_g,8159_g,2167_g,8123_g,7118_g,5405_g,136_g,4414_g,2758_g,12540_g,5426_g,5960_g,6980_g,7964_g,9649_g,7625_g,5127_g,8476_g,8541_g,5993_g,12244_g,5375_g,6734_g,5100_g,898_g,6778_g,1417_g,1593_g,5377_g,8747_g,Novel00010,4832_g,9098_g,936_g,10235_g,841_g,6589_g,4083_g,12…
GO:0052126	movement in host environment	biological_process	0.7428	1	16	3557	30	6177	5824_g,4001_g,5785_g,8009_g,8016_g,1238_g,3738_g,5626_g,8416_g,4211_g,1978_g,2758_g,4494_g,7107_g,8960_g,1325_g
GO:0043436	oxoacid metabolic process	biological_process	0.74572	1	145	3557	259	6177	10211_g,140_g,5113_g,4135_g,3572_g,6154_g,3460_g,393_g,8690_g,4091_g,3681_g,286_g,741_g,3743_g,8146_g,4756_g,8581_g,5591_g,3501_g,9161_g,127_g,4440_g,6691_g,5509_g,8297_g,7373_g,8063_g,8322_g,4834_g,12572_g,4316_g,6748_g,10135_g,50_g,1742_g,3490_g,6506_g,3899_g,1118_g,5712_g,4159_g,8603_g,7694_g,981_g,785_g,4340_g,1121_g,1653_g,7307_g,1001_g,8284_g,10144_g,10302_g,12465_g,8943_g,91_g,4194_g,4758_…
GO:0019318	hexose metabolic process	biological_process	0.74576	1	8	3557	15	6177	7051_g,6974_g,8807_g,3533_g,5750_g,6778_g,6440_g,8212_g
GO:0050801	ion homeostasis	biological_process	0.74587	1	10	3557	19	6177	5508_g,8700_g,5728_g,10286_g,10149_g,5878_g,10374_g,7662_g,9565_g,8455_g
GO:0055065	metal ion homeostasis	biological_process	0.74587	1	10	3557	19	6177	10149_g,5508_g,5728_g,8700_g,10286_g,8455_g,10374_g,5878_g,7662_g,9565_g
GO:0055080	cation homeostasis	biological_process	0.74587	1	10	3557	19	6177	8455_g,9565_g,7662_g,10374_g,5878_g,10149_g,10286_g,8700_g,5728_g,5508_g
GO:0098771	inorganic ion homeostasis	biological_process	0.74587	1	10	3557	19	6177	8455_g,10374_g,5878_g,7662_g,9565_g,10149_g,5508_g,5728_g,8700_g,10286_g
GO:1901605	alpha-amino acid metabolic process	biological_process	0.74676	1	60	3557	109	6177	7633_g,1402_g,3460_g,393_g,8710_g,6154_g,1967_g,140_g,4159_g,5175_g,6560_g,5059_g,4137_g,1676_g,7961_g,5179_g,1118_g,3899_g,8581_g,3743_g,1653_g,4340_g,8690_g,3681_g,5859_g,1873_g,12405_g,4648_g,3742_g,4775_g,8619_g,8322_g,8063_g,3408_g,7421_g,33_g,5489_g,6691_g,4357_g,4440_g,6544_g,6643_g,4750_g,12465_g,10302_g,5591_g,10144_g,8276_g,3490_g,1136_g,5756_g,5973_g,4649_g,6065_g,5100_g,8214_g,3661_g,…
GO:0010876	lipid localization	biological_process	0.74712	1	10	3557	19	6177	7523_g,3410_g,6809_g,10326_g,12260_g,8122_g,8469_g,6824_g,5829_g,8047_g
GO:0023052	signaling	biological_process	0.74798	1	123	3557	221	6177	12492_g,3439_g,5249_g,6376_g,1742_g,8407_g,4970_g,12445_g,4001_g,1206_g,10229_g,1000_g,1759_g,5746_g,1986_g,8329_g,8549_g,10321_g,4989_g,787_g,7002_g,3622_g,6892_g,10237_g,8416_g,10195_g,4689_g,12509_g,3814_g,Novel00158,8941_g,4942_g,10252_g,11298_g,4005_g,7662_g,12541_g,6110_g,8946_g,1888_g,6884_g,7789_g,1519_g,8244_g,7715_g,7432_g,1476_g,4820_g,5939_g,9042_g,1884_g,6662_g,7485_g,12557_g,216_g,7…
GO:0050790	regulation of catalytic activity	biological_process	0.74828	1	28	3557	52	6177	5649_g,1789_g,2356_g,956_g,6247_g,5658_g,7662_g,4812_g,9724_g,9550_g,4229_g,857_g,7340_g,1822_g,37_g,398_g,8477_g,5928_g,1336_g,4673_g,12321_g,7964_g,3858_g,3657_g,10168_g,9663_g,8278_g,6729_g
GO:0065009	regulation of molecular function	biological_process	0.74828	1	28	3557	52	6177	857_g,7340_g,1822_g,398_g,37_g,8477_g,5928_g,1336_g,4673_g,7964_g,12321_g,3657_g,10168_g,3858_g,8278_g,6729_g,9663_g,5649_g,2356_g,1789_g,956_g,6247_g,5658_g,7662_g,4812_g,9724_g,9550_g,4229_g
GO:0005618	cell wall	cellular_component	0.75028	1	4	3557	8	6177	6152_g,6153_g,801_g,5805_g
GO:0004177	aminopeptidase activity	molecular_function	0.75067	1	9	3557	17	6177	6545_g,1281_g,8109_g,8642_g,5519_g,5781_g,9704_g,6475_g,8395_g
GO:0006470	protein dephosphorylation	biological_process	0.75075	1	17	3557	32	6177	6247_g,5649_g,9550_g,6759_g,4812_g,9724_g,7662_g,7560_g,37_g,8775_g,857_g,5726_g,9614_g,3657_g,3858_g,6289_g,3779_g
GO:0030154	cell differentiation	biological_process	0.75089	1	11	3557	21	6177	8810_g,8134_g,1659_g,5157_g,8549_g,10235_g,1428_g,7769_g,1714_g,4689_g,1000_g
GO:0048869	cellular developmental process	biological_process	0.75089	1	11	3557	21	6177	7769_g,1714_g,4689_g,1000_g,5157_g,8549_g,1428_g,10235_g,8134_g,1659_g,8810_g
GO:0051701	interaction with host	biological_process	0.75122	1	33	3557	61	6177	5785_g,4994_g,5824_g,7792_g,8016_g,8009_g,8416_g,5626_g,4211_g,6825_g,5961_g,5289_g,2758_g,7107_g,1451_g,1325_g,8222_g,6153_g,6464_g,8547_g,4001_g,1238_g,3738_g,9162_g,7071_g,8272_g,4494_g,1190_g,1978_g,8331_g,7211_g,5106_g,8960_g
GO:0017016	Ras GTPase binding	molecular_function	0.75203	1	9	3557	17	6177	9569_g,1336_g,7360_g,12581_g,951_g,3647_g,7839_g,10230_g,3764_g
GO:0031267	small GTPase binding	molecular_function	0.75203	1	9	3557	17	6177	9569_g,1336_g,7360_g,951_g,7839_g,12581_g,3647_g,10230_g,3764_g
GO:0005886	plasma membrane	cellular_component	0.75487	1	49	3557	90	6177	6212_g,5636_g,6878_g,9602_g,4404_g,3564_g,877_g,4950_g,8407_g,4118_g,7649_g,12445_g,8075_g,171_g,4719_g,10169_g,274_g,8504_g,5107_g,8120_g,666_g,6662_g,10326_g,Novel00207,8123_g,12540_g,5197_g,960_g,5596_g,6549_g,4427_g,7432_g,8716_g,654_g,12564_g,5929_g,8016_g,701_g,4595_g,1288_g,4848_g,1782_g,Novel00254,5728_g,1534_g,4715_g,5497_g,5408_g,4709_g
[truncated: 1,476 more rows]
